# Supplementary material for: ADGRE5-centered Tsurv model in T cells recognizes responders to neoadjuvant cancer immunotherapy
Source: Front Immunol. 2024 Jan 26;15:1304183. doi: 10.3389/fimmu.2024.1304183 (PMC10853338; doi:10.3389/fimmu.2024.1304183)
Supplement: Supplementary file 1 [file DataSheet_1.zip]

Archive with 18 entries (17 files):
- Tables/
- __MACOSX/._Tables
- Tables/Table_S2.xlsx
- __MACOSX/Tables/._Table_S2.xlsx
- Tables/.DS_Store
- __MACOSX/Tables/._.DS_Store
- Tables/Table_S3.xlsx
- __MACOSX/Tables/._Table_S3.xlsx
- Tables/Table_S4.xlsx
- __MACOSX/Tables/._Table_S4.xlsx
- Tables/Table_S5.xlsx
- __MACOSX/Tables/._Table_S5.xlsx
- Tables/all_tables.xlsx
- __MACOSX/Tables/._all_tables.xlsx
- Tables/Table_S6.xlsx
- __MACOSX/Tables/._Table_S6.xlsx
- Tables/Table_S1.xlsx
- __MACOSX/Tables/._Table_S1.xlsx
