# Supplementary material for: ADGRE5-centered Tsurv model in T cells recognizes responders to neoadjuvant cancer immunotherapy
Source: Front Immunol. 2024 Jan 26;15:1304183. doi: 10.3389/fimmu.2024.1304183 (PMC10853338; doi:10.3389/fimmu.2024.1304183)
Supplement: Supplementary file 1 [file DataSheet_1.zip › Tables/Table_S2.xlsx]

## Sheet: cytof_list
metal channel	marker	clone
89Y	CD45	30-F11
115In	CD3e	145-2C11
139La	Ki-67	SolA15
141Pr	CD103	20000000
142Nd	CD127(IL-7Rα)	A7R34
143Nd	CD366(Tim-3)	RMT3-23
144Nd	TNF-α	MP6-XT22
145Nd	CD152(CTLA-4)	UC10-4B9
146Nd	EOMES	Dan11mag
147Sm	CD161(NK-1.1)	PK136
148Nd	CD197(CCR7)	4B12
149Sm	CD38	90
150Nd	CD25	3C7
151Eu	CD62L	MEL-14
152Sm	IFN-γ	XMG1.2
153Eu	CD44	IM7
154Sm	T-bet	4B10
155Gd	CD223 (LAG-3)	C9B7W
156Gd	GITR(TNFRSF18)	2375B
157Gd	CD39	5F2
158Gd	TIGIT(VSTM3)	2190A
159Tb	CD279(PD-1)	29F.1A12
160Gd	CD115(CSF-1R)	AFS98
161Dy	CD40	HM40-3
162Dy	CD183(CXCR3)	CXCR3-173
163Dy	CD154	MR1
164Dy	RORγ(RORC)	600214
165Ho	FOXP3	FJK-16s
166Er	RUNX3(CBFA3)	527327
167Er	CD184(CXCR4)	L276F12
168Er	CD185(CXCR5)	L138D7
169Tm	Ly-6A/E (Sca-1)	D7
170Er	LAP(TGF-β1)	TW7-28G11
171Yb	CD69	H1.2F3
172Yb	Perforin	S16009B
173Yb	Granzyme B	GB11
174Yb	CD196(CCR6)	29-2L17
175Lu	KLRG1	2F1
176Yb	CD186(CXCR6)	SA051D1
197Au	CD4	RM4-5
198Pt	CD8	53-6.7
209Bi	CD11b	M1/70

## Sheet: flow_cytometry_list
marker	company	category	channel	panel1	panel2
live/dead	biolegend	423113	DAPI	1	2
CD45	biolegend	103133	BV421	1	2
CD3	biolegend	100233	BV510	1	2
CD8	biolegend	100733	PERCP-CY5.5	1
CD8	biolegend	100707	PE		2
CD223	biolegend	125225	PECY7	1	2
ADGRE5	Absin	abs132702	FITC-anti-rabbit antibody	1	2
CD44	biolegend	103027	APCCY7	1
CD279	biolegend	109115	PECF594	1
TIGIT	biolegend	156105	APC	1
CTLA4	R&D Systems	FAB434N	AF700	1
KLRG1	biolegend	138419	Bv605	1
KLRB1	BD	564143	BV650	1
IFNY	biolegend	505807	PE	1
GZMB	biolegend	372211	PERCP-CY5.5		2
CD107A	BD Horizon	564349	BV786		2
Ki67	biolegend	151209	PE		2

## Sheet: sort_list
marker	company	category	channel
live/dead	biolegend	423113	DAPI
CD45	biolegend	103133	BV421
CD3	biolegend	100233	BV510
CD8	biolegend	100733	PERCP-CY5.5
CD223	biolegend	125225	PECY7
ADGRE5	Absin	abs132702	FITC-anti-rabbit antibody
KLRD1	biolegend	105507	PE
