# Supplementary material for: ADGRE5-centered Tsurv model in T cells recognizes responders to neoadjuvant cancer immunotherapy
Source: Front Immunol. 2024 Jan 26;15:1304183. doi: 10.3389/fimmu.2024.1304183 (PMC10853338; doi:10.3389/fimmu.2024.1304183)
Supplement: Supplementary file 1 [file DataSheet_1.zip › Tables/Table_S3.xlsx]

## Sheet: Sheet1
PMID	signature
33711273	Braun_et_al_Cell_stress
33711273	Braun_et_al_Inhibitory
33711273	Braun_et_al_Terminal_differentiation
29961579	Azizi_et_al_Pro_infIADMmatory
29961579	Azizi_et_al_Immunosepressive
29961579	Azizi_et_al_CD8_T_Cell_Activation
29961579	Azizi_et_al_Anti_infIADMmatory
30778252	Miller_et_al_progenitor_exh.
30778252	Miller_et_al_effector_exh.
30778252	Miller_et_al_terminal_exh.
