# Supplementary material for: ADGRE5-centered Tsurv model in T cells recognizes responders to neoadjuvant cancer immunotherapy
Source: Front Immunol. 2024 Jan 26;15:1304183. doi: 10.3389/fimmu.2024.1304183 (PMC10853338; doi:10.3389/fimmu.2024.1304183)
Supplement: Supplementary file 1 [file DataSheet_1.zip › Tables/Table_S4.xlsx]

## Sheet: database
ID	datatype
SRX7756143	Chip-seq
SRX7756142	Chip-seq
SRX5172071	Chip-seq
SRX4074762	Chip-seq
SRX3417634	Chip-seq
SRX2424434	Chip-seq
SRX5179249	Chip-seq
SRX3279751	Chip-seq
SRX5457203	Chip-seq
SRX5888983	Chip-seq
SRX148894	Chip-seq
SRX1123965	Chip-seq
SRX1123964	Chip-seq
SRX4390178	Chip-seq
SRX10859385	Chip-seq
SRX084521	Chip-seq
SRX5667818	Chip-seq
SRX4099651	Chip-seq
SRX4096863	Chip-seq
SRX2319757	Chip-seq
SRX2410097	Chip-seq
SRX10306475	Chip-seq
SRX9237246	Chip-seq
SRX1023796	Chip-seq
SRX096346	Chip-seq
SRX9237244	Chip-seq
SRX8616864	Chip-seq
SRX5457260	Chip-seq
SRX8616854	Chip-seq
SRX8616815	Chip-seq
SRX2443893	Chip-seq
SRX11084724	Chip-seq
SRX1431735	Chip-seq
SRX2319759	Chip-seq
SRX699734	Chip-seq
SRX017905	Chip-seq
SRX18945323	Chip-seq
SRX3881589	Chip-seq
SRX150582	Chip-seq
SRX360574	Chip-seq
SRX10478666	Chip-seq
SRX518684	Chip-seq
SRX3322134	Chip-seq
SRX3881588	Chip-seq
SRX10205616	Chip-seq
SRX10475502	Chip-seq
SRX3322945	Chip-seq
SRX10478665	Chip-seq
SRX16500177	Chip-seq
SRX096344	Chip-seq
SRX2410002	Chip-seq
SRX2410178	Chip-seq
SRX8616818	Chip-seq
SRX699735	Chip-seq
SRX10119149	Chip-seq
SRX10475501	Chip-seq
SRX4096864	Chip-seq
SRX2319760	Chip-seq
SRX2410096	Chip-seq
SRX1094477	Chip-seq
SRX2410205	Chip-seq
SRX3322944	Chip-seq
SRX518688	Chip-seq
SRX9534927	Chip-seq
SRX2410112	Chip-seq
SRX3417626	Chip-seq
SRX1023797	Chip-seq
SRX647369	Chip-seq
SRX359964	Chip-seq
SRX1431733	Chip-seq
SRX10412077	Chip-seq
SRX8616814	Chip-seq
SRX2010844	Chip-seq
SRX3323083	Chip-seq
SRX7015634	Chip-seq
SRX2548280	Chip-seq
SRX1514996	Chip-seq
SRX1094478	Chip-seq
SRX7478560	Chip-seq
SRX2409960	Chip-seq
SRX14267244	Chip-seq
SRX2842442	Chip-seq
SRX082162	Chip-seq
SRX150620	Chip-seq
SRX1614804	Chip-seq
SRX6944157	Chip-seq
SRX2409912	Chip-seq
SRX2409829	Chip-seq
SRX2443900	Chip-seq
SRX8391107	Chip-seq
SRX2409961	Chip-seq
SRX4345358	Chip-seq
SRX150713	Chip-seq
SRX2443812	Chip-seq
SRX037947	Chip-seq
SRX8616850	Chip-seq
SRX648243	Chip-seq
SRX2424529	Chip-seq
SRX2443902	Chip-seq
SRX5888982	Chip-seq
SRX2410000	Chip-seq
SRX2409828	Chip-seq
SRX359879	Chip-seq
SRX13009120	Chip-seq
SRX4096865	Chip-seq
SRX7807560	Chip-seq
SRX10412078	Chip-seq
SRX150573	Chip-seq
SRX4096859	Chip-seq
SRX1614806	Chip-seq
SRX2410177	Chip-seq
SRX8602203	Chip-seq
SRX8616856	Chip-seq
SRX16500228	Chip-seq
SRX5234506	Chip-seq
SRX392808	Chip-seq
SRX18379038	Chip-seq
SRX1431734	Chip-seq
SRX10881846	Chip-seq
SRX2409822	Chip-seq
SRX2443884	Chip-seq
SRX10881845	Chip-seq
SRX518676	Chip-seq
SRX1431739	Chip-seq
SRX4901021	Chip-seq
SRX3322161	Chip-seq
SRX6800711	Chip-seq
SRX9673825	Chip-seq
SRX3279752	Chip-seq
SRX8359006	Chip-seq
SRX18945315	Chip-seq
SRX017907	Chip-seq
SRX10205611	Chip-seq
SRX647371	Chip-seq
SRX7522857	Chip-seq
SRX4096869	Chip-seq
SRX2410114	Chip-seq
SRX490261	Chip-seq
SRX753134	Chip-seq
SRX2010842	Chip-seq
SRX2319765	Chip-seq
SRX5457307	Chip-seq
SRX7522856	Chip-seq
SRX18154286	Chip-seq
SRX8520804	Chip-seq
SRX2409788	Chip-seq
SRX2443903	Chip-seq
SRX150712	Chip-seq
SRX4345362	Chip-seq
SRX5853001	Chip-seq
SRX19081234	Chip-seq
SRX2410113	Chip-seq
SRX038911	Chip-seq
SRX2319763	Chip-seq
SRX5195153	Chip-seq
SRX3468051	Chip-seq
ERX626786	Chip-seq
SRX2443803	Chip-seq
SRX1304577	Chip-seq
SRX5195711	Chip-seq
SRX2423577	Chip-seq
SRX3322312	Chip-seq
SRX5286347	Chip-seq
SRX2443775	Chip-seq
SRX3401274	Chip-seq
SRX5514018	Chip-seq
SRX12221319	Chip-seq
SRX3322339	Chip-seq
SRX3468009	Chip-seq
SRX2424459	Chip-seq
SRX790968	Chip-seq
SRX4096883	Chip-seq
SRX4345364	Chip-seq
SRX5514008	Chip-seq
SRX2424460	Chip-seq
SRX518673	Chip-seq
ERX626817	Chip-seq
SRX2443896	Chip-seq
SRX038910	Chip-seq
ERX626807	Chip-seq
SRX4345357	Chip-seq
SRX660077	Chip-seq
SRX243760	Chip-seq
SRX6430568	Chip-seq
SRX2409787	Chip-seq
SRX2404133	Chip-seq
SRX017860	Chip-seq
SRX2443901	Chip-seq
SRX2424581	Chip-seq
SRX8602205	Chip-seq
SRX2410242	Chip-seq
SRX518675	Chip-seq
SRX6944156	Chip-seq
SRX475755	Chip-seq
SRX5077398	Chip-seq
SRX12221314	Chip-seq
SRX1787682	Chip-seq
SRX2443778	Chip-seq
SRX2423486	Chip-seq
SRX027273	Chip-seq
ERX626863	Chip-seq
SRX150717	Chip-seq
SRX3322159	Chip-seq
SRX4096885	Chip-seq
SRX062337	Chip-seq
SRX4096861	Chip-seq
SRX5822371	Chip-seq
SRX4096884	Chip-seq
SRX7277179	Chip-seq
SRX873867	Chip-seq
SRX8616848	Chip-seq
SRX2443776	Chip-seq
SRX3010031	Chip-seq
SRX14127544	Chip-seq
SRX2410001	Chip-seq
ERX626876	Chip-seq
SRX518683	Chip-seq
SRX14024455	Chip-seq
SRX5620952	Chip-seq
SRX6596844	Chip-seq
SRX16314542	Chip-seq
SRX9673824	Chip-seq
SRX2636319	Chip-seq
SRX8616802	Chip-seq
SRX3322697	Chip-seq
SRX2409821	Chip-seq
SRX11453883	Chip-seq
SRX18473086	Chip-seq
SRX2842444	Chip-seq
SRX1813527	Chip-seq
SRX5289980	Chip-seq
SRX673727	Chip-seq
SRX5457371	Chip-seq
SRX5574372	Chip-seq
SRX2410176	Chip-seq
SRX4802342	Chip-seq
SRX4398450	Chip-seq
SRX1094496	Chip-seq
SRX5457600	Chip-seq
SRX2443758	Chip-seq
SRX7115505	Chip-seq
SRX017865	Chip-seq
SRX14181209	Chip-seq
SRX8520794	Chip-seq
SRX543183	Chip-seq
SRX5234514	Chip-seq
SRX5954736	Chip-seq
SRX5457458	Chip-seq
SRX2423487	Chip-seq
SRX1671742	Chip-seq
SRX2423667	Chip-seq
SRX8616836	Chip-seq
SRX475749	Chip-seq
SRX9730734	Chip-seq
SRX7735437	Chip-seq
SRX2424181	Chip-seq
SRX11033158	Chip-seq
SRX150547	Chip-seq
SRX062336	Chip-seq
SRX4345356	Chip-seq
SRX5457133	Chip-seq
SRX6430567	Chip-seq
SRX2443897	Chip-seq
SRX8406322	Chip-seq
SRX5195707	Chip-seq
SRX5954737	Chip-seq
SRX5457524	Chip-seq
SRX17608314	Chip-seq
SRX059700	Chip-seq
SRX7756148	Chip-seq
SRX18379039	Chip-seq
SRX8468848	Chip-seq
SRX150546	Chip-seq
SRX360377	Chip-seq
SRX9697818	Chip-seq
SRX12971651	Chip-seq
SRX5853000	Chip-seq
SRX8616849	Chip-seq
SRX2424228	Chip-seq
SRX5195155	Chip-seq
SRX1787683	Chip-seq
SRX2424227	Chip-seq
SRX259614	Chip-seq
SRX5141102	Chip-seq
SRX096353	Chip-seq
SRX2548278	Chip-seq
SRX7214026	Chip-seq
SRX9673822	Chip-seq
SRX5068572	Chip-seq
SRX5195715	Chip-seq
SRX2410107	Chip-seq
SRX3322665	Chip-seq
SRX5457217	Chip-seq
SRX12209232	Chip-seq
SRX3080210	Chip-seq
SRX2010845	Chip-seq
SRX4096882	Chip-seq
SRX2423979	Chip-seq
SRX18379037	Chip-seq
SRX475748	Chip-seq
SRX3946906	Chip-seq
SRX5620954	Chip-seq
SRX5514013	Chip-seq
SRX150642	Chip-seq
SRX971582	Chip-seq
SRX170348	Chip-seq
SRX6430563	Chip-seq
SRX2423668	Chip-seq
SRX15826238	Chip-seq
SRX3434294	Chip-seq
SRX360590	Chip-seq
SRX5287688	Chip-seq
SRX11379520	Chip-seq
SRX6582170	Chip-seq
SRX4398451	Chip-seq
SRX8089624	Chip-seq
SRX10372582	Chip-seq
SRX3946908	Chip-seq
SRX017897	Chip-seq
SRX8616801	Chip-seq
SRX5195713	Chip-seq
SRX2423484	Chip-seq
SRX220960	Chip-seq
SRX8360018	Chip-seq
SRX2935293	Chip-seq
SRX4671059	Chip-seq
SRX323565	Chip-seq
SRX4345359	Chip-seq
SRX6430562	Chip-seq
SRX4882227	Chip-seq
SRX873864	Chip-seq
SRX13845689	Chip-seq
SRX095395	Chip-seq
SRX1133780	Chip-seq
SRX360376	Chip-seq
SRX663451	Chip-seq
SRX10365542	Chip-seq
SRX243764	Chip-seq
SRX4096886	Chip-seq
SRX3322311	Chip-seq
SRX15826235	Chip-seq
SRX14024456	Chip-seq
SRX5888974	Chip-seq
SRX8616840	Chip-seq
SRX10881803	Chip-seq
SRX8520803	Chip-seq
SRX2911576	Chip-seq
SRX8616990	Chip-seq
SRX1156472	Chip-seq
SRX4473694	Chip-seq
SRX18191650	Chip-seq
SRX1721486	Chip-seq
SRX9350935	Chip-seq
SRX1845234	Chip-seq
SRX2630318	Chip-seq
SRX097073	Chip-seq
SRX13681298	Chip-seq
SRX2458134	Chip-seq
SRX11161842	Chip-seq
SRX8616378	Chip-seq
SRX1397384	Chip-seq
SRX9738637	Chip-seq
SRX1123856	Chip-seq
SRX8616851	Chip-seq
SRX037946	Chip-seq
SRX7756149	Chip-seq
SRX2837387	Chip-seq
SRX2423936	Chip-seq
SRX5287689	Chip-seq
SRX11661383	Chip-seq
SRX1787679	Chip-seq
SRX1133781	Chip-seq
SRX014780	Chip-seq
SRX4708061	Chip-seq
SRX2424118	Chip-seq
SRX8520806	Chip-seq
SRX4390177	Chip-seq
SRX5095871	Chip-seq
SRX5089427	Chip-seq
SRX9426433	Chip-seq
SRX3123824	Chip-seq
SRX259622	Chip-seq
SRX2842448	Chip-seq
SRX3436329	Chip-seq
SRX6800708	Chip-seq
SRX017872	Chip-seq
SRX5195717	Chip-seq
SRX2424296	Chip-seq
SRX017884	Chip-seq
SRX4401063	Chip-seq
SRX145843	Chip-seq
SRX353808	Chip-seq
SRX9498737	Chip-seq
SRX5661980	Chip-seq
SRX2404135	Chip-seq
SRX5195709	Chip-seq
SRX2636222	Chip-seq
SRX1477651	Chip-seq
SRX8470139	Chip-seq
SRX3322293	Chip-seq
SRX1799522	Chip-seq
SRX8151649	Chip-seq
SRX8406309	Chip-seq
SRX8406320	Chip-seq
SRX080161	Chip-seq
SRX5679787	Chip-seq
SRX1756593	Chip-seq
SRX5600890	Chip-seq
SRX8616857	Chip-seq
SRX111320	Chip-seq
SRX5839976	Chip-seq
SRX111321	Chip-seq
SRX3322026	Chip-seq
SRX10045315	Chip-seq
SRX685530	Chip-seq
SRX14648669	Chip-seq
SRX5457522	Chip-seq
SRX360575	Chip-seq
SRX10119115	Chip-seq
SRX4099655	Chip-seq
SRX5679788	Chip-seq
SRX17036112	Chip-seq
SRX5457337	Chip-seq
SRX475796	Chip-seq
SRX096354	Chip-seq
SRX259621	Chip-seq
SRX3070473	Chip-seq
SRX2423980	Chip-seq
SRX5287694	Chip-seq
SRX10045323	Chip-seq
SRX150361	Chip-seq
SRX8406321	Chip-seq
SRX10478306	Chip-seq
SRX014784	Chip-seq
ERX626855	Chip-seq
SRX10119366	Chip-seq
SRX2458133	Chip-seq
SRX9686416	Chip-seq
SRX8616989	Chip-seq
SRX9350645	Chip-seq
SRX3322693	Chip-seq
SRX5089383	Chip-seq
SRX5250531	Chip-seq
SRX2770851	Chip-seq
SRX2424677	Chip-seq
ERX626868	Chip-seq
SRX1013969	Chip-seq
SRX130062	Chip-seq
SRX8616833	Chip-seq
SRX595675	Chip-seq
SRX10977364	Chip-seq
SRX176884	Chip-seq
SRX022393	Chip-seq
SRX150681	Chip-seq
SRX4192881	Chip-seq
SRX3322815	Chip-seq
SRX1133787	Chip-seq
SRX3321886	Chip-seq
SRX9697303	Chip-seq
SRX682388	Chip-seq
SRX2424117	Chip-seq
SRX8616997	Chip-seq
SRX190316	Chip-seq
SRX3321953	Chip-seq
SRX13008930	Chip-seq
SRX186639	Chip-seq
SRX5457189	Chip-seq
SRX268298	Chip-seq
SRX8127991	Chip-seq
SRX10119371	Chip-seq
SRX2443808	Chip-seq
SRX8803196	Chip-seq
SRX2355074	Chip-seq
SRX1044411	Chip-seq
SRX1431736	Chip-seq
SRX1156523	Chip-seq
SRX2443774	Chip-seq
SRX1156520	Chip-seq
SRX1156522	Chip-seq
SRX3321960	Chip-seq
SRX5457169	Chip-seq
SRX8602207	Chip-seq
SRX3322830	Chip-seq
SRX5982361	Chip-seq
SRX8616824	Chip-seq
SRX017891	Chip-seq
SRX9702287	Chip-seq
SRX5289981	Chip-seq
SRX018281	Chip-seq
SRX170346	Chip-seq
SRX682385	Chip-seq
SRX9686411	Chip-seq
SRX041293	Chip-seq
SRX2636096	Chip-seq
SRX5068577	Chip-seq
SRX5089414	Chip-seq
SRX1845233	Chip-seq
SRX3321885	Chip-seq
SRX1012659	Chip-seq
SRX4824363	Chip-seq
SRX10119124	Chip-seq
SRX10119123	Chip-seq
SRX18945306	Chip-seq
SRX9686420	Chip-seq
SRX12779940	Chip-seq
SRX018282	Chip-seq
SRX11094587	Chip-seq
SRX1044412	Chip-seq
SRX3322698	Chip-seq
SRX2642372	Chip-seq
SRX2642371	Chip-seq
SRX10977373	Chip-seq
SRX2944450	Chip-seq
SRX3468050	Chip-seq
SRX8406314	Chip-seq
SRX2020848	Chip-seq
SRX648242	Chip-seq
SRX5457601	Chip-seq
SRX017906	Chip-seq
SRX12971653	Chip-seq
SRX8037080	Chip-seq
SRX9063420	Chip-seq
SRX1477650	Chip-seq
SRX017878	Chip-seq
SRX3322870	Chip-seq
SRX10045314	Chip-seq
SRX9607923	Chip-seq
SRX1048946	Chip-seq
SRX5432861	Chip-seq
SRX1133786	Chip-seq
SRX7493848	Chip-seq
SRX1133785	Chip-seq
SRX9426431	Chip-seq
SRX3437462	Chip-seq
SRX5089420	Chip-seq
SRX150521	Chip-seq
SRX7785400	Chip-seq
SRX14908974	Chip-seq
SRX13007819	Chip-seq
SRX2652437	Chip-seq
SRX858325	Chip-seq
SRX5574383	Chip-seq
SRX092306	Chip-seq
SRX5234502	Chip-seq
SRX10484566	Chip-seq
SRX1745738	Chip-seq
SRX18191641	Chip-seq
SRX3751771	Chip-seq
SRX7572098	Chip-seq
SRX10475558	Chip-seq
SRX9234590	Chip-seq
SRX2837390	Chip-seq
SRX10640871	Chip-seq
SRX5574371	Chip-seq
SRX17215540	Chip-seq
SRX2423508	Chip-seq
SRX2585779	Chip-seq
SRX2423554	Chip-seq
SRX5195731	Chip-seq
SRX2055845	Chip-seq
SRX5409711	Chip-seq
SRX10977372	Chip-seq
SRX1044413	Chip-seq
SRX5887610	Chip-seq
SRX9531413	Chip-seq
SRX190306	Chip-seq
SRX1477654	Chip-seq
SRX1397389	Chip-seq
SRX1431738	Chip-seq
SRX8617017	Chip-seq
SRX11161843	Chip-seq
SRX7135371	Chip-seq
SRX5441326	Chip-seq
SRX1477652	Chip-seq
SRX1614805	Chip-seq
SRX1431737	Chip-seq
SRX15826236	Chip-seq
SRX2423907	Chip-seq
SRX5172062	Chip-seq
SRX11070611	Chip-seq
SRX5089380	Chip-seq
SRX753141	Chip-seq
SRX150465	Chip-seq
SRX1012630	Chip-seq
SRX1012653	Chip-seq
SRX102989	Chip-seq
SRX5234510	Chip-seq
SRX18191651	Chip-seq
SRX4671311	Chip-seq
SRX10119385	Chip-seq
SRX17608312	Chip-seq
SRX233463	Chip-seq
SRX5146789	Chip-seq
SRX11555380	Chip-seq
SRX673718	Chip-seq
SRX10119122	Chip-seq
SRX12779923	Chip-seq
SRX5294340	Chip-seq
ERX626851	Chip-seq
SRX3592678	Chip-seq
SRX699732	Chip-seq
SRX7214027	Chip-seq
SRX2423459	Chip-seq
SRX5574377	Chip-seq
SRX1156521	Chip-seq
SRX5089430	Chip-seq
SRX2636461	Chip-seq
SRX026642	Chip-seq
SRX15221367	Chip-seq
SRX3923184	Chip-seq
SRX1614807	Chip-seq
SRX5294341	Chip-seq
SRX1012654	Chip-seq
SRX2424421	Chip-seq
SRX2423906	Chip-seq
SRX2020846	Chip-seq
SRX2642370	Chip-seq
SRX7135369	Chip-seq
SRX1787680	Chip-seq
SRX8861821	Chip-seq
ERX626864	Chip-seq
SRX5089444	Chip-seq
SRX2424582	Chip-seq
SRX1012643	Chip-seq
SRX471856	Chip-seq
SRX2642374	Chip-seq
SRX10365541	Chip-seq
SRX387509	Chip-seq
SRX5089517	Chip-seq
SRX873865	Chip-seq
SRX8616999	Chip-seq
SRX6895234	Chip-seq
SRX2513523	Chip-seq
SRX150421	Chip-seq
SRX022392	Chip-seq
SRX095397	Chip-seq
SRX475754	Chip-seq
SRX5457218	Chip-seq
SRX022397	Chip-seq
SRX2424696	Chip-seq
SRX1514999	Chip-seq
SRX1477649	Chip-seq
SRX8406312	Chip-seq
SRX15221368	Chip-seq
SRX10977357	Chip-seq
SRX8616375	Chip-seq
SRX3345973	Chip-seq
SRX10119363	Chip-seq
SRX2944449	Chip-seq
SRX8406313	Chip-seq
SRX5514010	Chip-seq
SRX2636179	Chip-seq
SRX1065300	Chip-seq
SRX268299	Chip-seq
SRX5457295	Chip-seq
SRX8617004	Chip-seq
SRX5089388	Chip-seq
SRX3322617	Chip-seq
SRX1127535	Chip-seq
SRX18945325	Chip-seq
SRX5089381	Chip-seq
SRX15152332	Chip-seq
SRX361885	Chip-seq
SRX17214580	Chip-seq
SRX6895233	Chip-seq
SRX7972450	Chip-seq
SRX15221366	Chip-seq
SRX3942991	Chip-seq
SRX2423726	Chip-seq
SRX4451217	Chip-seq
SRX11858168	Chip-seq
SRX1012632	Chip-seq
SRX10976921	Chip-seq
SRX2514252	Chip-seq
SRX2548282	Chip-seq
SRX8616843	Chip-seq
SRX185908	Chip-seq
SRX2423871	Chip-seq
SRX7807558	Chip-seq
SRX5195672	Chip-seq
SRX8984311	Chip-seq
SRX10475266	Chip-seq
SRX4404416	Chip-seq
SRX100484	Chip-seq
SRX1614810	Chip-seq
SRX8807170	Chip-seq
SRX367192	Chip-seq
SRX2424590	Chip-seq
SRX512367	Chip-seq
DRX300408	Chip-seq
SRX4235880	Chip-seq
SRX092300	Chip-seq
SRX10218288	Chip-seq
SRX15221372	Chip-seq
SRX475753	Chip-seq
SRX15826241	Chip-seq
SRX668219	Chip-seq
SRX12971681	Chip-seq
SRX5661981	Chip-seq
SRX698186	Chip-seq
SRX12779922	Chip-seq
SRX15946675	Chip-seq
SRX7214024	Chip-seq
SRX2424432	Chip-seq
SRX259613	Chip-seq
SRX9628169	Chip-seq
SRX10859380	Chip-seq
SRX5089506	Chip-seq
SRX3322301	Chip-seq
SRX9498733	Chip-seq
SRX150397	Chip-seq
SRX190348	Chip-seq
SRX2423991	Chip-seq
SRX734341	Chip-seq
SRX7902022	Chip-seq
SRX9635844	Chip-seq
SRX3323074	Chip-seq
SRX1156473	Chip-seq
SRX471855	Chip-seq
SRX9741173	Chip-seq
SRX15221370	Chip-seq
SRX10881855	Chip-seq
SRX2424431	Chip-seq
SRX359962	Chip-seq
SRX8536111	Chip-seq
SRX15221374	Chip-seq
SRX5930116	Chip-seq
SRX5534872	Chip-seq
SRX15221363	Chip-seq
SRX12971655	Chip-seq
SRX3322118	Chip-seq
SRX9234587	Chip-seq
SRX15221380	Chip-seq
SRX9298951	Chip-seq
SRX10119377	Chip-seq
SRX9556508	Chip-seq
SRX7714742	Chip-seq
SRX8026058	Chip-seq
SRX2871344	Chip-seq
SRX1012633	Chip-seq
SRX2404140	Chip-seq
SRX831873	Chip-seq
SRX1948680	Chip-seq
SRX3322231	Chip-seq
SRX11661394	Chip-seq
SRX3322119	Chip-seq
SRX17814129	Chip-seq
SRX8520795	Chip-seq
SRX148897	Chip-seq
SRX6027694	Chip-seq
SRX014782	Chip-seq
SRX7902047	Chip-seq
SRX8080565	Chip-seq
SRX16318945	Chip-seq
SRX2423651	Chip-seq
SRX5089515	Chip-seq
SRX3322027	Chip-seq
SRX6895232	Chip-seq
SRX15221364	Chip-seq
SRX9892489	Chip-seq
SRX8391106	Chip-seq
SRX2424422	Chip-seq
SRX3322871	Chip-seq
SRX1117697	Chip-seq
SRX2642373	Chip-seq
SRX4473679	Chip-seq
SRX11661395	Chip-seq
SRX10119384	Chip-seq
SRX5514016	Chip-seq
SRX2424591	Chip-seq
SRX5287711	Chip-seq
SRX8468592	Chip-seq
SRX1012649	Chip-seq
SRX11582706	Chip-seq
SRX699733	Chip-seq
SRX9531406	Chip-seq
SRX13234467	Chip-seq
SRX3437461	Chip-seq
SRX4705111	Chip-seq
SRX3322120	Chip-seq
SRX15221376	Chip-seq
SRX8536091	Chip-seq
SRX2424695	Chip-seq
SRX573067	Chip-seq
SRX5457408	Chip-seq
SRX5099498	Chip-seq
SRX100523	Chip-seq
SRX10119383	Chip-seq
SRX2513521	Chip-seq
SRX13356477	Chip-seq
SRX15221365	Chip-seq
SRX4677294	Chip-seq
SRX2636462	Chip-seq
SRX10119142	Chip-seq
SRX14181211	Chip-seq
SRX1477658	Chip-seq
SRX10119141	Chip-seq
SRX15221379	Chip-seq
SRX027272	Chip-seq
SRX1012625	Chip-seq
SRX2837383	Chip-seq
SRX1099628	Chip-seq
SRX2636352	Chip-seq
SRX2423489	Chip-seq
SRX3322273	Chip-seq
SRX3322616	Chip-seq
SRX181192	Chip-seq
SRX15221377	Chip-seq
SRX9844038	Chip-seq
SRX10475405	Chip-seq
SRX5323865	Chip-seq
SRX6913058	Chip-seq
SRX15221373	Chip-seq
SRX3110720	Chip-seq
SRX4824365	Chip-seq
SRX1477653	Chip-seq
SRX5323875	Chip-seq
SRX2423544	Chip-seq
SRX372174	Chip-seq
SRX3434290	Chip-seq
SRX7268460	Chip-seq
SRX150716	Chip-seq
SRX2424771	Chip-seq
SRX4677295	Chip-seq
ERX626787	Chip-seq
SRX2944452	Chip-seq
SRX17159336	Chip-seq
SRX5195674	Chip-seq
SRX9090622	Chip-seq
SRX3110721	Chip-seq
SRX017859	Chip-seq
ERX626797	Chip-seq
SRX4038241	Chip-seq
SRX831874	Chip-seq
SRX5287710	Chip-seq
SRX1012644	Chip-seq
SRX176883	Chip-seq
SRX3445666	Chip-seq
SRX2423619	Chip-seq
SRX18945317	Chip-seq
SRX12971643	Chip-seq
SRX4154208	Chip-seq
SRX2630446	Chip-seq
SRX15221375	Chip-seq
SRX190223	Chip-seq
SRX10119140	Chip-seq
SRX2423650	Chip-seq
SRX2424277	Chip-seq
SRX1012648	Chip-seq
SRX6582166	Chip-seq
SRX3321898	Chip-seq
SRX1012629	Chip-seq
SRX3554405	Chip-seq
SRX181191	Chip-seq
SRX11555381	Chip-seq
SRX15221369	Chip-seq
SRX8616841	Chip-seq
SRX4192882	Chip-seq
SRX1012628	Chip-seq
SRX974291	Chip-seq
SRX3123829	Chip-seq
SRX3031987	Chip-seq
SRX2020845	Chip-seq
SRX11470504	Chip-seq
SRX5010967	Chip-seq
SRX5089391	Chip-seq
SRX15221371	Chip-seq
SRX2944451	Chip-seq
SRX186617	Chip-seq
SRX18945310	Chip-seq
SRX13298923	Chip-seq
SRX022396	Chip-seq
SRX2424558	Chip-seq
SRX7760063	Chip-seq
SRX2423551	Chip-seq
SRX5888972	Chip-seq
SRX790971	Chip-seq
SRX150579	Chip-seq
SRX3186362	Chip-seq
SRX7902050	Chip-seq
SRX3321972	Chip-seq
SRX3322063	Chip-seq
SRX3322692	Chip-seq
SRX12221347	Chip-seq
SRX3271009	Chip-seq
SRX10119365	Chip-seq
SRX8406311	Chip-seq
SRX5089458	Chip-seq
SRX1073586	Chip-seq
SRX369125	Chip-seq
SRX5289966	Chip-seq
SRX9426439	Chip-seq
SRX9426438	Chip-seq
SRX10815669	Chip-seq
SRX7428079	Chip-seq
SRX5514014	Chip-seq
SRX5457481	Chip-seq
SRX9426436	Chip-seq
SRX8512860	Chip-seq
SRX190224	Chip-seq
SRX268450	Chip-seq
SRX212185	Chip-seq
SRX371468	Chip-seq
SRX194572	Chip-seq
SRX5534863	Chip-seq
SRX2609666	Chip-seq
SRX7902023	Chip-seq
SRX858324	Chip-seq
SRX6027698	Chip-seq
SRX1514919	Chip-seq
SRX2424778	Chip-seq
SRX16318944	Chip-seq
SRX753142	Chip-seq
SRX9498686	Chip-seq
SRX9469981	Chip-seq
ERX626782	Chip-seq
SRX5089459	Chip-seq
SRX7277180	Chip-seq
SRX5089413	Chip-seq
SRX268452	Chip-seq
SRX5089417	Chip-seq
SRX8520809	Chip-seq
SRX2423552	Chip-seq
SRX747573	Chip-seq
SRX13784677	Chip-seq
SRX2188672	Chip-seq
SRX2424442	Chip-seq
SRX10212058	Chip-seq
SRX7865932	Chip-seq
SRX542553	Chip-seq
SRX026264	Chip-seq
SRX4824364	Chip-seq
SRX5294339	Chip-seq
SRX5089447	Chip-seq
SRX2871345	Chip-seq
SRX8616830	Chip-seq
SRX3931096	Chip-seq
SRX186607	Chip-seq
SRX14908973	Chip-seq
SRX6854838	Chip-seq
SRX10474976	Chip-seq
SRX5974546	Chip-seq
SRX11858167	Chip-seq
SRX8080552	Chip-seq
SRX3962733	Chip-seq
SRX2424508	Chip-seq
SRX2424236	Chip-seq
SRX2513518	Chip-seq
SRX2423858	Chip-seq
SRX2423566	Chip-seq
SRX2423458	Chip-seq
SRX13681307	Chip-seq
SRX13555154	Chip-seq
SRX10119369	Chip-seq
SRX5394928	Chip-seq
SRX2424598	Chip-seq
SRX5574387	Chip-seq
SRX5089410	Chip-seq
SRX9531412	Chip-seq
SRX2424557	Chip-seq
SRX9498740	Chip-seq
SRX3322637	Chip-seq
SRX1156534	Chip-seq
SRX3322583	Chip-seq
SRX8536115	Chip-seq
SRX13991433	Chip-seq
SRX6800710	Chip-seq
SRX18945303	Chip-seq
SRX3322909	Chip-seq
SRX1012655	Chip-seq
DRX300414	Chip-seq
SRX18945319	Chip-seq
SRX359972	Chip-seq
SRX1156478	Chip-seq
SRX259612	Chip-seq
SRX017911	Chip-seq
SRX360055	Chip-seq
SRX100433	Chip-seq
SRX471857	Chip-seq
SRX15221378	Chip-seq
SRX9975610	Chip-seq
SRX181189	Chip-seq
SRX2424670	Chip-seq
SRX2513519	Chip-seq
SRX2630191	Chip-seq
SRX2749139	Chip-seq
SRX3372020	Chip-seq
SRX1653203	Chip-seq
SRX7223095	Chip-seq
SRX11120876	Chip-seq
SRX099183	Chip-seq
SRX176885	Chip-seq
SRX5457262	Chip-seq
SRX672284	Chip-seq
SRX150358	Chip-seq
SRX5661979	Chip-seq
SRX3680731	Chip-seq
SRX5405697	Chip-seq
SRX017871	Chip-seq
SRX5574350	Chip-seq
SRX5457125	Chip-seq
SRX895439	Chip-seq
SRX18154288	Chip-seq
SRX150431	Chip-seq
SRX2423703	Chip-seq
SRX3030206	Chip-seq
SRX360577	Chip-seq
SRX1156479	Chip-seq
SRX3322403	Chip-seq
SRX2424182	Chip-seq
SRX4400349	Chip-seq
SRX12971682	Chip-seq
SRX4473674	Chip-seq
SRX2424597	Chip-seq
SRX8894991	Chip-seq
SRX11661405	Chip-seq
SRX11379517	Chip-seq
SRX2636398	Chip-seq
SRX5007091	Chip-seq
SRX2423613	Chip-seq
SRX2424174	Chip-seq
SRX2254535	Chip-seq
SRX1048948	Chip-seq
SRX5600895	Chip-seq
SRX3322232	Chip-seq
SRX017698	Chip-seq
SRX17152982	Chip-seq
SRX8037072	Chip-seq
SRX3322908	Chip-seq
SRX1721488	Chip-seq
SRX1614808	Chip-seq
SRX790972	Chip-seq
SRX3110723	Chip-seq
SRX10881802	Chip-seq
SRX18945324	Chip-seq
SRX5360666	Chip-seq
SRX6854826	Chip-seq
SRX7760064	Chip-seq
SRX150374	Chip-seq
SRX3322314	Chip-seq
SRX259618	Chip-seq
SRX346921	Chip-seq
SRX433202	Chip-seq
SRX5974513	Chip-seq
SRX204409	Chip-seq
SRX316363	Chip-seq
SRX2424364	Chip-seq
SRX9616654	Chip-seq
SRX5457180	Chip-seq
SRX8406517	Chip-seq
SRX885894	Chip-seq
SRX2424672	Chip-seq
SRX5574352	Chip-seq
SRX2424472	Chip-seq
SRX059710	Chip-seq
SRX10119395	Chip-seq
SRX3098194	Chip-seq
SRX13298924	Chip-seq
SRX5457342	Chip-seq
SRX10119386	Chip-seq
SRX2944446	Chip-seq
SRX4781489	Chip-seq
SRX11661384	Chip-seq
SRX9738663	Chip-seq
SRX359932	Chip-seq
SRX10954241	Chip-seq
SRX6027691	Chip-seq
SRX2513520	Chip-seq
SRX12779938	Chip-seq
SRX2423704	Chip-seq
SRX3010032	Chip-seq
SRX5054308	Chip-seq
SRX4671295	Chip-seq
SRX2609665	Chip-seq
SRX3520187	Chip-seq
SRX100567	Chip-seq
SRX7972449	Chip-seq
SRX3322636	Chip-seq
SRX2424299	Chip-seq
SRX10954235	Chip-seq
SRX236114	Chip-seq
SRX490262	Chip-seq
SRX2423914	Chip-seq
SRX6824683	Chip-seq
SRX5457360	Chip-seq
SRX9317686	Chip-seq
SRX092314	Chip-seq
SRX150618	Chip-seq
SRX1431740	Chip-seq
SRX5974545	Chip-seq
SRX2424777	Chip-seq
SRX18455080	Chip-seq
SRX734342	Chip-seq
SRX18154287	Chip-seq
SRX625674	Chip-seq
SRX6800705	Chip-seq
SRX4345363	Chip-seq
SRX7807559	Chip-seq
SRX6854839	Chip-seq
SRX1538804	Chip-seq
SRX849376	Chip-seq
SRX2630345	Chip-seq
SRX3321961	Chip-seq
SRX181190	Chip-seq
SRX2163140	Chip-seq
SRX5089382	Chip-seq
SRX8894992	Chip-seq
SRX10119364	Chip-seq
SRX1873455	Chip-seq
SRX8520793	Chip-seq
SRX10475380	Chip-seq
SRX10119396	Chip-seq
SRX2423845	Chip-seq
SRX2636097	Chip-seq
SRX2424324	Chip-seq
ERX470433	Chip-seq
SRX698188	Chip-seq
SRX16965422	Chip-seq
SRX1099627	Chip-seq
SRX663249	Chip-seq
SRX5444520	Chip-seq
SRX1127545	Chip-seq
SRX3322710	Chip-seq
SRX360062	Chip-seq
SRX9055417	Chip-seq
SRX017895	Chip-seq
SRX5457292	Chip-seq
SRX2796998	Chip-seq
SRX6854827	Chip-seq
SRX1161175	Chip-seq
SRX18945320	Chip-seq
SRX2423915	Chip-seq
SRX2423872	Chip-seq
SRX5323876	Chip-seq
SRX2584127	Chip-seq
SRX4154203	Chip-seq
SRX1787653	Chip-seq
SRX753137	Chip-seq
SRX7677763	Chip-seq
SRX5089499	Chip-seq
SRX10119376	Chip-seq
SRX1156536	Chip-seq
SRX10205600	Chip-seq
SRX2585780	Chip-seq
SRX8080563	Chip-seq
SRX4824366	Chip-seq
SRX2837386	Chip-seq
SRX10212066	Chip-seq
SRX9317690	Chip-seq
SRX017913	Chip-seq
SRX3323046	Chip-seq
SRX5010966	Chip-seq
SRX1672127	Chip-seq
SRX673728	Chip-seq
SRX5089451	Chip-seq
SRX5089450	Chip-seq
SRX13814018	Chip-seq
SRX2424278	Chip-seq
SRX037941	Chip-seq
SRX2630319	Chip-seq
SRX7135368	Chip-seq
SRX8520802	Chip-seq
SRX5089385	Chip-seq
SRX5574340	Chip-seq
SRX11453882	Chip-seq
SRX5089376	Chip-seq
SRX2636443	Chip-seq
SRX2513517	Chip-seq
SRX15672805	Chip-seq
SRX5195734	Chip-seq
SRX1514281	Chip-seq
SRX10475404	Chip-seq
SRX11555378	Chip-seq
SRX386203	Chip-seq
SRX9317688	Chip-seq
SRX1012647	Chip-seq
SRX150641	Chip-seq
SRX19662651	Chip-seq
SRX11555394	Chip-seq
SRX5887611	Chip-seq
SRX13007818	Chip-seq
ERX626869	Chip-seq
SRX5514009	Chip-seq
SRX5574385	Chip-seq
SRX4059543	Chip-seq
SRX2609668	Chip-seq
SRX9350647	Chip-seq
SRX275404	Chip-seq
SRX3322594	Chip-seq
SRX3322586	Chip-seq
SRX5195733	Chip-seq
SRX699737	Chip-seq
SRX5234467	Chip-seq
SRX10104975	Chip-seq
SRX2423834	Chip-seq
SRX1156540	Chip-seq
SRX330067	Chip-seq
SRX9426437	Chip-seq
SRX4786562	Chip-seq
SRX659736	Chip-seq
SRX10119375	Chip-seq
SRX8536114	Chip-seq
SRX18945309	Chip-seq
SRX3244991	Chip-seq
SRX2267441	Chip-seq
SRX2770856	Chip-seq
SRX3285603	Chip-seq
SRX858323	Chip-seq
SRX4374901	Chip-seq
SRX2424315	Chip-seq
SRX1531796	Chip-seq
SRX5323874	Chip-seq
SRX150600	Chip-seq
SRX5195671	Chip-seq
SRX543182	Chip-seq
SRX5577153	Chip-seq
SRX9498685	Chip-seq
SRX6854832	Chip-seq
SRX11453884	Chip-seq
SRX2548286	Chip-seq
SRX7700193	Chip-seq
SRX029087	Chip-seq
SRX2423718	Chip-seq
SRX10119368	Chip-seq
SRX5457291	Chip-seq
SRX097097	Chip-seq
SRX9892487	Chip-seq
SRX4192884	Chip-seq
SRX4815194	Chip-seq
SRX5457361	Chip-seq
SRX18009371	Chip-seq
SRX13007953	Chip-seq
SRX1514981	Chip-seq
SRX5574459	Chip-seq
SRX1787658	Chip-seq
SRX10269613	Chip-seq
SRX543181	Chip-seq
SRX5457343	Chip-seq
SRX259617	Chip-seq
SRX8406310	Chip-seq
SRX17214576	Chip-seq
SRX471879	Chip-seq
SRX11661407	Chip-seq
SRX6596849	Chip-seq
SRX10119370	Chip-seq
SRX10119160	Chip-seq
ERX470436	Chip-seq
SRX716555	Chip-seq
SRX3931098	Chip-seq
SRX5457372	Chip-seq
SRX11661396	Chip-seq
SRX2636242	Chip-seq
SRX717857	Chip-seq
SRX734340	Chip-seq
SRX18945305	Chip-seq
SRX371479	Chip-seq
SRX1048483	Chip-seq
SRX11222435	Chip-seq
SRX6813408	Chip-seq
SRX10218292	Chip-seq
SRX6910063	Chip-seq
SRX9029201	Chip-seq
SRX5054309	Chip-seq
SRX392819	Chip-seq
SRX4708093	Chip-seq
SRX698189	Chip-seq
SRX5457409	Chip-seq
SRX8617001	Chip-seq
SRX11120900	Chip-seq
SRX10954243	Chip-seq
SRX2609662	Chip-seq
SRX2423850	Chip-seq
SRX2944444	Chip-seq
SRX1426074	Chip-seq
SRX1721490	Chip-seq
SRX5457428	Chip-seq
SRX3229154	Chip-seq
SRX1156477	Chip-seq
SRX8616838	Chip-seq
SRX3680730	Chip-seq
SRX10198030	Chip-seq
SRX11661397	Chip-seq
SRX2424455	Chip-seq
SRX4484990	Chip-seq
SRX3734319	Chip-seq
SRX11470468	Chip-seq
SRX8673363	Chip-seq
SRX1787657	Chip-seq
SRX378805	Chip-seq
SRX2423711	Chip-seq
SRX10989715	Chip-seq
SRX150435	Chip-seq
SRX015141	Chip-seq
SRX2423398	Chip-seq
SRX3322533	Chip-seq
SRX5089462	Chip-seq
SRX12837599	Chip-seq
SRX2630463	Chip-seq
SRX097089	Chip-seq
SRX11661385	Chip-seq
SRX2424600	Chip-seq
SRX5668140	Chip-seq
SRX8616797	Chip-seq
SRX13840522	Chip-seq
SRX1787656	Chip-seq
SRX790969	Chip-seq
SRX6066510	Chip-seq
SRX2319761	Chip-seq
SRX212441	Chip-seq
SRX1089832	Chip-seq
SRX12416063	Chip-seq
SRX268451	Chip-seq
SRX10478349	Chip-seq
SRX11379484	Chip-seq
SRX2636520	Chip-seq
SRX3322584	Chip-seq
SRX3322117	Chip-seq
SRX3506182	Chip-seq
SRX3768262	Chip-seq
SRX12971678	Chip-seq
SRX747571	Chip-seq
SRX2424316	Chip-seq
SRX13298925	Chip-seq
SRX026638	Chip-seq
SRX2424552	Chip-seq
SRX3010220	Chip-seq
SRX099230	Chip-seq
SRX150638	Chip-seq
SRX885898	Chip-seq
SRX150406	Chip-seq
SRX11120901	Chip-seq
SRX2671523	Chip-seq
SRX763970	Chip-seq
SRX9029198	Chip-seq
SRX5930145	Chip-seq
SRX5068576	Chip-seq
SRX5195732	Chip-seq
SRX2770860	Chip-seq
SRX14733326	Chip-seq
SRX1690207	Chip-seq
SRX8536112	Chip-seq
SRX150576	Chip-seq
SRX8089910	Chip-seq
SRX2513053	Chip-seq
SRX8488089	Chip-seq
SRX6596850	Chip-seq
SRX4212578	Chip-seq
SRX5574346	Chip-seq
SRX2423844	Chip-seq
SRX6712578	Chip-seq
SRX11120892	Chip-seq
SRX11661404	Chip-seq
SRX3323005	Chip-seq
SRX3322315	Chip-seq
SRX1134749	Chip-seq
SRX10977334	Chip-seq
SRX12837598	Chip-seq
SRX1477656	Chip-seq
SRX8512845	Chip-seq
SRX6961680	Chip-seq
SRX6099461	Chip-seq
SRX849400	Chip-seq
SRX1156476	Chip-seq
SRX14847170	Chip-seq
SRX7135363	Chip-seq
SRX4192879	Chip-seq
SRX13555155	Chip-seq
SRX5574367	Chip-seq
SRX1460847	Chip-seq
SRX10859414	Chip-seq
SRX7214025	Chip-seq
SRX371469	Chip-seq
SRX18945308	Chip-seq
SRX3322402	Chip-seq
SRX082164	Chip-seq
SRX3631511	Chip-seq
SRX8699643	Chip-seq
SRX11661382	Chip-seq
SRX18945304	Chip-seq
SRX18945326	Chip-seq
SRX5136354	Chip-seq
SRX5457525	Chip-seq
SRX3962743	Chip-seq
SRX5574379	Chip-seq
SRX2609664	Chip-seq
SRX9317687	Chip-seq
SRX2943591	Chip-seq
SRX346924	Chip-seq
SRX3931097	Chip-seq
SRX150507	Chip-seq
SRX8616846	Chip-seq
SRX150557	Chip-seq
SRX3321971	Chip-seq
SRX728779	Chip-seq
SRX8536126	Chip-seq
SRX5457181	Chip-seq
SRX11661410	Chip-seq
SRX13340679	Chip-seq
SRX4493021	Chip-seq
SRX022433	Chip-seq
SRX2424406	Chip-seq
SRX2630287	Chip-seq
SRX9898536	Chip-seq
SRX2922227	Chip-seq
SRX19636323	Chip-seq
SRX2423545	Chip-seq
SRX2636284	Chip-seq
SRX5323877	Chip-seq
SRX5346118	Chip-seq
SRX5931544	Chip-seq
SRX10212070	Chip-seq
SRX8536125	Chip-seq
SRX11120893	Chip-seq
SRX11661411	Chip-seq
SRX1224601	Chip-seq
SRX17215537	Chip-seq
SRX728780	Chip-seq
SRX15939725	Chip-seq
SRX1531791	Chip-seq
SRX2424235	Chip-seq
SRX4786555	Chip-seq
SRX150640	Chip-seq
SRX8536116	Chip-seq
SRX116417	Chip-seq
SRX3323004	Chip-seq
SRX543180	Chip-seq
SRX8002114	Chip-seq
SRX8080559	Chip-seq
SRX2630445	Chip-seq
SRX5212366	Chip-seq
SRX2424204	Chip-seq
SRX6854831	Chip-seq
SRX8588625	Chip-seq
SRX9686424	Chip-seq
SRX2424337	Chip-seq
SRX190235	Chip-seq
SRX8616837	Chip-seq
SRX13784679	Chip-seq
SRX360576	Chip-seq
SRX2423712	Chip-seq
SRX341010	Chip-seq
SRX11647367	Chip-seq
SRX5457185	Chip-seq
SRX2060922	Chip-seq
SRX10119161	Chip-seq
SRX100583	Chip-seq
SRX3322492	Chip-seq
SRX359886	Chip-seq
SRX378804	Chip-seq
SRX16739009	Chip-seq
SRX9898534	Chip-seq
SRX5574496	Chip-seq
SRX542554	Chip-seq
SRX475760	Chip-seq
SRX1477657	Chip-seq
SRX2636221	Chip-seq
SRX382353	Chip-seq
SRX1521303	Chip-seq
SRX204408	Chip-seq
SRX2510824	Chip-seq
SRX5574344	Chip-seq
SRX130063	Chip-seq
SRX4155859	Chip-seq
SRX4451213	Chip-seq
SRX3110725	Chip-seq
SRX150365	Chip-seq
SRX2837382	Chip-seq
SRX150732	Chip-seq
SRX11805216	Chip-seq
SRX11555379	Chip-seq
SRX150359	Chip-seq
SRX2423981	Chip-seq
SRX18945307	Chip-seq
SRX475794	Chip-seq
SRX186771	Chip-seq
SRX2423428	Chip-seq
SRX8616839	Chip-seq
SRX9821832	Chip-seq
SRX11555395	Chip-seq
SRX026635	Chip-seq
SRX3367137	Chip-seq
SRX100577	Chip-seq
SRX14908971	Chip-seq
SRX3322449	Chip-seq
SRX023216	Chip-seq
SRX2881000	Chip-seq
SRX5457387	Chip-seq
SRX4393711	Chip-seq
SRX5567179	Chip-seq
SRX3322252	Chip-seq
SRX14908972	Chip-seq
SRX475750	Chip-seq
SRX9498684	Chip-seq
SRX471877	Chip-seq
SRX14030487	Chip-seq
SRX15431002	Chip-seq
SRX359882	Chip-seq
SRX100387	Chip-seq
SRX3401272	Chip-seq
SRX186612	Chip-seq
SRX2423466	Chip-seq
SRX198033	Chip-seq
SRX656347	Chip-seq
SRX18945296	Chip-seq
SRX811392	Chip-seq
SRX18945316	Chip-seq
SRX2423758	Chip-seq
SRX129107	Chip-seq
SRX360578	Chip-seq
SRX3345957	Chip-seq
SRX8673356	Chip-seq
SRX1515052	Chip-seq
SRX3322017	Chip-seq
SRX476480	Chip-seq
SRX10976215	Chip-seq
SRX2630462	Chip-seq
SRX17609416	Chip-seq
SRX14733327	Chip-seq
SRX18154285	Chip-seq
SRX12416064	Chip-seq
SRX5195673	Chip-seq
SRX103224	Chip-seq
SRX5668135	Chip-seq
SRX2424673	Chip-seq
SRX850667	Chip-seq
SRX11650972	Chip-seq
SRX6777952	Chip-seq
SRX2636390	Chip-seq
SRX4815192	Chip-seq
SRX2423429	Chip-seq
SRX3322139	Chip-seq
SRX2881002	Chip-seq
SRX8127992	Chip-seq
SRX8013010	Chip-seq
SRX1334496	Chip-seq
SRX1672123	Chip-seq
SRX8536106	Chip-seq
SRX5289964	Chip-seq
SRX725589	Chip-seq
SRX150389	Chip-seq
SRX8127987	Chip-seq
SRX12129506	Chip-seq
SRX9917770	Chip-seq
SRX11094527	Chip-seq
SRX13439329	Chip-seq
SRX150408	Chip-seq
SRX8807165	Chip-seq
SRX9029206	Chip-seq
SRX3322493	Chip-seq
SRX2630389	Chip-seq
SRX371478	Chip-seq
SRX392820	Chip-seq
SRX1161177	Chip-seq
SRX2423384	Chip-seq
SRX13327981	Chip-seq
SRX535455	Chip-seq
SRX14733331	Chip-seq
SRX2630324	Chip-seq
SRX643281	Chip-seq
SRX11343127	Chip-seq
SRX150513	Chip-seq
SRX18945312	Chip-seq
SRX9550857	Chip-seq
SRX475751	Chip-seq
SRX14030488	Chip-seq
SRX2635793	Chip-seq
SRX2423393	Chip-seq
SRX2423922	Chip-seq
SRX2423857	Chip-seq
SRX2630192	Chip-seq
SRX8536124	Chip-seq
SRX10976779	Chip-seq
SRX150362	Chip-seq
SRX5457388	Chip-seq
SRX190278	Chip-seq
SRX433201	Chip-seq
SRX3394524	Chip-seq
SRX3256864	Chip-seq
SRX5574373	Chip-seq
SRX849384	Chip-seq
SRX18945295	Chip-seq
SRX2636107	Chip-seq
SRX5574369	Chip-seq
SRX150653	Chip-seq
SRX1272794	Chip-seq
SRX4671294	Chip-seq
SRX3931058	Chip-seq
SRX3322595	Chip-seq
SRX4107934	Chip-seq
SRX3230377	Chip-seq
SRX2423399	Chip-seq
SRX8406324	Chip-seq
SRX4107930	Chip-seq
SRX341012	Chip-seq
SRX5089379	Chip-seq
SRX194569	Chip-seq
SRX3599295	Chip-seq
SRX717860	Chip-seq
SRX7728608	Chip-seq
SRX9317678	Chip-seq
SRX11120884	Chip-seq
SRX4786554	Chip-seq
SRX2452430	Chip-seq
SRX9738664	Chip-seq
SRX2636153	Chip-seq
SRX3256874	Chip-seq
SRX12971677	Chip-seq
SRX15939724	Chip-seq
SRX10119127	Chip-seq
SRX11379526	Chip-seq
SRX371467	Chip-seq
SRX2267438	Chip-seq
SRX371481	Chip-seq
SRX3927305	Chip-seq
SRX10714819	Chip-seq
SRX5574381	Chip-seq
SRX3322491	Chip-seq
SRX3322981	Chip-seq
SRX684293	Chip-seq
SRX8588623	Chip-seq
SRX10119378	Chip-seq
SRX11379524	Chip-seq
SRX475795	Chip-seq
SRX5574376	Chip-seq
SRX6578947	Chip-seq
SRX6596847	Chip-seq
SRX3230389	Chip-seq
SRX100556	Chip-seq
SRX212647	Chip-seq
SRX4172740	Chip-seq
SRX7677720	Chip-seq
SRX2745846	Chip-seq
SRX3321963	Chip-seq
SRX2355072	Chip-seq
SRX5401866	Chip-seq
SRX3322138	Chip-seq
SRX10477244	Chip-seq
SRX10829249	Chip-seq
SRX1538762	Chip-seq
SRX12971690	Chip-seq
SRX9550856	Chip-seq
SRX10881801	Chip-seq
SRX131914	Chip-seq
SRX2636353	Chip-seq
SRX15670546	Chip-seq
SRX3322352	Chip-seq
SRX186626	Chip-seq
SRX10881823	Chip-seq
SRX5289968	Chip-seq
SRX2424362	Chip-seq
SRX2734393	Chip-seq
SRX5457568	Chip-seq
SRX371483	Chip-seq
SRX747572	Chip-seq
SRX9550897	Chip-seq
SRX10640840	Chip-seq
SRX1672136	Chip-seq
SRX3394525	Chip-seq
SRX2043226	Chip-seq
SRX2424175	Chip-seq
SRX3631512	Chip-seq
SRX185709	Chip-seq
SRX2423719	Chip-seq
SRX4107932	Chip-seq
SRX182682	Chip-seq
SRX13602611	Chip-seq
SRX1161176	Chip-seq
SRX18945297	Chip-seq
SRX341011	Chip-seq
SRX8488074	Chip-seq
SRX14733321	Chip-seq
SRX2652442	Chip-seq
SRX5534832	Chip-seq
SRX13134713	Chip-seq
SRX199892	Chip-seq
SRX1514992	Chip-seq
SRX1819616	Chip-seq
SRX573030	Chip-seq
SRX666439	Chip-seq
SRX393516	Chip-seq
SRX1521297	Chip-seq
SRX190228	Chip-seq
SRX10760618	Chip-seq
SRX219373	Chip-seq
SRX18945298	Chip-seq
SRX13991438	Chip-seq
SRX3394523	Chip-seq
SRX5234453	Chip-seq
SRX9350646	Chip-seq
SRX10119126	Chip-seq
SRX13681308	Chip-seq
SRX015140	Chip-seq
SRX1514280	Chip-seq
SRX9498731	Chip-seq
SRX11222432	Chip-seq
SRX283754	Chip-seq
SRX059706	Chip-seq
SRX1261524	Chip-seq
SRX5514017	Chip-seq
SRX811391	Chip-seq
SRX5195729	Chip-seq
SRX9317689	Chip-seq
SRX4155858	Chip-seq
SRX4493020	Chip-seq
SRX3506186	Chip-seq
SRX150491	Chip-seq
SRX2424454	Chip-seq
SRX5574447	Chip-seq
SRX190296	Chip-seq
SRX10119114	Chip-seq
SRX2424347	Chip-seq
SRX518680	Chip-seq
SRX4143072	Chip-seq
SRX6712581	Chip-seq
SRX8089633	Chip-seq
SRX10119113	Chip-seq
SRX9469984	Chip-seq
SRX9867031	Chip-seq
SRX12684451	Chip-seq
SRX13589446	Chip-seq
SRX14733330	Chip-seq
SRX5534831	Chip-seq
SRX5457150	Chip-seq
SRX10119162	Chip-seq
SRX5409710	Chip-seq
SRX6813404	Chip-seq
SRX3322508	Chip-seq
SRX2636399	Chip-seq
SRX2423913	Chip-seq
SRX5212371	Chip-seq
SRX4143065	Chip-seq
SRX1962094	Chip-seq
SRX10475116	Chip-seq
SRX6712571	Chip-seq
SRX080425	Chip-seq
SRX5668141	Chip-seq
SRX3990992	Chip-seq
SRX10212060	Chip-seq
SRX1672124	Chip-seq
SRX366168	Chip-seq
SRX2635792	Chip-seq
SRX9556496	Chip-seq
SRX14648670	Chip-seq
SRX2424560	Chip-seq
SRX5323872	Chip-seq
SRX11379489	Chip-seq
SRX11470500	Chip-seq
SRX360581	Chip-seq
SRX475759	Chip-seq
SRX1477655	Chip-seq
SRX037940	Chip-seq
SRX11650974	Chip-seq
SRX2207916	Chip-seq
SRX3091913	Chip-seq
SRX3322294	Chip-seq
SRX5346119	Chip-seq
SRX3145149	Chip-seq
SRX2636373	Chip-seq
SRX5089507	Chip-seq
SRX7054663	Chip-seq
SRX10119125	Chip-seq
SRX150728	Chip-seq
SRX190300	Chip-seq
SRX2020843	Chip-seq
SRX5574458	Chip-seq
SRX8699710	Chip-seq
SRX100435	Chip-seq
SRX204411	Chip-seq
SRX095396	Chip-seq
SRX18945321	Chip-seq
SRX18945302	Chip-seq
SRX14353432	Chip-seq
SRX082165	Chip-seq
SRX080403	Chip-seq
SRX8588626	Chip-seq
SRX9741170	Chip-seq
SRX5600892	Chip-seq
SRX3410386	Chip-seq
SRX15710550	Chip-seq
SRX4548329	Chip-seq
SRX2636601	Chip-seq
SRX150668	Chip-seq
SRX10218287	Chip-seq
SRX023649	Chip-seq
SRX667410	Chip-seq
SRX7728610	Chip-seq
SRX7944504	Chip-seq
SRX2423461	Chip-seq
SRX7427512	Chip-seq
SRX14524988	Chip-seq
SRX4192880	Chip-seq
SRX13899568	Chip-seq
SRX9309558	Chip-seq
SRX059707	Chip-seq
SRX18945314	Chip-seq
SRX5574389	Chip-seq
SRX190204	Chip-seq
SRX5123054	Chip-seq
SRX6582172	Chip-seq
SRX2423564	Chip-seq
SRX4235878	Chip-seq
SRX1515020	Chip-seq
SRX6078417	Chip-seq
SRX3322793	Chip-seq
SRX475793	Chip-seq
SRX9738669	Chip-seq
SRX14733320	Chip-seq
SRX8616798	Chip-seq
SRX8616832	Chip-seq
SRX119641	Chip-seq
SRX11453879	Chip-seq
SRX2424553	Chip-seq
SRX14535249	Chip-seq
SRX2652443	Chip-seq
SRX2423462	Chip-seq
SRX16318947	Chip-seq
SRX5577162	Chip-seq
SRX1721484	Chip-seq
SRX7427510	Chip-seq
SRX1021630	Chip-seq
SRX5880864	Chip-seq
SRX10976780	Chip-seq
SRX5457263	Chip-seq
SRX5574488	Chip-seq
SRX2636539	Chip-seq
SRX3372014	Chip-seq
SRX3640570	Chip-seq
SRX9550894	Chip-seq
SRX1058473	Chip-seq
SRX176862	Chip-seq
SRX8536113	Chip-seq
SRX3868796	Chip-seq
SRX176863	Chip-seq
SRX190357	Chip-seq
SRX5212357	Chip-seq
SRX13991434	Chip-seq
SRX7276677	Chip-seq
SRX116463	Chip-seq
SRX8616831	Chip-seq
SRX9029207	Chip-seq
SRX4001961	Chip-seq
SRX11646089	Chip-seq
SRX186675	Chip-seq
SRX150570	Chip-seq
SRX9550860	Chip-seq
SRX10714823	Chip-seq
SRX18945313	Chip-seq
SRX10475262	Chip-seq
SRX1156542	Chip-seq
SRX9063419	Chip-seq
SRX5313220	Chip-seq
SRX13602613	Chip-seq
SRX849378	Chip-seq
SRX3931057	Chip-seq
SRX100511	Chip-seq
SRX5391686	Chip-seq
SRX1660873	Chip-seq
SRX13134702	Chip-seq
SRX15147190	Chip-seq
SRX3321962	Chip-seq
SRX1555435	Chip-seq
SRX3751768	Chip-seq
SRX5574354	Chip-seq
SRX2424473	Chip-seq
SRX029088	Chip-seq
SRX10714824	Chip-seq
SRX2194233	Chip-seq
SRX2944445	Chip-seq
SRX1156537	Chip-seq
SRX10714820	Chip-seq
SRX8536107	Chip-seq
SRX1998423	Chip-seq
SRX3230411	Chip-seq
SRX11647369	Chip-seq
SRX3322114	Chip-seq
SRX2635865	Chip-seq
SRX13652958	Chip-seq
SRX886405	Chip-seq
SRX3230413	Chip-seq
SRX189238	Chip-seq
SRX2837384	Chip-seq
SRX2871361	Chip-seq
SRX3931059	Chip-seq
SRX6712565	Chip-seq
SRX10829236	Chip-seq
SRX10475147	Chip-seq
SRX11470493	Chip-seq
SRX10829247	Chip-seq
SRX5286307	Chip-seq
SRX1672128	Chip-seq
SRX3503584	Chip-seq
SRX028632	Chip-seq
SRX2636200	Chip-seq
SRX10475483	Chip-seq
SRX2382329	Chip-seq
SRX2935292	Chip-seq
SRX186614	Chip-seq
SRX2268282	Chip-seq
SRX3322535	Chip-seq
SRX6099463	Chip-seq
SRX5323878	Chip-seq
SRX5574348	Chip-seq
SRX10212061	Chip-seq
SRX3230396	Chip-seq
SRX1515036	Chip-seq
SRX2630323	Chip-seq
SRX1397395	Chip-seq
SRX13991440	Chip-seq
SRX7106595	Chip-seq
SRX5888975	Chip-seq
SRX9498738	Chip-seq
SRX4708081	Chip-seq
SRX5514041	Chip-seq
SRX1156539	Chip-seq
SRX8616835	Chip-seq
SRX11379511	Chip-seq
SRX2550934	Chip-seq
SRX194575	Chip-seq
SRX9046309	Chip-seq
SRX150606	Chip-seq
SRX8949796	Chip-seq
SRX19636322	Chip-seq
SRX199861	Chip-seq
SRX482859	Chip-seq
SRX5457124	Chip-seq
SRX2424607	Chip-seq
SRX093189	Chip-seq
SRX13134703	Chip-seq
SRX080404	Chip-seq
SRX2630286	Chip-seq
SRX3927287	Chip-seq
SRX12567778	Chip-seq
SRX6935374	Chip-seq
SRX2424348	Chip-seq
SRX186637	Chip-seq
SRX9498683	Chip-seq
SRX190344	Chip-seq
SRX5089390	Chip-seq
SRX5075168	Chip-seq
SRX1389378	Chip-seq
SRX11646094	Chip-seq
SRX080380	Chip-seq
SRX190177	Chip-seq
SRX10119367	Chip-seq
SRX199863	Chip-seq
SRX5668134	Chip-seq
SRX9702256	Chip-seq
SRX150353	Chip-seq
SRX6578938	Chip-seq
SRX359947	Chip-seq
SRX111775	Chip-seq
SRX10212063	Chip-seq
SRX100522	Chip-seq
SRX5089422	Chip-seq
SRX10035154	Chip-seq
SRX2993669	Chip-seq
SRX9556504	Chip-seq
SRX7677759	Chip-seq
SRX100495	Chip-seq
SRX13340680	Chip-seq
SRX7549664	Chip-seq
SRX5457403	Chip-seq
SRX5323871	Chip-seq
SRX8616825	Chip-seq
SRX1514962	Chip-seq
SRX7677727	Chip-seq
SRX8406516	Chip-seq
SRX5346120	Chip-seq
SRX023653	Chip-seq
SRX4116559	Chip-seq
SRX190362	Chip-seq
SRX5574469	Chip-seq
SRX10640864	Chip-seq
SRX10478483	Chip-seq
SRX3372018	Chip-seq
SRX176860	Chip-seq
SRX2424521	Chip-seq
SRX10477245	Chip-seq
SRX10475037	Chip-seq
SRX5514007	Chip-seq
SRX10478390	Chip-seq
SRX3520188	Chip-seq
SRX2245499	Chip-seq
SRX2423724	Chip-seq
SRX9932055	Chip-seq
SRX015142	Chip-seq
SRX2636489	Chip-seq
SRX9350347	Chip-seq
SRX198034	Chip-seq
SRX150490	Chip-seq
SRX2424298	Chip-seq
SRX10476795	Chip-seq
SRX389278	Chip-seq
SRX11379509	Chip-seq
SRX5457268	Chip-seq
SRX2636577	Chip-seq
SRX3322515	Chip-seq
SRX10184495	Chip-seq
SRX8588624	Chip-seq
[truncated: 1,541 more rows]

## Sheet: ADGRE5
ID
SRX2424434
SRX5457203
SRX3279751
SRX4390178
SRX1023796
SRX1431735
SRX5457260
SRX3322134
SRX017905
SRX16500177
SRX11084724
SRX518684
SRX10478666
SRX10478665
SRX10475502
SRX10119149
SRX10475501
SRX1431733
SRX1023797
SRX2548280
SRX037947
SRX518688
SRX082162
SRX150620
SRX1614804
SRX150573
SRX150713
SRX1614806
SRX4345358
SRX6944157
SRX16500228
SRX4901021
SRX392808
SRX8602203
SRX1431734
SRX518676
SRX1431739
SRX5853001
SRX2424581
SRX017907
SRX6800711
SRX3279752
SRX2424459
SRX2423486
SRX150712
SRX2424460
SRX4345362
SRX038911
SRX2423577
SRX2424227
SRX2424228
SRX518673
SRX790968
ERX626817
SRX017860
SRX038910
ERX626786
ERX626807
SRX5457371
SRX2423487
SRX475755
SRX2636319
ERX626863
SRX8602205
SRX518675
ERX626876
SRX5457307
SRX4345357
SRX4398450
SRX062337
SRX150547
SRX5457133
SRX7735437
SRX6944156
SRX150546
SRX5822371
SRX518683
SRX5574372
SRX5457600
SRX017865
SRX475749
SRX5853000
SRX1133780
SRX2548278
SRX6430568
SRX062336
SRX8468848
SRX4345356
SRX259614
SRX1133781
SRX3434294
SRX475748
SRX4398451
SRX12209232
SRX170348
SRX2423484
SRX8360018
SRX5141102
SRX037946
SRX220960
SRX3279751
SRX4345358
SRX6944157
SRX3279752
SRX4345362
SRX4345357
SRX6944156
SRX4345356
SRX12209232
SRX4345359
SRX831873
SRX831874
SRX9867031
