# Supplementary material for: ADGRE5-centered Tsurv model in T cells recognizes responders to neoadjuvant cancer immunotherapy
Source: Front Immunol. 2024 Jan 26;15:1304183. doi: 10.3389/fimmu.2024.1304183 (PMC10853338; doi:10.3389/fimmu.2024.1304183)
Supplement: Supplementary file 1 [file DataSheet_1.zip › Tables/Table_S5.xlsx]

## Sheet: ADGRE5
id	correlation_pearson	pvalue_pearson	padj_pearson	correlation_spearman	pvalue_spearman	padj_spearman	gene_name	gene_type
ENSG00000104774.13	0.631674	2.29369e-61	6.62198e-57	0.592808	0	0	MAN2B1	protein_coding
ENSG00000013364.19	0.62863	1.27202e-60	2.44826e-56	0.586301	0	0	MVP	protein_coding
ENSG00000184584.13	0.60245	1.50258e-54	2.16902e-50	0.587593	0	0	STING1	protein_coding
ENSG00000271447.6	0.601363	2.61148e-54	2.66417e-50	0.610731	2.07612e-56	2.27041e-54	MMP28	protein_coding
ENSG00000110876.10	0.601248	2.7684e-54	2.66417e-50	0.591903	0	0	SELPLG	protein_coding
ENSG00000100599.16	0.599322	7.33052e-54	6.04674e-50	0.584282	0	0	RIN3	protein_coding
ENSG00000145901.16	0.595393	5.23558e-53	3.77885e-49	0.578987	0	0	TNIP1	protein_coding
ENSG00000028137.19	0.592635	2.04792e-52	1.31388e-48	0.57175	0	0	TNFRSF1B	protein_coding
ENSG00000114353.17	0.585978	5.22236e-51	3.01544e-47	0.564757	0	0	GNAI2	protein_coding
ENSG00000147443.13	0.585132	7.84171e-51	4.11626e-47	0.55956	0	0	DOK2	protein_coding
ENSG00000065989.16	0.583977	1.36262e-50	6.5566e-47	0.532538	0	0	PDE4A	protein_coding
ENSG00000140464.20	0.574036	1.44976e-48	6.43929e-45	0.582738	0	0	PML	protein_coding
ENSG00000019582.15	0.566577	4.33734e-47	1.78887e-43	0.5434	0	0	CD74	protein_coding
ENSG00000148180.21	0.565756	6.27208e-47	2.41437e-43	0.567108	0	0	GSN	protein_coding
ENSG00000110446.11	0.562144	3.13846e-46	1.13261e-42	0.558347	0	0	SLC15A3	protein_coding
ENSG00000136830.12	0.55826	1.73478e-45	5.89224e-42	0.503678	0	0	NIBAN2	protein_coding
ENSG00000128340.15	0.556132	4.38391e-45	1.33826e-41	0.553043	0	0	RAC2	protein_coding
ENSG00000126561.17	0.556019	4.60389e-45	1.33826e-41	0.545514	4.05812e-43	4.42113e-41	STAT5A	protein_coding
ENSG00000117984.15	0.556004	4.6354e-45	1.33826e-41	0.509568	0	0	CTSD	protein_coding
ENSG00000196924.19	0.550717	4.50356e-44	1.23829e-40	0.543092	0	0	FLNA	protein_coding
ENSG00000120913.23	0.550607	4.71969e-44	1.23873e-40	0.54301	1.15334e-42	1.25415e-40	PDLIM2	protein_coding
ENSG00000066336.12	0.549422	7.81424e-44	1.96175e-40	0.525431	0	0	SPI1	protein_coding
ENSG00000171777.16	0.548981	9.42117e-44	2.26662e-40	0.564554	1.07407e-46	1.17236e-44	RASGRP4	protein_coding
ENSG00000170909.13	0.548598	1.10801e-43	2.55911e-40	0.530731	0	0	OSCAR	protein_coding
ENSG00000184730.11	0.547357	1.87141e-43	4.15605e-40	0.542637	0	0	APOBR	protein_coding
ENSG00000177469.13	0.5469	2.2687e-43	4.85174e-40	0.521453	0	0	CAVIN1	protein_coding
ENSG00000186951.16	0.545823	3.56629e-43	7.35432e-40	0.518093	0	0	PPARA	protein_coding
ENSG00000204592.9	0.544018	7.58399e-43	1.51002e-39	0.508937	0	0	HLA-E	protein_coding
ENSG00000107738.20	0.542457	1.45067e-42	2.7921e-39	0.515996	5.26432e-38	5.64995e-36	VSIR	protein_coding
ENSG00000172936.16	0.542203	1.61194e-42	3.00243e-39	0.522591	0	0	MYD88	protein_coding
ENSG00000239697.11	0.541384	2.26201e-42	3.89719e-39	0.50697	1.5381e-36	1.63858e-34	TNFSF12	protein_coding
ENSG00000197471.12	0.54129	2.35201e-42	3.89719e-39	0.548251	0	0	SPN	protein_coding
ENSG00000042493.16	0.541288	2.35378e-42	3.89719e-39	0.507778	0	0	CAPG	protein_coding
ENSG00000095370.20	0.541279	2.3623e-42	3.89719e-39	0.522712	3.99805e-39	4.33117e-37	SH2D3C	protein_coding
ENSG00000180448.10	0.540112	3.8213e-42	6.12905e-39	0.524592	0	0	ARHGAP45	protein_coding
ENSG00000160255.18	0.54003	3.95222e-42	6.16771e-39	0.521827	0	0	ITGB2	protein_coding
ENSG00000060558.4	0.537525	1.10231e-41	1.67496e-38	0.481817	0	0	GNA15	protein_coding
ENSG00000175866.15	0.536796	1.48326e-41	2.19602e-38	0.531163	0	0	BAIAP2	protein_coding
ENSG00000104894.12	0.536486	1.68264e-41	2.42893e-38	0.543765	0	0	CD37	protein_coding
ENSG00000107819.13	0.53639	1.7499e-41	2.46441e-38	0.522243	0	0	SFXN3	protein_coding
ENSG00000130304.17	0.536124	1.94956e-41	2.68023e-38	0.53599	0	0	SLC27A1	protein_coding
ENSG00000149781.13	0.53605	2.00859e-41	2.69716e-38	0.518031	0	0	FERMT3	protein_coding
ENSG00000076928.18	0.534726	3.43394e-41	4.50634e-38	0.506179	0	0	ARHGEF1	protein_coding
ENSG00000074660.16	0.53428	4.11043e-41	5.27423e-38	0.560697	0	0	SCARF1	protein_coding
ENSG00000125910.6	0.533919	4.75471e-41	5.9683e-38	0.498421	0	0	S1PR4	protein_coding
ENSG00000182179.13	0.533085	6.64958e-41	8.16922e-38	0.555265	0	0	UBA7	protein_coding
ENSG00000147065.17	0.530507	1.86534e-40	2.24388e-37	0.516706	0	0	MSN	protein_coding
ENSG00000041880.14	0.53004	2.24585e-40	2.64648e-37	0.513939	0	0	PARP3	protein_coding
ENSG00000205744.10	0.529222	3.10897e-40	3.5903e-37	0.497307	0	0	DENND1C	protein_coding
ENSG00000023191.17	0.527997	5.04872e-40	5.71605e-37	0.48207	0	0	RNH1	protein_coding
ENSG00000090006.18	0.527818	5.4174e-40	6.0155e-37	0.520313	0	0	LTBP4	protein_coding
ENSG00000072786.13	0.527327	6.57536e-40	7.16355e-37	0.525597	0	0	STK10	protein_coding
ENSG00000153563.16	0.525165	1.53692e-39	1.64339e-36	0.518576	1.9684e-38	2.12443e-36	CD8A	protein_coding
ENSG00000114738.11	0.52454	1.9623e-39	2.06009e-36	0.499073	0	0	MAPKAPK3	protein_coding
ENSG00000187688.15	0.523319	3.15813e-39	3.25632e-36	0.510945	0	0	TRPV2	protein_coding
ENSG00000159640.17	0.522887	3.73547e-39	3.78403e-36	0.500385	1.69479e-35	1.79557e-33	ACE	protein_coding
ENSG00000015285.11	0.522036	5.19526e-39	5.13523e-36	0.518409	0	0	WAS	protein_coding
ENSG00000198624.13	0.52201	5.2472e-39	5.13523e-36	0.495708	0	0	CCDC69	protein_coding
ENSG00000043143.20	0.521961	5.34796e-39	5.14661e-36	0.532764	0	0	JADE2	protein_coding
ENSG00000174004.6	0.521511	6.36609e-39	6.02597e-36	0.5122	2.2033e-37	2.35594e-35	NRROS	protein_coding
ENSG00000005884.18	0.521416	6.60409e-39	6.15043e-36	0.506346	0	0	ITGA3	protein_coding
ENSG00000214063.11	0.519428	1.42016e-38	1.30161e-35	0.470959	4.15605e-31	4.23236e-29	TSPAN4	protein_coding
ENSG00000089639.11	0.519301	1.49104e-38	1.34522e-35	0.518724	1.86051e-38	2.01175e-36	GMIP	protein_coding
ENSG00000000938.13	0.518682	1.89035e-38	1.67924e-35	0.518787	0	0	FGR	protein_coding
ENSG00000177105.10	0.517744	2.7064e-38	2.36773e-35	0.485686	2.98601e-33	3.10658e-31	RHOG	protein_coding
ENSG00000172081.14	0.517077	3.49022e-38	3.00789e-35	0.486827	0	0	MOB3A	protein_coding
ENSG00000138835.22	0.516653	4.10153e-38	3.48274e-35	0.503402	0	0	RGS3	protein_coding
ENSG00000165457.14	0.516585	4.20772e-38	3.52113e-35	0.49411	0	0	FOLR2	protein_coding
ENSG00000142347.19	0.516326	4.64391e-38	3.83063e-35	0.516491	4.36137e-38	4.69832e-36	MYO1F	protein_coding
ENSG00000196126.11	0.516148	4.96772e-38	4.04002e-35	0.475814	0	0	HLA-DRB1	protein_coding
ENSG00000105329.11	0.515375	6.66066e-38	5.34157e-35	0.500645	0	0	TGFB1	protein_coding
ENSG00000168961.17	0.514929	7.8858e-38	6.23746e-35	0.508774	0	0	LGALS9	protein_coding
ENSG00000127666.10	0.513949	1.14168e-37	8.8061e-35	0.482749	0	0	TICAM1	protein_coding
ENSG00000185291.12	0.513944	1.14383e-37	8.8061e-35	0.50112	1.30002e-35	1.38241e-33	IL3RA	protein_coding
ENSG00000088827.12	0.512597	1.89852e-37	1.4424e-34	0.516156	4.9539e-38	5.32669e-36	SIGLEC1	protein_coding
ENSG00000032444.17	0.512286	2.13313e-37	1.5996e-34	0.479091	0	0	PNPLA6	protein_coding
ENSG00000160789.22	0.512224	2.1837e-37	1.61652e-34	0.444306	0	0	LMNA	protein_coding
ENSG00000090674.16	0.51117	3.23968e-37	2.36788e-34	0.46081	0	0	MCOLN1	protein_coding
ENSG00000171223.6	0.51076	3.77447e-37	2.72427e-34	0.46375	0	0	JUNB	protein_coding
ENSG00000178951.9	0.510252	4.56106e-37	3.25136e-34	0.507307	0	0	ZBTB7A	protein_coding
ENSG00000223865.11	0.509487	6.06296e-37	4.26929e-34	0.489665	0	0	HLA-DPB1	protein_coding
ENSG00000159840.16	0.509043	7.14981e-37	4.97394e-34	0.476158	0	0	ZYX	protein_coding
ENSG00000174791.11	0.508206	9.74958e-37	6.70179e-34	0.488842	1.00452e-33	1.05267e-31	RIN1	protein_coding
ENSG00000012779.11	0.50777	1.14539e-36	7.78072e-34	0.512645	0	0	ALOX5	protein_coding
ENSG00000072958.9	0.507153	1.43808e-36	9.65536e-34	0.501205	0	0	AP1M1	protein_coding
ENSG00000120899.18	0.507116	1.45779e-36	9.67518e-34	0.523911	0	0	PTK2B	protein_coding
ENSG00000102575.13	0.506784	1.64739e-36	1.08093e-33	0.456938	0	0	ACP5	protein_coding
ENSG00000104903.5	0.506306	1.96436e-36	1.27443e-33	0.478026	0	0	LYL1	protein_coding
ENSG00000171992.13	0.505922	2.26189e-36	1.45115e-33	0.504029	0	0	SYNPO	protein_coding
ENSG00000130479.11	0.505863	2.31117e-36	1.46647e-33	0.455516	5.71908e-29	5.70337e-27	MAP1S	protein_coding
ENSG00000161955.16	0.505484	2.65616e-36	1.66706e-33	0.468173	0	0	TNFSF13	protein_coding
ENSG00000133246.12	0.505171	2.97832e-36	1.8427e-33	0.512967	1.65252e-37	1.77028e-35	PRAM1	protein_coding
ENSG00000114853.14	0.505152	2.99983e-36	1.8427e-33	0.495304	0	0	ZBTB47	protein_coding
ENSG00000136286.16	0.504909	3.2787e-36	1.9928e-33	0.536007	0	0	MYO1G	protein_coding
ENSG00000122359.18	0.504555	3.73067e-36	2.24388e-33	0.436066	0	0	ANXA11	protein_coding
ENSG00000196188.12	0.503634	5.22186e-36	3.10841e-33	0.511293	0	0	CTSE	protein_coding
ENSG00000167850.4	0.5034	5.68694e-36	3.35071e-33	0.492366	2.93683e-34	3.1001e-32	CD300C	protein_coding
ENSG00000172236.18	0.502357	8.30638e-36	4.84463e-33	0.492074	0	0	TPSAB1	protein_coding
ENSG00000142733.17	0.501697	1.05517e-35	6.09268e-33	0.465716	0	0	MAP3K6	protein_coding
ENSG00000079805.18	0.501522	1.12404e-35	6.42607e-33	0.489108	9.16042e-34	9.61694e-32	DNM2	protein_coding
ENSG00000007264.15	0.500501	1.62533e-35	9.20083e-33	0.483977	5.36075e-33	5.55719e-31	MATK	protein_coding
ENSG00000167658.16	0.500414	1.67738e-35	9.40324e-33	0.454441	0	0	EEF2	protein_coding
ENSG00000175416.16	0.498887	2.90442e-35	1.61254e-32	0.468457	0	0	CLTB	protein_coding
ENSG00000126458.4	0.498708	3.09623e-35	1.70266e-32	0.444893	0	0	RRAS	protein_coding
ENSG00000171608.16	0.498526	3.30558e-35	1.80064e-32	0.506725	0	0	PIK3CD	protein_coding
ENSG00000099308.10	0.498309	3.57302e-35	1.92813e-32	0.525659	1.26638e-39	1.37448e-37	MAST3	protein_coding
ENSG00000125734.15	0.498175	3.74767e-35	2.00365e-32	0.426575	0	0	GPR108	protein_coding
ENSG00000019169.10	0.497844	4.21925e-35	2.23508e-32	0.468212	0	0	MARCO	protein_coding
ENSG00000131196.18	0.497391	4.96045e-35	2.60383e-32	0.500788	1.46533e-35	1.55532e-33	NFATC1	protein_coding
ENSG00000104976.12	0.497195	5.3189e-35	2.76683e-32	0.446264	0	0	SNAPC2	protein_coding
ENSG00000130052.13	0.497111	5.48039e-35	2.80435e-32	0.487065	0	0	STARD8	protein_coding
ENSG00000131401.11	0.497107	5.48816e-35	2.80435e-32	0.490031	0	0	NAPSB	transcribed_unprocessed_pseudogene
ENSG00000167671.12	0.496504	6.80266e-35	3.44555e-32	0.446432	0	0	UBXN6	protein_coding
ENSG00000169896.18	0.496116	7.81023e-35	3.92148e-32	0.49149	0	0	ITGAM	protein_coding
ENSG00000074416.14	0.49483	1.23253e-34	6.13512e-32	0.471784	0	0	MGLL	protein_coding
ENSG00000255197.6	0.494633	1.32149e-34	6.52172e-32	0.490049	6.60188e-34	6.95619e-32	AC090559.1	lncRNA
ENSG00000140497.16	0.493486	1.98102e-34	9.69372e-32	0.44324	0	0	SCAMP2	protein_coding
ENSG00000014216.16	0.491694	3.71661e-34	1.80337e-31	0.414642	0	0	CAPN1	protein_coding
ENSG00000115107.20	0.491399	4.1214e-34	1.98311e-31	0.487911	0	0	STEAP3	protein_coding
ENSG00000276600.5	0.490926	4.86302e-34	2.32062e-31	0.488232	0	0	RAB7B	protein_coding
ENSG00000225190.11	0.490571	5.50387e-34	2.60491e-31	0.487124	1.82043e-33	1.90079e-31	PLEKHM1	protein_coding
ENSG00000085117.12	0.4904	5.84176e-34	2.74235e-31	0.468614	0	0	CD82	protein_coding
ENSG00000186517.14	0.49028	6.09253e-34	2.837e-31	0.489206	8.8523e-34	9.3104e-32	ARHGAP30	protein_coding
ENSG00000077238.14	0.489603	7.71109e-34	3.56197e-31	0.464408	0	0	IL4R	protein_coding
ENSG00000108798.9	0.488269	1.22521e-33	5.61466e-31	0.475215	0	0	ABI3	protein_coding
ENSG00000167716.19	0.487824	1.42924e-33	6.49811e-31	0.441976	0	0	WDR81	protein_coding
ENSG00000241839.10	0.487211	1.76621e-33	7.96741e-31	0.471219	0	0	PLEKHO2	protein_coding
ENSG00000125651.14	0.487175	1.78833e-33	8.00465e-31	0.424945	0	0	GTF2F1	protein_coding
ENSG00000276231.5	0.486722	2.09094e-33	9.28713e-31	0.508752	7.96503e-37	8.50109e-35	PIK3R6	protein_coding
ENSG00000196352.16	0.486304	2.41444e-33	1.06422e-30	0.421496	0	0	CD55	protein_coding
ENSG00000170876.8	0.486145	2.55027e-33	1.11557e-30	0.471804	0	0	TMEM43	protein_coding
ENSG00000142227.11	0.485979	2.69963e-33	1.17203e-30	0.473085	2.068e-31	2.1247e-29	EMP3	protein_coding
ENSG00000149131.17	0.485873	2.80003e-33	1.20654e-30	0.462617	0	0	SERPING1	protein_coding
ENSG00000204252.14	0.48392	5.46557e-33	2.33769e-30	0.483393	0	0	HLA-DOA	protein_coding
ENSG00000132514.14	0.483407	6.51052e-33	2.76415e-30	0.485789	0	0	CLEC10A	protein_coding
ENSG00000100365.16	0.483305	6.74041e-33	2.84086e-30	0.479298	0	0	NCF4	protein_coding
ENSG00000179820.16	0.482743	8.16037e-33	3.4144e-30	0.476357	0	0	MYADM	protein_coding
ENSG00000137491.15	0.482578	8.63378e-33	3.5865e-30	0.46	0	0	SLCO2B1	protein_coding
ENSG00000198502.6	0.482011	1.04659e-32	4.31652e-30	0.44932	0	0	HLA-DRB5	protein_coding
ENSG00000125730.17	0.481932	1.0749e-32	4.40183e-30	0.45003	0	0	C3	protein_coding
ENSG00000128283.7	0.481906	1.08459e-32	4.41023e-30	0.45969	0	0	CDC42EP1	protein_coding
ENSG00000173372.17	0.481277	1.34199e-32	5.41779e-30	0.444216	0	0	C1QA	protein_coding
ENSG00000186111.10	0.481257	1.35114e-32	5.41779e-30	0.448929	0	0	PIP5K1C	protein_coding
ENSG00000179604.10	0.481177	1.38824e-32	5.52818e-30	0.463296	0	0	CDC42EP4	protein_coding
ENSG00000197249.14	0.481107	1.42163e-32	5.62235e-30	0.448497	0	0	SERPINA1	protein_coding
ENSG00000235568.7	0.480941	1.50368e-32	5.90638e-30	0.47378	1.64478e-31	1.69591e-29	NFAM1	protein_coding
ENSG00000105355.9	0.480438	1.78215e-32	6.95291e-30	0.421744	0	0	PLIN3	protein_coding
ENSG00000023892.11	0.479883	2.14867e-32	8.32661e-30	0.467056	0	0	DEF6	protein_coding
ENSG00000105643.10	0.479235	2.67174e-32	1.02846e-29	0.454692	7.38585e-29	7.35287e-27	ARRDC2	protein_coding
ENSG00000275385.2	0.479127	2.77093e-32	1.05958e-29	0.456497	0	0	CCL18	protein_coding
ENSG00000164086.10	0.478944	2.94683e-32	1.11943e-29	0.489746	0	0	DUSP7	protein_coding
ENSG00000110108.10	0.478915	2.97559e-32	1.12297e-29	0.421946	0	0	TMEM109	protein_coding
ENSG00000231389.7	0.478142	3.85564e-32	1.44564e-29	0.465394	0	0	HLA-DPA1	protein_coding
ENSG00000182578.14	0.4778	4.32333e-32	1.61054e-29	0.472412	2.58095e-31	2.63298e-29	CSF1R	protein_coding
ENSG00000110047.18	0.477535	4.72451e-32	1.74783e-29	0.439359	0	0	EHD1	protein_coding
ENSG00000106785.15	0.477517	4.75241e-32	1.74783e-29	0.480485	0	0	TRIM14	protein_coding
ENSG00000187091.14	0.477244	5.20659e-32	1.90274e-29	0.464445	3.42025e-30	3.44657e-28	PLCD1	protein_coding
ENSG00000106991.14	0.476448	6.78929e-32	2.46554e-29	0.462904	0	0	ENG	protein_coding
ENSG00000104998.4	0.476222	7.32023e-32	2.64173e-29	0.463298	0	0	IL27RA	protein_coding
ENSG00000139567.13	0.475611	8.9698e-32	3.21693e-29	0.466535	0	0	ACVRL1	protein_coding
ENSG00000132005.9	0.475419	9.55921e-32	3.40715e-29	0.428819	1.60719e-25	1.50896e-23	RFX1	protein_coding
ENSG00000181374.8	0.47526	1.00768e-31	3.56961e-29	0.463193	5.10178e-30	5.12316e-28	CCL13	protein_coding
ENSG00000167208.15	0.474628	1.24235e-31	4.37405e-29	0.472685	2.35942e-31	2.41981e-29	SNX20	protein_coding
ENSG00000140320.12	0.473703	1.68677e-31	5.90276e-29	0.44639	9.34979e-28	9.16581e-26	BAHD1	protein_coding
ENSG00000100060.18	0.473515	1.79497e-31	6.22794e-29	0.466776	0	0	MFNG	protein_coding
ENSG00000167925.16	0.473504	1.80126e-31	6.22794e-29	0.426109	3.4628e-25	3.21973e-23	GHDC	protein_coding
ENSG00000103966.11	0.473176	2.00704e-31	6.89812e-29	0.45417	0	0	EHD4	protein_coding
ENSG00000169403.12	0.472325	2.65571e-31	9.07355e-29	0.465246	0	0	PTAFR	protein_coding
ENSG00000099875.15	0.472205	2.76186e-31	9.38074e-29	0.435914	0	0	MKNK2	protein_coding
ENSG00000159189.12	0.472125	2.83575e-31	9.57537e-29	0.432833	0	0	C1QC	protein_coding
ENSG00000130164.14	0.47169	3.27051e-31	1.09792e-28	0.479858	0	0	LDLR	protein_coding
ENSG00000160593.19	0.471545	3.4302e-31	1.14487e-28	0.478311	0	0	JAML	protein_coding
ENSG00000125733.18	0.471218	3.8174e-31	1.26678e-28	0.422519	0	0	TRIP10	protein_coding
ENSG00000184922.14	0.471159	3.8923e-31	1.28426e-28	0.465742	2.25623e-30	2.27757e-28	FMNL1	protein_coding
ENSG00000105656.13	0.470858	4.29482e-31	1.40902e-28	0.463685	4.36068e-30	4.38659e-28	ELL	protein_coding
ENSG00000135604.10	0.469355	7.0121e-31	2.28749e-28	0.460647	0	0	STX11	protein_coding
ENSG00000274736.5	0.469297	7.14484e-31	2.3177e-28	0.486749	2.07118e-33	2.1587e-31	CCL23	protein_coding
ENSG00000138119.17	0.468963	7.96433e-31	2.5691e-28	0.425267	0	0	MYOF	protein_coding
ENSG00000173369.17	0.468867	8.2187e-31	2.63637e-28	0.433189	0	0	C1QB	protein_coding
ENSG00000150977.10	0.46885	8.2642e-31	2.63637e-28	0.46674	0	0	RILPL2	protein_coding
ENSG00000162302.13	0.468241	1.00698e-30	3.19472e-28	0.408065	0	0	RPS6KA4	protein_coding
ENSG00000102962.5	0.46791	1.1207e-30	3.53608e-28	0.480517	0	0	CCL22	protein_coding
ENSG00000111424.12	0.467303	1.36408e-30	4.28063e-28	0.450642	2.56991e-28	2.54527e-26	VDR	protein_coding
ENSG00000109320.13	0.467241	1.39146e-30	4.34294e-28	0.455416	0	0	NFKB1	protein_coding
ENSG00000102879.16	0.466574	1.72618e-30	5.35868e-28	0.446171	0	0	CORO1A	protein_coding
ENSG00000163719.20	0.46642	1.81398e-30	5.60112e-28	0.458955	0	0	MTMR14	protein_coding
ENSG00000175220.12	0.466211	1.93994e-30	5.9582e-28	0.42538	0	0	ARHGAP1	protein_coding
ENSG00000103653.16	0.466191	1.95274e-30	5.96576e-28	0.417921	0	0	CSK	protein_coding
ENSG00000111679.17	0.465868	2.16644e-30	6.58381e-28	0.435159	0	0	PTPN6	protein_coding
ENSG00000090339.9	0.465458	2.47145e-30	7.47143e-28	0.435383	0	0	ICAM1	protein_coding
ENSG00000105122.13	0.465269	2.62658e-30	7.89904e-28	0.461304	0	0	RASAL3	protein_coding
ENSG00000141905.19	0.463951	4.00544e-30	1.19833e-27	0.458901	0	0	NFIC	protein_coding
ENSG00000110651.12	0.463934	4.02725e-30	1.19865e-27	0.407428	0	0	CD81	protein_coding
ENSG00000206190.12	0.463717	4.31598e-30	1.278e-27	0.479661	2.31546e-32	2.396e-30	ATP10A	protein_coding
ENSG00000164342.13	0.463625	4.4452e-30	1.30954e-27	0.472577	2.44407e-31	2.49776e-29	TLR3	protein_coding
ENSG00000204287.14	0.463399	4.7784e-30	1.40056e-27	0.439783	0	0	HLA-DRA	protein_coding
ENSG00000177731.16	0.463249	5.01206e-30	1.46162e-27	0.402196	0	0	FLII	protein_coding
ENSG00000153551.14	0.462519	6.32314e-30	1.83469e-27	0.455937	0	0	CMTM7	protein_coding
ENSG00000122122.10	0.462413	6.54131e-30	1.88851e-27	0.45341	0	0	SASH3	protein_coding
ENSG00000085514.16	0.461831	7.86757e-30	2.26011e-27	0.423178	0	0	PILRA	protein_coding
ENSG00000030582.18	0.461808	7.92533e-30	2.26543e-27	0.400235	0	0	GRN	protein_coding
ENSG00000131408.15	0.461672	8.27521e-30	2.35379e-27	0.383785	0	0	NR1H2	protein_coding
ENSG00000106948.17	0.461562	8.56847e-30	2.42525e-27	0.465569	0	0	AKNA	protein_coding
ENSG00000261512.2	0.46128	9.37079e-30	2.63941e-27	0.40307	1.79276e-22	1.52678e-20	AC092368.3	lncRNA
ENSG00000131446.17	0.460401	1.23735e-29	3.46826e-27	0.394482	0	0	MGAT1	protein_coding
ENSG00000117676.14	0.460118	1.35319e-29	3.77461e-27	0.440247	0	0	RPS6KA1	protein_coding
ENSG00000197253.13	0.459741	1.52418e-29	4.23113e-27	0.453092	0	0	TPSB2	protein_coding
ENSG00000160883.11	0.459526	1.63061e-29	4.50493e-27	0.44047	0	0	HK3	protein_coding
ENSG00000204642.14	0.459502	1.64317e-29	4.51802e-27	0.444257	0	0	HLA-F	protein_coding
ENSG00000068724.17	0.459415	1.68875e-29	4.62133e-27	0.436256	0	0	TTC7A	protein_coding
ENSG00000204257.15	0.458968	1.9436e-29	5.29366e-27	0.43368	0	0	HLA-DMA	protein_coding
ENSG00000154783.12	0.458003	2.63122e-29	7.13284e-27	0.453986	9.18929e-29	9.13251e-27	FGD5	protein_coding
ENSG00000260314.3	0.457971	2.65769e-29	7.17092e-27	0.451944	0	0	MRC1	protein_coding
ENSG00000021355.13	0.457925	2.69644e-29	7.24163e-27	0.458505	0	0	SERPINB1	protein_coding
ENSG00000162144.10	0.457835	2.77331e-29	7.41133e-27	0.423054	0	0	CYB561A3	protein_coding
ENSG00000198053.12	0.457822	2.7853e-29	7.41133e-27	0.465073	0	0	SIRPA	protein_coding
ENSG00000126882.13	0.457597	2.98827e-29	7.91495e-27	0.469221	7.32456e-31	7.44591e-29	FAM78A	protein_coding
ENSG00000167083.7	0.457495	3.08502e-29	8.13389e-27	0.468219	1.01423e-30	1.02922e-28	GNGT2	protein_coding
ENSG00000135631.17	0.457238	3.34317e-29	8.77446e-27	0.39376	0	0	RAB11FIP5	protein_coding
ENSG00000116871.15	0.456195	4.6294e-29	1.20953e-26	0.41356	0	0	MAP7D1	protein_coding
ENSG00000169442.9	0.455492	5.76142e-29	1.49851e-26	0.444088	1.86659e-27	1.82059e-25	CD52	protein_coding
ENSG00000205220.12	0.455237	6.23573e-29	1.61461e-26	0.421031	0	0	PSMB10	protein_coding
ENSG00000244509.4	0.454929	6.86105e-29	1.76859e-26	0.46947	0	0	APOBEC3C	protein_coding
ENSG00000133661.17	0.4549	6.92425e-29	1.77695e-26	0.472067	0	0	SFTPD	protein_coding
ENSG00000146192.15	0.454819	7.1006e-29	1.81414e-26	0.467236	1.39373e-30	1.41185e-28	FGD2	protein_coding
ENSG00000186074.19	0.454504	7.82854e-29	1.99131e-26	0.450046	0	0	CD300LF	protein_coding
ENSG00000169583.13	0.454394	8.09898e-29	2.05107e-26	0.401686	0	0	CLIC3	protein_coding
ENSG00000060971.19	0.454224	8.53819e-29	2.15285e-26	0.436113	1.96795e-26	1.89386e-24	ACAA1	protein_coding
ENSG00000170275.15	0.454031	9.06302e-29	2.27525e-26	0.4231	0	0	CRTAP	protein_coding
ENSG00000188305.6	0.453997	9.1596e-29	2.28954e-26	0.472626	2.40551e-31	2.46271e-29	PEAK3	protein_coding
ENSG00000100368.14	0.453972	9.22862e-29	2.29685e-26	0.445558	0	0	CSF2RB	protein_coding
ENSG00000124126.14	0.453629	1.02609e-28	2.5428e-26	0.467093	0	0	PREX1	protein_coding
ENSG00000088256.9	0.453336	1.12315e-28	2.77145e-26	0.389687	5.44164e-21	4.34586e-19	GNA11	protein_coding
ENSG00000159403.18	0.452797	1.32634e-28	3.2589e-26	0.426708	0	0	C1R	protein_coding
ENSG00000005844.19	0.452289	1.55077e-28	3.7942e-26	0.451163	2.19094e-28	2.17366e-26	ITGAL	protein_coding
ENSG00000163563.8	0.452209	1.58931e-28	3.87208e-26	0.43892	0	0	MNDA	protein_coding
ENSG00000054611.14	0.451879	1.75884e-28	4.2671e-26	0.426215	3.36009e-25	3.12927e-23	TBC1D22A	protein_coding
ENSG00000164078.13	0.451836	1.78235e-28	4.30606e-26	0.445379	0	0	MST1R	protein_coding
ENSG00000115756.13	0.451326	2.08431e-28	5.01459e-26	0.395006	0	0	HPCAL1	protein_coding
ENSG00000160703.16	0.451217	2.1552e-28	5.16363e-26	0.380968	4.62923e-20	3.54035e-18	NLRX1	protein_coding
ENSG00000167261.14	0.451202	2.16538e-28	5.16658e-26	0.448178	5.44409e-28	5.37346e-26	DPEP2	protein_coding
ENSG00000171611.10	0.451024	2.2863e-28	5.43265e-26	0.473631	1.7272e-31	1.77772e-29	PTCRA	protein_coding
ENSG00000011600.12	0.450812	2.4396e-28	5.77315e-26	0.423709	0	0	TYROBP	protein_coding
ENSG00000069424.15	0.450295	2.85762e-28	6.73477e-26	0.462135	7.14399e-30	7.16148e-28	KCNAB2	protein_coding
ENSG00000108771.13	0.450124	3.01031e-28	7.06579e-26	0.4533	0	0	DHX58	protein_coding
ENSG00000143110.12	0.450019	3.10876e-28	7.26734e-26	0.451495	0	0	C1orf162	protein_coding
ENSG00000196576.15	0.449917	3.2075e-28	7.46791e-26	0.42635	0	0	PLXNB2	protein_coding
ENSG00000105609.17	0.44952	3.6193e-28	8.39285e-26	0.447329	7.03981e-28	6.91302e-26	LILRB5	protein_coding
ENSG00000112799.9	0.449468	3.67729e-28	8.49322e-26	0.445507	0	0	LY86	protein_coding
ENSG00000134470.21	0.44944	3.70869e-28	8.53162e-26	0.452204	0	0	IL15RA	protein_coding
ENSG00000256043.4	0.449364	3.79614e-28	8.69814e-26	0.431595	0	0	CTSO	protein_coding
ENSG00000105227.16	0.449333	3.83182e-28	8.74519e-26	0.432576	5.48397e-26	5.22524e-24	PRX	protein_coding
ENSG00000105373.19	0.449252	3.92723e-28	8.92765e-26	0.393013	0	0	NOP53	protein_coding
ENSG00000161921.17	0.448498	4.94035e-28	1.11867e-25	0.375382	0	0	CXCL16	protein_coding
ENSG00000166888.12	0.448411	5.07142e-28	1.14386e-25	0.42558	0	0	STAT6	protein_coding
ENSG00000159842.15	0.448263	5.30481e-28	1.19185e-25	0.438749	0	0	ABR	protein_coding
ENSG00000156463.18	0.448123	5.53429e-28	1.23859e-25	0.477932	4.13719e-32	4.27344e-30	SH3RF2	protein_coding
ENSG00000197879.17	0.447845	6.02253e-28	1.34265e-25	0.377014	0	0	MYO1C	protein_coding
ENSG00000076944.16	0.447524	6.63745e-28	1.47405e-25	0.395975	0	0	STXBP2	protein_coding
ENSG00000166428.14	0.447034	7.69699e-28	1.7028e-25	0.447844	0	0	PLD4	protein_coding
ENSG00000164054.15	0.446248	9.75753e-28	2.15042e-25	0.368589	8.67733e-19	5.95057e-17	SHISA5	protein_coding
ENSG00000123143.13	0.446041	1.0384e-27	2.27775e-25	0.39888	0	0	PKN1	protein_coding
ENSG00000186635.14	0.446032	1.04142e-27	2.27775e-25	0.419452	2.21459e-24	2.01692e-22	ARAP1	protein_coding
ENSG00000197226.13	0.44563	1.17514e-27	2.56053e-25	0.399779	0	0	TBC1D9B	protein_coding
ENSG00000167705.12	0.445611	1.18223e-27	2.56627e-25	0.369127	0	0	RILP	protein_coding
ENSG00000100242.15	0.445557	1.20142e-27	2.59817e-25	0.412334	0	0	SUN2	protein_coding
ENSG00000066056.14	0.445046	1.40061e-27	3.01764e-25	0.424204	0	0	TIE1	protein_coding
ENSG00000064666.15	0.444668	1.56912e-27	3.36813e-25	0.385081	0	0	CNN2	protein_coding
ENSG00000128284.19	0.444268	1.76904e-27	3.78319e-25	0.457272	3.30776e-29	3.30439e-27	APOL3	protein_coding
ENSG00000178726.7	0.444125	1.84602e-27	3.93324e-25	0.428381	0	0	THBD	protein_coding
ENSG00000101160.14	0.443682	2.10756e-27	4.4628e-25	0.400654	0	0	CTSZ	protein_coding
ENSG00000177663.14	0.443678	2.11002e-27	4.4628e-25	0.426872	0	0	IL17RA	protein_coding
ENSG00000138964.17	0.443416	2.28203e-27	4.79809e-25	0.46081	1.08737e-29	1.08815e-27	PARVG	protein_coding
ENSG00000103490.14	0.443411	2.28516e-27	4.79809e-25	0.418326	0	0	PYCARD	protein_coding
ENSG00000122679.8	0.443015	2.57177e-27	5.3803e-25	0.410015	0	0	RAMP3	protein_coding
ENSG00000133048.13	0.442802	2.74109e-27	5.71383e-25	0.444998	0	0	CHI3L1	protein_coding
ENSG00000159314.11	0.442645	2.87234e-27	5.9659e-25	0.433487	0	0	ARHGAP27	protein_coding
ENSG00000154133.15	0.442465	3.02999e-27	6.27077e-25	0.42602	0	0	ROBO4	protein_coding
ENSG00000165140.11	0.442195	3.28401e-27	6.77222e-25	0.419572	0	0	FBP1	protein_coding
ENSG00000174307.7	0.442116	3.36187e-27	6.9081e-25	0.377176	0	0	PHLDA3	protein_coding
ENSG00000132481.7	0.441904	3.58044e-27	7.33113e-25	0.406132	0	0	TRIM47	protein_coding
ENSG00000113272.14	0.441506	4.02879e-27	8.22002e-25	0.440481	0	0	THG1L	protein_coding
ENSG00000137216.19	0.441126	4.51004e-27	9.16952e-25	0.383861	0	0	TMEM63B	protein_coding
ENSG00000244482.10	0.440917	4.79743e-27	9.71959e-25	0.415438	6.64817e-24	5.95151e-22	LILRA6	protein_coding
ENSG00000197256.11	0.440587	5.29099e-27	1.06821e-24	0.432528	5.55996e-26	5.28892e-24	KANK2	protein_coding
ENSG00000180061.10	0.440463	5.48722e-27	1.10396e-24	0.418139	0	0	TMEM150B	protein_coding
ENSG00000104964.15	0.440392	5.60472e-27	1.12369e-24	0.403487	0	0	TLE5	protein_coding
ENSG00000100280.16	0.44036	5.65678e-27	1.1302e-24	0.382813	0	0	AP1B1	protein_coding
ENSG00000234745.12	0.439811	6.65369e-27	1.3248e-24	0.424185	0	0	HLA-B	protein_coding
ENSG00000231925.12	0.439788	6.69961e-27	1.32935e-24	0.409615	0	0	TAPBP	protein_coding
ENSG00000196735.13	0.439769	6.73584e-27	1.33197e-24	0.411733	0	0	HLA-DQA1	protein_coding
ENSG00000213203.3	0.439568	7.14677e-27	1.4084e-24	0.438177	0	0	GIMAP1	protein_coding
ENSG00000010295.20	0.439536	7.21577e-27	1.41716e-24	0.435909	2.08834e-26	2.00637e-24	IFFO1	protein_coding
ENSG00000100307.13	0.439283	7.77378e-27	1.52158e-24	0.438861	8.80182e-27	8.54161e-25	CBX7	protein_coding
ENSG00000132470.14	0.4391	8.20344e-27	1.60025e-24	0.406144	0	0	ITGB4	protein_coding
ENSG00000227500.10	0.43903	8.37405e-27	1.62803e-24	0.369886	0	0	SCAMP4	protein_coding
ENSG00000132622.11	0.438971	8.52208e-27	1.65125e-24	0.41211	1.63539e-23	1.4384e-21	HSPA12B	protein_coding
ENSG00000044115.21	0.438736	9.13257e-27	1.76362e-24	0.405566	0	0	CTNNA1	protein_coding
ENSG00000167895.15	0.438425	1.00055e-26	1.92394e-24	0.440248	0	0	TMC8	protein_coding
ENSG00000240583.13	0.438417	1.00294e-26	1.92394e-24	0.464916	0	0	AQP1	protein_coding
ENSG00000163513.19	0.438363	1.01894e-26	1.94816e-24	0.426074	3.49643e-25	3.24578e-23	TGFBR2	protein_coding
ENSG00000163131.11	0.438348	1.02351e-26	1.95044e-24	0.397562	0	0	CTSS	protein_coding
ENSG00000197405.8	0.437787	1.20649e-26	2.28406e-24	0.418847	0	0	C5AR1	protein_coding
ENSG00000124942.14	0.437079	1.48441e-26	2.80103e-24	0.445202	0	0	AHNAK	protein_coding
ENSG00000176087.15	0.436913	1.55822e-26	2.93073e-24	0.391654	0	0	SLC35A4	protein_coding
ENSG00000198909.8	0.436822	1.60005e-26	2.99962e-24	0.447779	6.14401e-28	6.05395e-26	MAP3K3	protein_coding
ENSG00000137076.21	0.436307	1.85974e-26	3.47519e-24	0.425811	0	0	TLN1	protein_coding
ENSG00000026103.22	0.436085	1.98402e-26	3.69547e-24	0.445007	1.41716e-27	1.38458e-25	FAS	protein_coding
ENSG00000130592.17	0.435991	2.03898e-26	3.78562e-24	0.449657	0	0	LSP1	protein_coding
ENSG00000167202.11	0.435966	2.05424e-26	3.80172e-24	0.426966	0	0	TBC1D2B	protein_coding
ENSG00000198844.12	0.435913	2.08589e-26	3.84797e-24	0.41629	0	0	ARHGEF15	protein_coding
ENSG00000105287.13	0.435819	2.14405e-26	3.94266e-24	0.39513	0	0	PRKD2	protein_coding
ENSG00000227507.3	0.435628	2.26652e-26	4.15463e-24	0.415945	5.79035e-24	5.21592e-22	LTB	protein_coding
ENSG00000171552.14	0.435613	2.2764e-26	4.15955e-24	0.403139	0	0	BCL2L1	protein_coding
ENSG00000162511.8	0.435117	2.62948e-26	4.78956e-24	0.418026	0	0	LAPTM5	protein_coding
ENSG00000130811.12	0.435081	2.65695e-26	4.82437e-24	0.403295	1.69063e-22	1.44193e-20	EIF3G	protein_coding
ENSG00000135046.14	0.434763	2.91368e-26	5.27394e-24	0.42974	0	0	ANXA1	protein_coding
ENSG00000197746.14	0.434727	2.9445e-26	5.30102e-24	0.381786	0	0	PSAP	protein_coding
ENSG00000132965.10	0.434724	2.947e-26	5.30102e-24	0.416491	0	0	ALOX5AP	protein_coding
ENSG00000175489.10	0.434543	3.10604e-26	5.56974e-24	0.411389	0	0	LRRC25	protein_coding
ENSG00000213088.12	0.434372	3.26406e-26	5.83499e-24	0.431098	0	0	ACKR1	protein_coding
ENSG00000167601.12	0.434286	3.34624e-26	5.96343e-24	0.444502	0	0	AXL	protein_coding
ENSG00000167613.16	0.433805	3.84633e-26	6.83356e-24	0.42665	0	0	LAIR1	protein_coding
ENSG00000206341.7	0.433749	3.90922e-26	6.92399e-24	0.382143	0	0	HLA-H	unprocessed_pseudogene
ENSG00000142627.13	0.433668	4.00127e-26	7.06537e-24	0.388184	0	0	EPHA2	protein_coding
ENSG00000110031.13	0.433511	4.18699e-26	7.37076e-24	0.425745	3.83612e-25	3.5554e-23	LPXN	protein_coding
ENSG00000113070.8	0.432871	5.03668e-26	8.8396e-24	0.429157	0	0	HBEGF	protein_coding
ENSG00000232629.9	0.432652	5.36531e-26	9.38784e-24	0.431733	0	0	HLA-DQB2	protein_coding
ENSG00000130589.16	0.432272	5.98502e-26	1.04405e-23	0.370666	0	0	HELZ2	protein_coding
ENSG00000096996.16	0.43219	6.12718e-26	1.06563e-23	0.430463	1.00577e-25	9.50475e-24	IL12RB1	protein_coding
ENSG00000183087.15	0.432017	6.44038e-26	1.11674e-23	0.41602	0	0	GAS6	protein_coding
ENSG00000100300.18	0.431736	6.98256e-26	1.20713e-23	0.345957	1.50483e-16	7.86338e-15	TSPO	protein_coding
ENSG00000213316.10	0.431691	7.07297e-26	1.21911e-23	0.409537	3.25697e-23	2.82798e-21	LTC4S	protein_coding
ENSG00000100243.21	0.431597	7.26681e-26	1.24879e-23	0.355129	1.31636e-17	7.86832e-16	CYB5R3	protein_coding
ENSG00000105383.15	0.431489	7.49621e-26	1.28439e-23	0.432817	5.11513e-26	4.88186e-24	CD33	protein_coding
ENSG00000114779.19	0.43097	8.6978e-26	1.48586e-23	0.374781	0	0	ABHD14B	protein_coding
ENSG00000179344.16	0.430772	9.20632e-26	1.56809e-23	0.398869	0	0	HLA-DQB1	protein_coding
ENSG00000135929.9	0.43064	9.55996e-26	1.62353e-23	0.393654	0	0	CYP27A1	protein_coding
ENSG00000137824.16	0.430453	1.00856e-25	1.70778e-23	0.406924	0	0	RMDN3	protein_coding
ENSG00000186994.11	0.430404	1.02284e-25	1.7269e-23	0.418628	2.77881e-24	2.51491e-22	KANK3	protein_coding
ENSG00000132471.12	0.430367	1.03364e-25	1.74003e-23	0.361988	4.95853e-19	3.46623e-17	WBP2	protein_coding
ENSG00000166592.12	0.430264	1.06467e-25	1.78707e-23	0.429823	0	0	RRAD	protein_coding
ENSG00000140848.17	0.430231	1.07471e-25	1.7987e-23	0.397196	8.17438e-22	6.80111e-20	CPNE2	protein_coding
ENSG00000204618.8	0.430147	1.10086e-25	1.83712e-23	0.422965	0	0	RNF39	protein_coding
ENSG00000047936.11	0.430123	1.10831e-25	1.83937e-23	0.44148	0	0	ROS1	protein_coding
ENSG00000095383.20	0.430122	1.10857e-25	1.83937e-23	0.394917	0	0	TBC1D2	protein_coding
ENSG00000197956.10	0.429705	1.24863e-25	2.06583e-23	0.381396	0	0	S100A6	protein_coding
ENSG00000142002.17	0.429643	1.27111e-25	2.097e-23	0.39704	0	0	DPP9	protein_coding
ENSG00000166401.15	0.429459	1.33961e-25	2.20372e-23	0.416869	4.50014e-24	4.06639e-22	SERPINB8	protein_coding
ENSG00000011028.14	0.429091	1.48753e-25	2.44009e-23	0.423599	0	0	MRC2	protein_coding
ENSG00000168310.11	0.429079	1.49257e-25	2.44143e-23	0.436475	1.77084e-26	1.70701e-24	IRF2	protein_coding
ENSG00000204472.13	0.42857	1.72521e-25	2.81399e-23	0.418868	0	0	AIF1	protein_coding
ENSG00000116701.15	0.42845	1.7852e-25	2.90365e-23	0.403786	0	0	NCF2	protein_coding
ENSG00000230487.8	0.428374	1.82388e-25	2.95822e-23	0.430697	0	0	PSMG3-AS1	lncRNA
ENSG00000130584.12	0.428163	1.93693e-25	3.12634e-23	0.435621	2.2711e-26	2.17472e-24	ZBTB46	protein_coding
ENSG00000235750.10	0.42816	1.93836e-25	3.12634e-23	0.430986	0	0	KIAA0040	protein_coding
ENSG00000176783.15	0.427969	2.04629e-25	3.29121e-23	0.409902	0	0	RUFY1	protein_coding
ENSG00000111801.16	0.427515	2.32738e-25	3.73293e-23	0.426613	0	0	BTN3A3	protein_coding
ENSG00000102858.13	0.427418	2.39194e-25	3.82584e-23	0.374741	2.05404e-19	1.49185e-17	MGRN1	protein_coding
ENSG00000173846.13	0.427317	2.46126e-25	3.92181e-23	0.424085	6.11444e-25	5.64886e-23	PLK3	protein_coding
ENSG00000127528.6	0.427311	2.46552e-25	3.92181e-23	0.419904	0	0	KLF2	protein_coding
ENSG00000006210.7	0.4269	2.76983e-25	4.39376e-23	0.434698	0	0	CX3CL1	protein_coding
ENSG00000204525.17	0.426158	3.41535e-25	5.40289e-23	0.366974	0	0	HLA-C	protein_coding
ENSG00000095970.17	0.426057	3.51357e-25	5.54309e-23	0.400893	0	0	TREM2	protein_coding
ENSG00000133313.15	0.425944	3.62668e-25	5.70595e-23	0.402122	0	0	CNDP2	protein_coding
ENSG00000176978.14	0.425821	3.75538e-25	5.89238e-23	0.350549	4.79392e-17	2.68483e-15	DPP7	protein_coding
ENSG00000100292.18	0.425793	3.78465e-25	5.92221e-23	0.393895	0	0	HMOX1	protein_coding
ENSG00000136153.20	0.425705	3.88015e-25	6.05524e-23	0.40247	0	0	LMO7	protein_coding
ENSG00000170190.16	0.425472	4.14227e-25	6.44687e-23	0.42235	9.92336e-25	9.12396e-23	SLC16A5	protein_coding
ENSG00000122986.14	0.425351	4.28629e-25	6.65309e-23	0.427519	2.3245e-25	2.17534e-23	HVCN1	protein_coding
ENSG00000155659.15	0.425007	4.72125e-25	7.30092e-23	0.3944	0	0	VSIG4	protein_coding
ENSG00000128016.7	0.425001	4.72895e-25	7.30092e-23	0.400205	0	0	ZFP36	protein_coding
ENSG00000136802.12	0.424977	4.76115e-25	7.33103e-23	0.412889	0	0	LRRC8A	protein_coding
ENSG00000275074.2	0.424938	4.81274e-25	7.39076e-23	0.379486	0	0	NUDT18	protein_coding
ENSG00000141506.14	0.424789	5.01879e-25	7.68673e-23	0.430173	1.09259e-25	1.03084e-23	PIK3R5	protein_coding
ENSG00000108622.11	0.424437	5.5398e-25	8.46227e-23	0.405662	9.09e-23	7.79889e-21	ICAM2	protein_coding
ENSG00000164088.18	0.42434	5.69236e-25	8.67237e-23	0.399995	3.98231e-22	3.37159e-20	PPM1M	protein_coding
ENSG00000105401.9	0.424081	6.12072e-25	9.30043e-23	0.363521	0	0	CDC37	protein_coding
ENSG00000144681.10	0.42402	6.22645e-25	9.43626e-23	0.435725	2.2033e-26	2.1133e-24	STAC	protein_coding
ENSG00000119321.9	0.423935	6.3754e-25	9.63671e-23	0.416777	0	0	FKBP15	protein_coding
ENSG00000125648.15	0.423727	6.75758e-25	1.01877e-22	0.415211	7.07159e-24	6.31099e-22	SLC25A23	protein_coding
ENSG00000142669.15	0.42363	6.94426e-25	1.04419e-22	0.407242	0	0	SH3BGRL3	protein_coding
ENSG00000056558.11	0.423557	7.08759e-25	1.06297e-22	0.426365	0	0	TRAF1	protein_coding
ENSG00000144746.7	0.42326	7.69974e-25	1.15179e-22	0.39115	0	0	ARL6IP5	protein_coding
ENSG00000104783.14	0.42318	7.87446e-25	1.17488e-22	0.412765	0	0	KCNN4	protein_coding
ENSG00000186350.12	0.42305	8.16557e-25	1.21518e-22	0.409187	0	0	RXRA	protein_coding
ENSG00000099785.10	0.422614	9.22071e-25	1.36867e-22	0.385475	0	0	MARCHF2	protein_coding
ENSG00000141002.20	0.422597	9.26494e-25	1.37171e-22	0.373742	0	0	TCF25	protein_coding
ENSG00000105248.16	0.422493	9.5358e-25	1.4082e-22	0.350274	5.1506e-17	2.87344e-15	YJU2	protein_coding
ENSG00000108819.11	0.422391	9.80991e-25	1.44498e-22	0.35856	3.96865e-18	2.52372e-16	PPP1R9B	protein_coding
ENSG00000171860.5	0.422235	1.02452e-24	1.50526e-22	0.399944	0	0	C3AR1	protein_coding
ENSG00000166925.9	0.421867	1.1352e-24	1.66365e-22	0.367226	0	0	TSC22D4	protein_coding
ENSG00000135439.11	0.421847	1.14142e-24	1.66573e-22	0.430856	8.98744e-26	8.50727e-24	AGAP2	protein_coding
ENSG00000072062.15	0.421813	1.15215e-24	1.67572e-22	0.439105	8.19199e-27	7.9632e-25	PRKACA	protein_coding
ENSG00000130755.13	0.421557	1.23728e-24	1.79502e-22	0.424613	0	0	GMFG	protein_coding
ENSG00000170458.14	0.421434	1.27997e-24	1.85229e-22	0.377026	0	0	CD14	protein_coding
ENSG00000144711.16	0.421313	1.32372e-24	1.91082e-22	0.399261	4.81164e-22	4.06183e-20	IQSEC1	protein_coding
ENSG00000142459.8	0.421246	1.34857e-24	1.94184e-22	0.364808	2.07137e-18	1.36846e-16	EVI5L	protein_coding
ENSG00000204577.11	0.421004	1.44217e-24	2.07145e-22	0.408843	0	0	LILRB3	protein_coding
ENSG00000179583.19	0.420933	1.47077e-24	2.10729e-22	0.446143	1.00721e-27	9.85716e-26	CIITA	protein_coding
ENSG00000110719.10	0.420768	1.53975e-24	2.19455e-22	0.352964	2.49097e-17	1.44264e-15	TCIRG1	protein_coding
ENSG00000087074.8	0.420761	1.54269e-24	2.19455e-22	0.38979	0	0	PPP1R15A	protein_coding
ENSG00000168546.11	0.42076	1.54308e-24	2.19455e-22	0.450546	2.64634e-28	2.61648e-26	GFRA2	protein_coding
ENSG00000107719.9	0.42072	1.56035e-24	2.21366e-22	0.421804	0	0	PALD1	protein_coding
ENSG00000122852.15	0.420587	1.61869e-24	2.29081e-22	0.453383	0	0	SFTPA1	protein_coding
ENSG00000157873.17	0.420561	1.63032e-24	2.30162e-22	0.422923	0	0	TNFRSF14	protein_coding
ENSG00000165175.16	0.420487	1.66424e-24	2.34378e-22	0.398825	0	0	MID1IP1	protein_coding
ENSG00000182795.13	0.420439	1.6862e-24	2.36893e-22	0.397182	0	0	C1orf116	protein_coding
ENSG00000107521.19	0.420199	1.80206e-24	2.52555e-22	0.361059	4.85448e-18	3.06644e-16	HPS1	protein_coding
ENSG00000144655.15	0.419984	1.91252e-24	2.67386e-22	0.38261	3.10858e-20	2.39643e-18	CSRNP1	protein_coding
ENSG00000099331.13	0.419435	2.22485e-24	3.10302e-22	0.410132	0	0	MYO9B	protein_coding
ENSG00000111348.9	0.419392	2.25165e-24	3.13283e-22	0.40459	0	0	ARHGDIB	protein_coding
ENSG00000031823.14	0.419126	2.42308e-24	3.36325e-22	0.402374	0	0	RANBP3	protein_coding
ENSG00000087077.14	0.419108	2.43458e-24	3.37111e-22	0.371461	0	0	TRIP6	protein_coding
ENSG00000048140.18	0.418862	2.60568e-24	3.5994e-22	0.370648	0	0	TSPAN17	protein_coding
ENSG00000108669.16	0.418651	2.7609e-24	3.80218e-22	0.398912	5.26406e-22	4.43079e-20	CYTH1	protein_coding
ENSG00000123338.13	0.418645	2.76566e-24	3.80218e-22	0.423279	0	0	NCKAP1L	protein_coding
ENSG00000198055.11	0.418436	2.92962e-24	4.01804e-22	0.373234	2.93175e-19	2.1055e-17	GRK6	protein_coding
ENSG00000260997.1	0.418387	2.96881e-24	4.06213e-22	0.488404	1.16914e-33	1.22296e-31	AC004847.1	lncRNA
ENSG00000141522.12	0.418137	3.1796e-24	4.33285e-22	0.329907	5.02524e-15	2.07555e-13	ARHGDIA	protein_coding
ENSG00000042445.14	0.418135	3.18167e-24	4.33285e-22	0.36998	0	0	RETSAT	protein_coding
ENSG00000136732.16	0.418084	3.22634e-24	4.38334e-22	0.40879	3.97414e-23	3.43519e-21	GYPC	protein_coding
ENSG00000171206.15	0.417806	3.48206e-24	4.71967e-22	0.383482	0	0	TRIM8	protein_coding
ENSG00000158828.8	0.417778	3.50892e-24	4.74493e-22	0.361548	4.34661e-18	2.75195e-16	PINK1	protein_coding
ENSG00000157765.13	0.417722	3.56331e-24	4.80722e-22	0.423733	0	0	SLC34A2	protein_coding
ENSG00000131435.13	0.417398	3.89373e-24	5.24074e-22	0.424159	0	0	PDLIM4	protein_coding
ENSG00000117266.16	0.417346	3.94999e-24	5.3041e-22	0.389432	5.79887e-21	4.62476e-19	CDK18	protein_coding
ENSG00000120896.13	0.417289	4.01231e-24	5.37528e-22	0.382719	0	0	SORBS3	protein_coding
ENSG00000172819.17	0.417157	4.15937e-24	5.5594e-22	0.406906	0	0	RARG	protein_coding
ENSG00000155465.20	0.41705	4.28239e-24	5.71061e-22	0.410498	2.51995e-23	2.19464e-21	SLC7A7	protein_coding
ENSG00000077420.16	0.416971	4.37667e-24	5.82289e-22	0.421957	0	0	APBB1IP	protein_coding
ENSG00000130813.18	0.416516	4.95599e-24	6.57848e-22	0.431597	7.26666e-26	6.90105e-24	SHFL	protein_coding
ENSG00000131504.17	0.416444	5.05389e-24	6.69305e-22	0.40314	0	0	DIAPH1	protein_coding
ENSG00000185303.17	0.416098	5.5544e-24	7.33905e-22	0.439754	0	0	SFTPA2	protein_coding
ENSG00000203485.14	0.415968	5.75412e-24	7.58558e-22	0.389674	0	0	INF2	protein_coding
ENSG00000175221.15	0.415905	5.85447e-24	7.70029e-22	0.335835	1.45832e-15	6.48227e-14	MED16	protein_coding
ENSG00000197766.8	0.415302	6.89721e-24	9.05117e-22	0.384663	0	0	CFD	protein_coding
ENSG00000176533.13	0.415241	7.01359e-24	9.18304e-22	0.404797	0	0	GNG7	protein_coding
ENSG00000149115.14	0.415164	7.16136e-24	9.34045e-22	0.360033	6.1162e-18	3.83448e-16	TNKS1BP1	protein_coding
ENSG00000104880.18	0.415162	7.16617e-24	9.34045e-22	0.3779	0	0	ARHGEF18	protein_coding
ENSG00000171115.4	0.415008	7.4722e-24	9.71739e-22	0.397093	8.39109e-22	6.97136e-20	GIMAP8	protein_coding
ENSG00000136807.14	0.414939	7.6134e-24	9.87878e-22	0.361693	6.69784e-19	4.61504e-17	CDK9	protein_coding
ENSG00000068831.19	0.414903	7.68829e-24	9.95358e-22	0.437919	1.16071e-26	1.12262e-24	RASGRP2	protein_coding
ENSG00000171148.13	0.414741	8.0331e-24	1.03669e-21	0.348282	8.54482e-17	4.63273e-15	TADA3	protein_coding
ENSG00000089327.15	0.414736	8.04345e-24	1.03669e-21	0.387108	0	0	FXYD5	protein_coding
ENSG00000100055.21	0.414547	8.46662e-24	1.0888e-21	0.407533	0	0	CYTH4	protein_coding
ENSG00000129187.14	0.4145	8.57726e-24	1.10058e-21	0.374429	0	0	DCTD	protein_coding
ENSG00000178209.16	0.414473	8.64014e-24	1.10619e-21	0.392694	0	0	PLEC	protein_coding
ENSG00000095321.17	0.414312	9.02422e-24	1.1528e-21	0.346796	1.22997e-16	6.52755e-15	CRAT	protein_coding
ENSG00000002549.12	0.414125	9.49243e-24	1.20994e-21	0.370265	0	0	LAP3	protein_coding
ENSG00000168995.13	0.414082	9.60537e-24	1.22164e-21	0.391725	3.26826e-21	2.64304e-19	SIGLEC7	protein_coding
ENSG00000163154.6	0.413744	1.05238e-23	1.3355e-21	0.415204	0	0	TNFAIP8L2	protein_coding
ENSG00000155252.13	0.413563	1.10512e-23	1.39936e-21	0.385272	0	0	PI4K2A	protein_coding
ENSG00000204136.11	0.413484	1.12903e-23	1.4265e-21	0.413342	0	0	GGTA1	protein_coding
ENSG00000164400.6	0.413171	1.22873e-23	1.54908e-21	0.437954	1.14876e-26	1.11293e-24	CSF2	protein_coding
ENSG00000104870.13	0.412782	1.36476e-23	1.71683e-21	0.378019	0	0	FCGRT	protein_coding
ENSG00000196843.17	0.412625	1.42372e-23	1.78711e-21	0.371343	4.5703e-19	3.20259e-17	ARID5A	protein_coding
ENSG00000076984.18	0.412454	1.49083e-23	1.86729e-21	0.375647	1.657e-19	1.21881e-17	MAP2K7	protein_coding
ENSG00000259856.1	0.41212	1.63071e-23	2.03806e-21	0.358945	7.80749e-18	4.8027e-16	RAB43P1	processed_pseudogene
ENSG00000261371.6	0.412001	1.68367e-23	2.09971e-21	0.376931	1.22072e-19	9.08319e-18	PECAM1	protein_coding
ENSG00000105397.14	0.411814	1.77086e-23	2.20369e-21	0.392075	0	0	TYK2	protein_coding
ENSG00000153029.14	0.411764	1.79444e-23	2.22823e-21	0.40057	0	0	MR1	protein_coding
ENSG00000180549.8	0.411612	1.86941e-23	2.31634e-21	0.431449	7.58167e-26	7.1884e-24	FUT7	protein_coding
ENSG00000012171.20	0.411512	1.92029e-23	2.37429e-21	0.409555	3.24141e-23	2.81871e-21	SEMA3B	protein_coding
ENSG00000111181.12	0.411436	1.95989e-23	2.41317e-21	0.467203	1.40901e-30	1.42483e-28	SLC6A12	protein_coding
ENSG00000163219.12	0.411435	1.96009e-23	2.41317e-21	0.398146	6.40824e-22	5.37036e-20	ARHGAP25	protein_coding
ENSG00000076924.12	0.411328	2.01733e-23	2.47836e-21	0.36297	2.86987e-20	2.2213e-18	XAB2	protein_coding
ENSG00000139641.13	0.411283	2.04184e-23	2.49912e-21	0.380045	0	0	ESYT1	protein_coding
ENSG00000102970.11	0.411281	2.04289e-23	2.49912e-21	0.42931	1.39747e-25	1.31419e-23	CCL17	protein_coding
ENSG00000136167.15	0.411174	2.10243e-23	2.56652e-21	0.406033	0	0	LCP1	protein_coding
ENSG00000105612.9	0.411095	2.14732e-23	2.61579e-21	0.34855	7.67716e-17	4.20576e-15	DNASE2	protein_coding
ENSG00000101336.17	0.41104	2.17933e-23	2.6492e-21	0.429137	0	0	HCK	protein_coding
ENSG00000129450.8	0.410917	2.25233e-23	2.73217e-21	0.397953	6.73317e-22	5.62634e-20	SIGLEC9	protein_coding
ENSG00000115325.13	0.410737	2.36372e-23	2.8613e-21	0.350936	4.57766e-17	2.5762e-15	DOK1	protein_coding
ENSG00000069974.16	0.410584	2.46261e-23	2.97476e-21	0.415041	0	0	RAB27A	protein_coding
ENSG00000151651.16	0.410554	2.48256e-23	2.9926e-21	0.403192	0	0	ADAM8	protein_coding
ENSG00000174282.12	0.410338	2.6298e-23	3.16348e-21	0.386434	0	0	ZBTB4	protein_coding
ENSG00000104805.16	0.410247	2.69494e-23	3.2351e-21	0.321798	2.53932e-14	9.50247e-13	NUCB1	protein_coding
ENSG00000026508.20	0.410054	2.83736e-23	3.399e-21	0.414534	8.49632e-24	7.5591e-22	CD44	protein_coding
ENSG00000101017.14	0.409948	2.91888e-23	3.48942e-21	0.391467	3.48696e-21	2.81202e-19	CD40	protein_coding
ENSG00000140368.13	0.409734	3.09044e-23	3.68688e-21	0.411638	1.85621e-23	1.62393e-21	PSTPIP1	protein_coding
ENSG00000148411.8	0.409535	3.25857e-23	3.87945e-21	0.396982	0	0	NACC2	protein_coding
ENSG00000105559.12	0.409489	3.29925e-23	3.91979e-21	0.405507	0	0	PLEKHA4	protein_coding
ENSG00000099917.17	0.40946	3.32472e-23	3.94195e-21	0.368619	0	0	MED15	protein_coding
ENSG00000176720.6	0.409303	3.46665e-23	4.1018e-21	0.379297	6.92716e-20	5.23535e-18	BOK	protein_coding
ENSG00000103066.13	0.409251	3.51518e-23	4.15071e-21	0.377532	0	0	PLA2G15	protein_coding
ENSG00000158270.12	0.408943	3.81501e-23	4.49556e-21	0.402573	0	0	COLEC12	protein_coding
ENSG00000090020.11	0.40881	3.95321e-23	4.64893e-21	0.37993	0	0	SLC9A1	protein_coding
ENSG00000176845.13	0.408526	4.26253e-23	5.0025e-21	0.346469	1.33107e-16	7.01253e-15	METRNL	protein_coding
ENSG00000072163.20	0.408155	4.70368e-23	5.50903e-21	0.39379	1.94331e-21	1.58936e-19	LIMS2	protein_coding
ENSG00000100258.18	0.408143	4.71892e-23	5.51569e-21	0.337204	1.08707e-15	4.92689e-14	LMF2	protein_coding
ENSG00000196498.13	0.40803	4.86298e-23	5.67259e-21	0.353989	1.85565e-17	1.09e-15	NCOR2	protein_coding
ENSG00000167880.8	0.407976	4.93286e-23	5.74251e-21	0.373396	0	0	EVPL	protein_coding
ENSG00000134531.10	0.407642	5.39022e-23	6.2623e-21	0.405181	0	0	EMP1	protein_coding
ENSG00000130382.9	0.407574	5.48761e-23	6.36265e-21	0.376437	0	0	MLLT1	protein_coding
ENSG00000171700.14	0.407427	5.70585e-23	6.60244e-21	0.368503	0	0	RGS19	protein_coding
ENSG00000169926.11	0.407325	5.86152e-23	6.75957e-21	0.383914	2.26169e-20	1.76e-18	KLF13	protein_coding
ENSG00000111252.11	0.407323	5.86506e-23	6.75957e-21	0.411227	0	0	SH2B3	protein_coding
ENSG00000099998.18	0.407229	6.01151e-23	6.91456e-21	0.397371	0	0	GGT5	protein_coding
ENSG00000132205.11	0.407097	6.22618e-23	7.14723e-21	0.383497	0	0	EMILIN2	protein_coding
ENSG00000114626.18	0.407064	6.28099e-23	7.19066e-21	0.383387	2.57211e-20	1.99619e-18	ABTB1	protein_coding
ENSG00000196639.7	0.407059	6.28891e-23	7.19066e-21	0.406473	7.34159e-23	6.3176e-21	HRH1	protein_coding
ENSG00000158869.11	0.406994	6.39851e-23	7.30151e-21	0.383773	0	0	FCER1G	protein_coding
ENSG00000167657.14	0.406596	7.10729e-23	8.08665e-21	0.314355	1.05917e-13	3.5954e-12	DAPK3	protein_coding
ENSG00000276851.1	0.406592	7.11456e-23	8.08665e-21	0.429561	1.30116e-25	1.22561e-23	AC002401.4	lncRNA
ENSG00000086544.3	0.406579	7.13868e-23	8.09813e-21	0.38263	0	0	ITPKC	protein_coding
ENSG00000136689.19	0.40616	7.97399e-23	9.0117e-21	0.39559	1.23098e-21	1.01831e-19	IL1RN	protein_coding
ENSG00000177666.17	0.406159	7.97523e-23	9.0117e-21	0.3456	1.6382e-16	8.51404e-15	PNPLA2	protein_coding
ENSG00000122863.6	0.406142	8.01215e-23	9.03573e-21	0.405584	9.27854e-23	7.94884e-21	CHST3	protein_coding
ENSG00000176435.7	0.406073	8.15784e-23	9.18211e-21	0.381495	0	0	CLEC14A	protein_coding
ENSG00000103335.22	0.406031	8.24951e-23	9.26721e-21	0.377073	0	0	PIEZO1	protein_coding
ENSG00000132274.16	0.405948	8.43222e-23	9.45408e-21	0.422299	1.00666e-24	9.24097e-23	TRIM22	protein_coding
ENSG00000134516.18	0.405922	8.48973e-23	9.50011e-21	0.42776	2.1709e-25	2.03491e-23	DOCK2	protein_coding
ENSG00000070404.10	0.405808	8.74864e-23	9.77089e-21	0.37604	1.50941e-19	1.11594e-17	FSTL3	protein_coding
ENSG00000115380.20	0.405578	9.29336e-23	1.03549e-20	0.40517	0	0	EFEMP1	protein_coding
ENSG00000115956.10	0.405573	9.30744e-23	1.03549e-20	0.387379	0	0	PLEK	protein_coding
ENSG00000140968.11	0.405533	9.40456e-23	1.04429e-20	0.404692	0	0	IRF8	protein_coding
ENSG00000204482.11	0.405511	9.46039e-23	1.04847e-20	0.422668	9.08173e-25	8.36344e-23	LST1	protein_coding
ENSG00000166340.17	0.405209	1.02418e-22	1.13289e-20	0.418202	0	0	TPP1	protein_coding
ENSG00000092929.12	0.405017	1.07695e-22	1.18899e-20	0.392537	0	0	UNC13D	protein_coding
ENSG00000174600.14	0.404935	1.10064e-22	1.21282e-20	0.376357	0	0	CMKLR1	protein_coding
ENSG00000185482.8	0.404909	1.10791e-22	1.21851e-20	0.411452	1.95162e-23	1.70481e-21	STAC3	protein_coding
ENSG00000140678.17	0.404864	1.1212e-22	1.23078e-20	0.417056	0	0	ITGAX	protein_coding
ENSG00000110328.6	0.404696	1.17184e-22	1.28393e-20	0.37065	0	0	GALNT18	protein_coding
ENSG00000137752.24	0.404633	1.19117e-22	1.30264e-20	0.41624	0	0	CASP1	protein_coding
ENSG00000010671.16	0.404609	1.19869e-22	1.30838e-20	0.401949	0	0	BTK	protein_coding
ENSG00000138821.13	0.4043	1.30006e-22	1.41636e-20	0.40665	0	0	SLC39A8	protein_coding
ENSG00000134955.12	0.40419	1.33781e-22	1.45474e-20	0.408813	3.94958e-23	3.41908e-21	SLC37A2	protein_coding
ENSG00000135636.14	0.40404	1.3915e-22	1.51012e-20	0.387	1.05994e-20	8.3838e-19	DYSF	protein_coding
ENSG00000144579.8	0.404033	1.39397e-22	1.51012e-20	0.337368	1.04925e-15	4.76294e-14	CTDSP1	protein_coding
ENSG00000154237.13	0.403843	1.46499e-22	1.58408e-20	0.421773	1.16518e-24	1.06622e-22	LRRK1	protein_coding
ENSG00000105246.6	0.403755	1.49918e-22	1.61802e-20	0.396259	1.0383e-21	8.60147e-20	EBI3	protein_coding
ENSG00000105325.15	0.403687	1.5259e-22	1.64378e-20	0.346195	1.42172e-16	7.45608e-15	FZR1	protein_coding
ENSG00000148841.17	0.40366	1.53673e-22	1.65238e-20	0.392447	0	0	ITPRIP	protein_coding
ENSG00000112149.10	0.403648	1.54171e-22	1.65464e-20	0.400302	0	0	CD83	protein_coding
ENSG00000183484.12	0.40348	1.61092e-22	1.72336e-20	0.418641	2.76911e-24	2.51006e-22	GPR132	protein_coding
ENSG00000089159.16	0.403478	1.61171e-22	1.72336e-20	0.387588	9.16482e-21	7.26904e-19	PXN	protein_coding
ENSG00000136848.17	0.403416	1.63789e-22	1.74812e-20	0.373079	3.04071e-19	2.18104e-17	DAB2IP	protein_coding
ENSG00000090776.6	0.403113	1.77303e-22	1.88887e-20	0.416788	0	0	EFNB1	protein_coding
ENSG00000102699.6	0.402986	1.83264e-22	1.94878e-20	0.413273	0	0	PARP4	protein_coding
ENSG00000132109.10	0.402964	1.84333e-22	1.95654e-20	0.376525	0	0	TRIM21	protein_coding
ENSG00000011422.12	0.402915	1.867e-22	1.97802e-20	0.370221	0	0	PLAUR	protein_coding
ENSG00000103249.18	0.402631	2.01016e-22	2.1258e-20	0.342525	3.34721e-16	1.64767e-14	CLCN7	protein_coding
ENSG00000148400.12	0.402603	2.02495e-22	2.13753e-20	0.363419	0	0	NOTCH1	protein_coding
ENSG00000129250.12	0.402537	2.06022e-22	2.17079e-20	0.344903	1.93139e-16	9.93397e-15	KIF1C	protein_coding
ENSG00000164379.7	0.402336	2.17088e-22	2.28322e-20	0.390329	4.63628e-21	3.72328e-19	FOXQ1	protein_coding
ENSG00000186810.8	0.402272	2.20705e-22	2.31704e-20	0.382505	0	0	CXCR3	protein_coding
ENSG00000108509.21	0.402263	2.21205e-22	2.31807e-20	0.375903	1.55944e-19	1.15145e-17	CAMTA2	protein_coding
ENSG00000135426.16	0.402199	2.24919e-22	2.34696e-20	0.423008	8.26008e-25	7.61893e-23	TESPA1	protein_coding
ENSG00000118898.16	0.402195	2.25154e-22	2.34696e-20	0.379434	0	0	PPL	protein_coding
ENSG00000162909.18	0.402195	2.25181e-22	2.34696e-20	0.374858	0	0	CAPN2	protein_coding
ENSG00000167461.12	0.401932	2.41092e-22	2.50827e-20	0.377947	0	0	RAB8A	protein_coding
ENSG00000099860.9	0.401856	2.45897e-22	2.55366e-20	0.343382	2.75066e-16	1.3775e-14	GADD45B	protein_coding
ENSG00000224383.8	0.40121	2.9081e-22	3.01466e-20	0.415859	5.92781e-24	5.33142e-22	PRR29	protein_coding
ENSG00000131669.10	0.401142	2.95961e-22	3.06256e-20	0.320243	3.4367e-14	1.25993e-12	NINJ1	protein_coding
ENSG00000112297.18	0.400944	3.11577e-22	3.21839e-20	0.410444	0	0	CRYBG1	protein_coding
ENSG00000173210.20	0.400793	3.23963e-22	3.34035e-20	0.397675	7.23018e-22	6.03292e-20	ABLIM3	protein_coding
ENSG00000141497.14	0.400693	3.32467e-22	3.42193e-20	0.395365	1.30363e-21	1.07533e-19	ZMYND15	protein_coding
ENSG00000134954.14	0.400569	3.43324e-22	3.52738e-20	0.39961	4.39777e-22	3.71789e-20	ETS1	protein_coding
ENSG00000101439.9	0.400359	3.62506e-22	3.71637e-20	0.325969	1.11395e-14	4.37855e-13	CST3	protein_coding
ENSG00000013588.9	0.400353	3.63006e-22	3.71637e-20	0.362086	4.41334e-19	3.1039e-17	GPRC5A	protein_coding
ENSG00000240184.7	0.400296	3.68431e-22	3.76523e-20	0.41419	0	0	PCDHGC3	protein_coding
ENSG00000078902.16	0.400023	3.95348e-22	4.03318e-20	0.350995	4.51884e-17	2.54807e-15	TOLLIP	protein_coding
ENSG00000105701.16	0.400012	3.96485e-22	4.03764e-20	0.338896	7.52462e-16	3.51805e-14	FKBP8	protein_coding
ENSG00000163751.4	0.399744	4.24796e-22	4.31834e-20	0.384705	0	0	CPA3	protein_coding
ENSG00000173442.13	0.399561	4.45337e-22	4.51442e-20	0.368576	0	0	EHBP1L1	protein_coding
ENSG00000147457.14	0.399559	4.45648e-22	4.51442e-20	0.34316	2.8948e-16	1.44592e-14	CHMP7	protein_coding
ENSG00000137462.9	0.399527	4.49249e-22	4.54292e-20	0.409889	0	0	TLR2	protein_coding
ENSG00000163082.10	0.399343	4.71138e-22	4.75594e-20	0.414494	0	0	SGPP2	protein_coding
ENSG00000004399.13	0.399294	4.77075e-22	4.80746e-20	0.379942	0	0	PLXND1	protein_coding
ENSG00000100284.21	0.399269	4.80127e-22	4.82979e-20	0.316668	6.83175e-14	2.37764e-12	TOM1	protein_coding
ENSG00000131831.18	0.399039	5.09508e-22	5.11644e-20	0.389213	6.12291e-21	4.87646e-19	RAI2	protein_coding
ENSG00000182718.18	0.398768	5.46262e-22	5.47599e-20	0.362926	4.61703e-20	3.5357e-18	ANXA2	protein_coding
ENSG00000103496.15	0.398746	5.49342e-22	5.49732e-20	0.365058	0	0	STX4	protein_coding
ENSG00000110079.18	0.398717	5.53483e-22	5.52918e-20	0.382801	2.96699e-20	2.29034e-18	MS4A4A	protein_coding
ENSG00000161544.10	0.39866	5.61559e-22	5.60017e-20	0.354908	1.91607e-17	1.12207e-15	CYGB	protein_coding
ENSG00000163106.11	0.398648	5.63389e-22	5.60873e-20	0.415174	7.14175e-24	6.36376e-22	HPGDS	protein_coding
ENSG00000140044.13	0.39861	5.68935e-22	5.65419e-20	0.375385	0	0	JDP2	protein_coding
ENSG00000079432.7	0.398568	5.75064e-22	5.70529e-20	0.355516	1.16623e-17	7.02912e-16	CIC	protein_coding
ENSG00000103274.11	0.398403	5.99924e-22	5.93154e-20	0.357593	5.76598e-18	3.61884e-16	NUBP1	protein_coding
ENSG00000025708.14	0.398285	6.18434e-22	6.1041e-20	0.352584	2.77037e-17	1.58694e-15	TYMP	protein_coding
ENSG00000171522.6	0.398226	6.27843e-22	6.1864e-20	0.419048	0	0	PTGER4	protein_coding
ENSG00000047849.21	0.398054	6.56229e-22	6.45508e-20	0.38198	3.62219e-20	2.78494e-18	MAP4	protein_coding
ENSG00000154767.15	0.397884	6.85398e-22	6.73054e-20	0.384162	0	0	XPC	protein_coding
ENSG00000197629.6	0.397753	7.08754e-22	6.94807e-20	0.384228	0	0	MPEG1	protein_coding
ENSG00000162591.16	0.397695	7.19463e-22	7.04111e-20	0.389527	0	0	MEGF6	protein_coding
ENSG00000197324.9	0.397661	7.256e-22	7.08915e-20	0.322797	2.08809e-14	7.89062e-13	LRP10	protein_coding
ENSG00000112033.14	0.397593	7.38404e-22	7.20206e-20	0.330919	4.08327e-15	1.71221e-13	PPARD	protein_coding
ENSG00000164023.14	0.397067	8.44879e-22	8.22667e-20	0.412471	0	0	SGMS2	protein_coding
ENSG00000110799.14	0.396924	8.76229e-22	8.51756e-20	0.373662	0	0	VWF	protein_coding
ENSG00000129465.16	0.39672	9.23197e-22	8.95904e-20	0.376803	0	0	RIPK3	protein_coding
ENSG00000265972.6	0.396689	9.30544e-22	9.01519e-20	0.388692	0	0	TXNIP	protein_coding
ENSG00000135077.9	0.396554	9.63025e-22	9.31424e-20	0.381521	0	0	HAVCR2	protein_coding
ENSG00000204161.14	0.396498	9.76922e-22	9.43286e-20	0.40504	0	0	TMEM273	protein_coding
ENSG00000167778.9	0.396458	9.86977e-22	9.51403e-20	0.29679	2.57282e-12	6.99752e-11	SPRYD3	protein_coding
ENSG00000120129.6	0.396421	9.96158e-22	9.58653e-20	0.368875	0	0	DUSP1	protein_coding
ENSG00000008382.16	0.396318	1.02269e-21	9.82549e-20	0.335447	1.58396e-15	6.99768e-14	MPND	protein_coding
ENSG00000123329.20	0.396289	1.03047e-21	9.8827e-20	0.403516	0	0	ARHGAP9	protein_coding
ENSG00000169093.16	0.396283	1.03207e-21	9.8827e-20	0.392458	0	0	ASMTL	protein_coding
ENSG00000184574.10	0.396029	1.10094e-21	1.05247e-19	0.399916	0	0	LPAR5	protein_coding
ENSG00000142961.15	0.395675	1.20467e-21	1.14974e-19	0.401753	2.52585e-22	2.14478e-20	MOB3C	protein_coding
ENSG00000060491.16	0.39562	1.22183e-21	1.16419e-19	0.319717	3.80481e-14	1.38172e-12	OGFR	protein_coding
ENSG00000185386.15	0.395613	1.22392e-21	1.16426e-19	0.391133	0	0	MAPK11	protein_coding
ENSG00000101347.10	0.395476	1.2674e-21	1.20363e-19	0.412393	0	0	SAMHD1	protein_coding
ENSG00000160013.9	0.395433	1.28126e-21	1.2148e-19	0.377563	1.04966e-19	7.87121e-18	PTGIR	protein_coding
ENSG00000137767.14	0.395416	1.2867e-21	1.21795e-19	0.348466	8.16083e-17	4.44542e-15	SQOR	protein_coding
ENSG00000129219.14	0.395325	1.31705e-21	1.24464e-19	0.375013	0	0	PLD2	protein_coding
ENSG00000105974.13	0.39524	1.34565e-21	1.26959e-19	0.396328	0	0	CAV1	protein_coding
ENSG00000184985.16	0.395229	1.34955e-21	1.2712e-19	0.3843	0	0	SORCS2	protein_coding
ENSG00000224397.7	0.395205	1.35773e-21	1.27682e-19	0.374495	2.17727e-19	1.57344e-17	PELATON	lncRNA
ENSG00000111077.18	0.395184	1.36506e-21	1.28163e-19	0.393707	0	0	TNS2	protein_coding
ENSG00000100226.16	0.395156	1.37468e-21	1.28857e-19	0.406308	7.66907e-23	6.58958e-21	GTPBP1	protein_coding
ENSG00000110324.11	0.394807	1.50209e-21	1.40422e-19	0.382683	0	0	IL10RA	protein_coding
ENSG00000173327.8	0.394804	1.50293e-21	1.40422e-19	0.304394	6.65483e-13	1.99717e-11	MAP3K11	protein_coding
ENSG00000166886.13	0.394748	1.52476e-21	1.42231e-19	0.375772	0	0	NAB2	protein_coding
ENSG00000158517.15	0.394715	1.53723e-21	1.43163e-19	0.394068	1.81099e-21	1.48535e-19	NCF1	protein_coding
ENSG00000006025.12	0.394696	1.54477e-21	1.43634e-19	0.389291	0	0	OSBPL7	protein_coding
ENSG00000081791.9	0.394564	1.59753e-21	1.48301e-19	0.384432	0	0	DELE1	protein_coding
ENSG00000213445.10	0.394501	1.623e-21	1.50423e-19	0.291328	5.27137e-12	1.36368e-10	SIPA1	protein_coding
ENSG00000164733.22	0.394465	1.63812e-21	1.51581e-19	0.361808	5.99792e-19	4.15259e-17	CTSB	protein_coding
ENSG00000149499.12	0.394264	1.7237e-21	1.59022e-19	0.34742	9.79337e-17	5.27008e-15	EML3	protein_coding
ENSG00000107099.16	0.394257	1.7264e-21	1.59022e-19	0.420924	0	0	DOCK8	protein_coding
ENSG00000125731.13	0.394256	1.7268e-21	1.59022e-19	0.381238	4.33622e-20	3.32507e-18	SH2D3A	protein_coding
ENSG00000275832.5	0.394015	1.83556e-21	1.68401e-19	0.402647	0	0	ARHGAP23	protein_coding
ENSG00000124762.14	0.393928	1.87656e-21	1.71718e-19	0.357982	4.98556e-18	3.1419e-16	CDKN1A	protein_coding
ENSG00000179144.5	0.393903	1.88824e-21	1.72514e-19	0.374381	0	0	GIMAP7	protein_coding
ENSG00000142634.13	0.393852	1.91302e-21	1.74502e-19	0.371913	0	0	EFHD2	protein_coding
ENSG00000031081.11	0.393784	1.94616e-21	1.77245e-19	0.393596	0	0	ARHGAP31	protein_coding
ENSG00000153071.15	0.393569	2.05475e-21	1.8684e-19	0.400429	0	0	DAB2	protein_coding
ENSG00000132024.17	0.393385	2.15233e-21	1.95405e-19	0.323029	1.99498e-14	7.57346e-13	CC2D1A	protein_coding
ENSG00000107882.12	0.393347	2.17303e-21	1.96975e-19	0.372717	3.31133e-19	2.36633e-17	SUFU	protein_coding
ENSG00000107742.13	0.393283	2.20873e-21	1.99879e-19	0.404946	0	0	SPOCK2	protein_coding
ENSG00000144843.11	0.393277	2.21199e-21	1.99879e-19	0.359765	6.49534e-18	4.05896e-16	ADPRH	protein_coding
ENSG00000254470.3	0.393258	2.22233e-21	2.00499e-19	0.338994	7.36455e-16	3.45159e-14	AP5B1	protein_coding
ENSG00000100448.4	0.393192	2.26004e-21	2.03583e-19	0.415364	6.78222e-24	6.0621e-22	CTSG	protein_coding
ENSG00000158481.13	0.392964	2.39335e-21	2.15256e-19	0.426335	3.24831e-25	3.03006e-23	CD1C	protein_coding
ENSG00000233276.7	0.392824	2.4793e-21	2.2264e-19	0.357115	6.84826e-18	4.26105e-16	GPX1	protein_coding
ENSG00000090432.7	0.392787	2.50241e-21	2.24366e-19	0.324402	1.129e-14	4.43469e-13	MUL1	protein_coding
ENSG00000149577.16	0.392567	2.64526e-21	2.36806e-19	0.371534	0	0	SIDT2	protein_coding
ENSG00000186470.14	0.392523	2.67478e-21	2.39078e-19	0.388383	0	0	BTN3A2	protein_coding
ENSG00000198286.10	0.392463	2.71556e-21	2.42348e-19	0.361381	8.74158e-19	5.98752e-17	CARD11	protein_coding
ENSG00000106123.12	0.392408	2.75316e-21	2.45324e-19	0.49582	8.6762e-35	9.17532e-33	EPHB6	protein_coding
ENSG00000185201.16	0.392389	2.76647e-21	2.4613e-19	0.32865	6.49203e-15	2.63888e-13	IFITM2	protein_coding
ENSG00000143382.15	0.392357	2.78859e-21	2.47717e-19	0.426248	0	0	ADAMTSL4	protein_coding
ENSG00000037280.16	0.39221	2.89379e-21	2.56667e-19	0.362793	1.01106e-19	7.59163e-18	FLT4	protein_coding
ENSG00000185650.10	0.392095	2.97849e-21	2.63775e-19	0.399179	0	0	ZFP36L1	protein_coding
ENSG00000167703.15	0.391915	3.11652e-21	2.75576e-19	0.345887	1.36046e-16	7.15431e-15	SLC43A2	protein_coding
ENSG00000179921.15	0.391892	3.13429e-21	2.76723e-19	0.435607	2.28001e-26	2.17964e-24	GPBAR1	protein_coding
ENSG00000120318.16	0.391792	3.21415e-21	2.83341e-19	0.374891	0	0	ARAP3	protein_coding
ENSG00000118046.16	0.391753	3.24592e-21	2.85705e-19	0.374566	0	0	STK11	protein_coding
ENSG00000188064.10	0.391707	3.28343e-21	2.88567e-19	0.356938	7.28628e-18	4.50929e-16	WNT7B	protein_coding
ENSG00000108950.12	0.391664	3.31897e-21	2.91247e-19	0.378059	0	0	FAM20A	protein_coding
ENSG00000132376.20	0.391565	3.40256e-21	2.98129e-19	0.352779	2.62373e-17	1.51044e-15	INPP5K	protein_coding
ENSG00000079313.15	0.391516	3.4447e-21	3.01365e-19	0.317899	5.39935e-14	1.91855e-12	REXO1	protein_coding
ENSG00000174059.17	0.391496	3.46228e-21	3.02444e-19	0.359152	3.08918e-18	2.00419e-16	CD34	protein_coding
ENSG00000162889.11	0.391444	3.50764e-21	3.05943e-19	0.304039	7.09485e-13	2.11276e-11	MAPKAPK2	protein_coding
ENSG00000198851.10	0.391373	3.57038e-21	3.10946e-19	0.37957	0	0	CD3E	protein_coding
ENSG00000198246.9	0.391325	3.61384e-21	3.14257e-19	0.372231	0	0	SLC29A3	protein_coding
ENSG00000165886.5	0.391207	3.72238e-21	3.23209e-19	0.32052	3.25692e-14	1.1963e-12	UBTD1	protein_coding
ENSG00000143226.15	0.391087	3.83565e-21	3.32544e-19	0.373589	0	0	FCGR2A	protein_coding
ENSG00000181284.3	0.391067	3.8552e-21	3.33738e-19	0.32532	9.41466e-15	3.7336e-13	TMEM102	protein_coding
ENSG00000171227.7	0.39098	3.93978e-21	3.40549e-19	0.371481	4.42431e-19	3.10759e-17	TMEM37	protein_coding
ENSG00000126062.4	0.390835	4.08563e-21	3.52628e-19	0.272317	1.52635e-10	3.11204e-09	TMEM115	protein_coding
ENSG00000120738.8	0.390733	4.19135e-21	3.61213e-19	0.381551	0	0	EGR1	protein_coding
ENSG00000136877.15	0.390596	4.33728e-21	3.73232e-19	0.316313	7.30903e-14	2.53168e-12	FPGS	protein_coding
ENSG00000133561.15	0.390582	4.35257e-21	3.7399e-19	0.355977	1.00599e-17	6.08875e-16	GIMAP6	protein_coding
ENSG00000136155.17	0.390486	4.45832e-21	3.82508e-19	0.361663	4.23518e-18	2.68434e-16	SCEL	protein_coding
ENSG00000184232.9	0.390395	4.56018e-21	3.90666e-19	0.38523	0	0	OAF	protein_coding
ENSG00000113141.18	0.390376	4.58192e-21	3.91947e-19	0.370023	0	0	IK	protein_coding
ENSG00000165606.9	0.390277	4.69733e-21	4.01225e-19	0.484424	4.60116e-33	4.77834e-31	DRGX	protein_coding
ENSG00000113555.6	0.390256	4.72136e-21	4.02682e-19	0.364444	2.25138e-18	1.4785e-16	PCDH12	protein_coding
ENSG00000026025.16	0.390187	4.80392e-21	4.0912e-19	0.398072	0	0	VIM	protein_coding
ENSG00000103876.13	0.390031	4.99386e-21	4.24669e-19	0.370503	5.56085e-19	3.86854e-17	FAH	protein_coding
ENSG00000125912.11	0.389964	5.07859e-21	4.3124e-19	0.259593	1.09426e-09	1.90083e-08	NCLN	protein_coding
ENSG00000134020.8	0.389929	5.12342e-21	4.34407e-19	0.403308	1.68481e-22	1.43909e-20	PEBP4	protein_coding
ENSG00000158714.11	0.389898	5.16305e-21	4.37126e-19	0.368504	8.84923e-19	6.05407e-17	SLAMF8	protein_coding
ENSG00000127507.18	0.389793	5.2997e-21	4.48038e-19	0.362809	3.26701e-18	2.10301e-16	ADGRE2	protein_coding
ENSG00000198951.12	0.389709	5.41193e-21	4.56857e-19	0.37377	0	0	NAGA	protein_coding
ENSG00000133063.16	0.389617	5.53808e-21	4.66824e-19	0.38195	0	0	CHIT1	protein_coding
ENSG00000166482.12	0.389593	5.5708e-21	4.68898e-19	0.37771	0	0	MFAP4	protein_coding
ENSG00000126934.14	0.389552	5.62808e-21	4.73029e-19	0.289156	9.59816e-12	2.36942e-10	MAP2K2	protein_coding
ENSG00000127084.19	0.389448	5.77519e-21	4.84688e-19	0.399065	0	0	FGD3	protein_coding
ENSG00000127415.13	0.389272	6.03457e-21	5.05721e-19	0.358062	9.51155e-18	5.78112e-16	IDUA	protein_coding
ENSG00000168016.15	0.389218	6.11601e-21	5.11803e-19	0.412107	1.63667e-23	1.4384e-21	TRANK1	protein_coding
ENSG00000125650.4	0.389121	6.26518e-21	5.23528e-19	0.397645	7.28662e-22	6.07124e-20	PSPN	protein_coding
ENSG00000243477.6	0.388983	6.48463e-21	5.41082e-19	0.338311	8.54972e-16	3.94936e-14	NAA80	protein_coding
ENSG00000105556.11	0.388808	6.77313e-21	5.6434e-19	0.362342	3.63139e-18	2.31691e-16	MIER2	protein_coding
ENSG00000196743.9	0.38869	6.97305e-21	5.80159e-19	0.37248	0	0	GM2A	protein_coding
ENSG00000114737.16	0.388512	7.28915e-21	6.05587e-19	0.362639	1.68428e-19	1.2373e-17	CISH	protein_coding
ENSG00000102921.8	0.388494	7.32115e-21	6.07372e-19	0.398748	0	0	N4BP1	protein_coding
ENSG00000177575.13	0.388468	7.36945e-21	6.10502e-19	0.365827	0	0	CD163	protein_coding
ENSG00000157368.11	0.388294	7.69352e-21	6.36435e-19	0.392145	2.94111e-21	2.38515e-19	IL34	protein_coding
ENSG00000213853.10	0.388243	7.79181e-21	6.43643e-19	0.387291	0	0	EMP2	protein_coding
ENSG00000175573.7	0.388069	8.13461e-21	6.71001e-19	0.287341	1.05025e-11	2.57395e-10	C11orf68	protein_coding
ENSG00000119383.20	0.387975	8.32818e-21	6.85988e-19	0.296821	2.55877e-12	6.96823e-11	PTPA	protein_coding
ENSG00000151929.10	0.387851	8.58698e-21	7.06297e-19	0.331628	3.52732e-15	1.49538e-13	BAG3	protein_coding
ENSG00000136156.15	0.387819	8.65481e-21	7.10864e-19	0.382049	0	0	ITM2B	protein_coding
ENSG00000160877.6	0.387794	8.7099e-21	7.14373e-19	0.31938	3.01897e-14	1.11814e-12	NACC1	protein_coding
ENSG00000277734.8	0.387706	8.9e-21	7.28929e-19	0.378365	0	0	TRAC	TR_C_gene
ENSG00000133574.10	0.387641	9.04618e-21	7.39852e-19	0.368771	0	0	GIMAP4	protein_coding
ENSG00000108679.13	0.38761	9.1153e-21	7.44451e-19	0.273615	1.24135e-10	2.57367e-09	LGALS3BP	protein_coding
ENSG00000130640.13	0.38739	9.62403e-21	7.84889e-19	0.319454	2.97563e-14	1.10421e-12	TUBGCP2	protein_coding
ENSG00000183153.7	0.38738	9.64861e-21	7.85784e-19	0.363209	2.9831e-18	1.93972e-16	GJD3	protein_coding
ENSG00000104856.14	0.386982	1.06456e-20	8.65754e-19	0.359102	3.15698e-18	2.03673e-16	RELB	protein_coding
ENSG00000005007.13	0.386946	1.07409e-20	8.72277e-19	0.325548	1.21157e-14	4.73967e-13	UPF1	protein_coding
ENSG00000185669.6	0.386854	1.09872e-20	8.91024e-19	0.358152	9.32269e-18	5.67829e-16	SNAI3	protein_coding
ENSG00000173548.9	0.386606	1.16806e-20	9.45929e-19	0.341676	4.05706e-16	1.98356e-14	SNX33	protein_coding
ENSG00000103174.13	0.386313	1.25569e-20	1.01547e-18	0.331087	3.94452e-15	1.65764e-13	NAGPA	protein_coding
ENSG00000007129.18	0.386278	1.26659e-20	1.02286e-18	0.390236	4.74494e-21	3.79997e-19	CEACAM21	protein_coding
ENSG00000008441.18	0.386149	1.30725e-20	1.05422e-18	0.385128	0	0	NFIX	protein_coding
ENSG00000106992.19	0.386112	1.31927e-20	1.06243e-18	0.399072	5.05196e-22	4.25847e-20	AK1	protein_coding
ENSG00000162711.18	0.386011	1.35256e-20	1.08772e-18	0.41551	6.51861e-24	5.84459e-22	NLRP3	protein_coding
ENSG00000135363.12	0.385914	1.38528e-20	1.11248e-18	0.397119	0	0	LMO2	protein_coding
ENSG00000197019.5	0.385849	1.40759e-20	1.12883e-18	0.330285	4.65125e-15	1.92937e-13	SERTAD1	protein_coding
ENSG00000198959.12	0.385772	1.43439e-20	1.14872e-18	0.372076	0	0	TGM2	protein_coding
ENSG00000086967.10	0.385655	1.47627e-20	1.18063e-18	0.412217	1.58893e-23	1.40285e-21	MYBPC2	protein_coding
ENSG00000181631.7	0.385596	1.49767e-20	1.19609e-18	0.391282	3.65257e-21	2.94147e-19	P2RY13	protein_coding
ENSG00000172037.14	0.385506	1.53143e-20	1.22136e-18	0.339167	7.09031e-16	3.33118e-14	LAMB2	protein_coding
ENSG00000175899.15	0.38543	1.56036e-20	1.241e-18	0.361707	6.61579e-19	4.56395e-17	A2M	protein_coding
ENSG00000084234.18	0.385187	1.65617e-20	1.31539e-18	0.362771	1.1042e-19	8.25876e-18	APLP2	protein_coding
ENSG00000147416.11	0.385107	1.689e-20	1.33963e-18	0.366872	0	0	ATP6V1B2	protein_coding
ENSG00000123159.16	0.384945	1.75735e-20	1.39193e-18	0.336821	1.1805e-15	5.32941e-14	GIPC1	protein_coding
ENSG00000172724.12	0.384877	1.78708e-20	1.41353e-18	0.358173	9.2797e-18	5.65807e-16	CCL19	protein_coding
ENSG00000147010.18	0.384826	1.80939e-20	1.42922e-18	0.388732	0	0	SH3KBP1	protein_coding
ENSG00000103187.8	0.384747	1.84489e-20	1.45527e-18	0.395592	0	0	COTL1	protein_coding
ENSG00000132017.10	0.384669	1.88018e-20	1.48109e-18	0.338747	7.77334e-16	3.61968e-14	DCAF15	protein_coding
ENSG00000175662.18	0.384622	1.90228e-20	1.49645e-18	0.353713	2.01138e-17	1.1755e-15	TOM1L2	protein_coding
ENSG00000049768.16	0.384549	1.93657e-20	1.52135e-18	0.3684	9.06453e-19	6.19402e-17	FOXP3	protein_coding
ENSG00000179262.10	0.384215	2.10157e-20	1.64649e-18	0.306418	4.60984e-13	1.4234e-11	RAD23A	protein_coding
ENSG00000064932.16	0.384144	2.13843e-20	1.67311e-18	0.303814	7.38895e-13	2.19242e-11	SBNO2	protein_coding
ENSG00000109610.6	0.384133	2.1441e-20	1.67527e-18	0.347013	1.16692e-16	6.20435e-15	SOD3	protein_coding
ENSG00000160445.11	0.383802	2.32448e-20	1.81376e-18	0.327919	5.60836e-15	2.3065e-13	ZER1	protein_coding
ENSG00000170989.10	0.383776	2.33948e-20	1.82299e-18	0.35961	2.50476e-18	1.63791e-16	S1PR1	protein_coding
ENSG00000213859.7	0.383515	2.49304e-20	1.94003e-18	0.313809	8.79877e-14	3.01156e-12	KCTD11	protein_coding
ENSG00000065054.14	0.383496	2.50462e-20	1.94642e-18	0.305283	5.66559e-13	1.72268e-11	SLC9A3R2	protein_coding
ENSG00000179776.19	0.383285	2.63748e-20	2.04692e-18	0.337694	9.77841e-16	4.46336e-14	CDH5	protein_coding
ENSG00000175806.15	0.383224	2.67697e-20	2.07478e-18	0.374625	2.11143e-19	1.53161e-17	MSRA	protein_coding
ENSG00000105063.19	0.383195	2.69568e-20	2.08648e-18	0.34556	1.65385e-16	8.58768e-15	PPP6R1	protein_coding
ENSG00000158717.11	0.38304	2.79951e-20	2.16394e-18	0.352879	2.55157e-17	1.47118e-15	RNF166	protein_coding
ENSG00000119457.8	0.382942	2.8671e-20	2.21322e-18	0.390359	4.60184e-21	3.70077e-19	SLC46A2	protein_coding
ENSG00000140521.17	0.382906	2.89256e-20	2.22989e-18	0.350734	4.78297e-17	2.6813e-15	POLG	protein_coding
ENSG00000226137.5	0.382748	3.00598e-20	2.31424e-18	0.337815	9.52487e-16	4.36142e-14	BAIAP2-DT	lncRNA
ENSG00000089060.11	0.382687	3.05053e-20	2.34541e-18	0.319365	4.07296e-14	1.47262e-12	SLC8B1	protein_coding
ENSG00000090659.18	0.382474	3.21285e-20	2.46693e-18	0.363531	0	0	CD209	protein_coding
ENSG00000266094.8	0.38243	3.2477e-20	2.49037e-18	0.38985	0	0	RASSF5	protein_coding
ENSG00000166710.21	0.382414	3.26035e-20	2.49676e-18	0.369409	0	0	B2M	protein_coding
ENSG00000181481.14	0.382172	3.45746e-20	2.6442e-18	0.340782	4.95784e-16	2.37766e-14	RNF135	protein_coding
ENSG00000128604.20	0.382164	3.46387e-20	2.6456e-18	0.372349	3.60995e-19	2.57019e-17	IRF5	protein_coding
ENSG00000060656.20	0.381984	3.61918e-20	2.76057e-18	0.353913	1.89726e-17	1.11218e-15	PTPRU	protein_coding
ENSG00000158352.16	0.381947	3.65126e-20	2.78136e-18	0.382312	3.34196e-20	2.57291e-18	SHROOM4	protein_coding
ENSG00000034152.19	0.381808	3.77657e-20	2.87303e-18	0.299486	1.60036e-12	4.51645e-11	MAP2K3	protein_coding
ENSG00000142173.16	0.381737	3.84274e-20	2.91952e-18	0.335916	1.43314e-15	6.37525e-14	COL6A2	protein_coding
ENSG00000120889.13	0.381558	4.01258e-20	3.04056e-18	0.357089	6.91102e-18	4.29547e-16	TNFRSF10B	protein_coding
ENSG00000116786.13	0.381505	4.06506e-20	3.07629e-18	0.328632	6.516e-15	2.644e-13	PLEKHM2	protein_coding
ENSG00000013288.9	0.381385	4.18522e-20	3.16307e-18	0.328814	6.28029e-15	2.55734e-13	MAN2B2	protein_coding
ENSG00000157933.10	0.381373	4.19663e-20	3.16581e-18	0.369648	0	0	SKI	protein_coding
ENSG00000043462.13	0.38137	4.19981e-20	3.16581e-18	0.384361	2.02781e-20	1.58871e-18	LCP2	protein_coding
ENSG00000244459.2	0.381332	4.23868e-20	3.18679e-18	0.348466	7.8181e-17	4.27081e-15	AC147067.1	lncRNA
ENSG00000130165.10	0.381288	4.28405e-20	3.21671e-18	0.315909	7.89299e-14	2.71927e-12	ELOF1	protein_coding
ENSG00000107331.17	0.38117	4.40848e-20	3.30584e-18	0.345432	1.49933e-16	7.84175e-15	ABCA2	protein_coding
ENSG00000187479.8	0.381105	4.47863e-20	3.35022e-18	0.35073	4.57185e-17	2.57544e-15	C11orf96	protein_coding
ENSG00000067066.17	0.381104	4.47927e-20	3.35022e-18	0.385296	0	0	SP100	protein_coding
ENSG00000092964.18	0.380898	4.7079e-20	3.51668e-18	0.393614	0	0	DPYSL2	protein_coding
ENSG00000071242.12	0.380816	4.8026e-20	3.58277e-18	0.347401	1.06162e-16	5.67868e-15	RPS6KA2	protein_coding
ENSG00000171101.13	0.380782	4.84173e-20	3.60731e-18	0.421353	1.30908e-24	1.196e-22	SIGLEC17P	transcribed_unprocessed_pseudogene
ENSG00000165168.8	0.380755	4.87444e-20	3.627e-18	0.375544	0	0	CYBB	protein_coding
ENSG00000187678.10	0.380663	4.98372e-20	3.70354e-18	0.38977	0	0	SPRY4	protein_coding
ENSG00000135723.14	0.380444	5.25465e-20	3.89986e-18	0.383934	0	0	FHOD1	protein_coding
ENSG00000141968.8	0.38039	5.32317e-20	3.94564e-18	0.389487	0	0	VAV1	protein_coding
ENSG00000089847.12	0.380336	5.3932e-20	3.99242e-18	0.44755	6.58551e-28	6.47792e-26	ANKRD24	protein_coding
ENSG00000142156.15	0.380316	5.41958e-20	4.00681e-18	0.347301	1.00471e-16	5.40158e-15	COL6A1	protein_coding
ENSG00000129675.16	0.380123	5.67699e-20	4.19176e-18	0.411932	1.71546e-23	1.50535e-21	ARHGEF6	protein_coding
ENSG00000104881.16	0.380039	5.79285e-20	4.27184e-18	0.384045	2.19054e-20	1.70694e-18	PPP1R13L	protein_coding
ENSG00000134917.10	0.379768	6.18488e-20	4.54931e-18	0.398527	5.81181e-22	4.87761e-20	ADAMTS8	protein_coding
ENSG00000198223.17	0.379703	6.28243e-20	4.61519e-18	0.356275	9.12444e-18	5.56928e-16	CSF2RA	protein_coding
ENSG00000140854.13	0.379657	6.35241e-20	4.65771e-18	0.29992	1.482e-12	4.20296e-11	KATNB1	protein_coding
ENSG00000140575.13	0.379654	6.35645e-20	4.65771e-18	0.362563	2.02636e-19	1.4736e-17	IQGAP1	protein_coding
ENSG00000167074.15	0.379578	6.4739e-20	4.73776e-18	0.367248	1.18304e-18	7.98944e-17	TEF	protein_coding
ENSG00000183317.17	0.379488	6.61645e-20	4.83595e-18	0.357113	1.17538e-17	7.07694e-16	EPHA10	protein_coding
ENSG00000148175.13	0.379186	7.11494e-20	5.19373e-18	0.364846	0	0	STOM	protein_coding
ENSG00000172296.13	0.378858	7.69671e-20	5.61131e-18	0.387816	0	0	SPTLC3	protein_coding
ENSG00000103326.12	0.378717	7.96325e-20	5.79831e-18	0.322545	2.19392e-14	8.26348e-13	CAPN15	protein_coding
ENSG00000161929.15	0.378612	8.16474e-20	5.93753e-18	0.384152	2.13397e-20	1.66736e-18	SCIMP	protein_coding
ENSG00000100345.22	0.378552	8.28418e-20	6.01682e-18	0.349679	6.00543e-17	3.3151e-15	MYH9	protein_coding
ENSG00000064201.16	0.378137	9.15019e-20	6.62912e-18	0.390128	4.8752e-21	3.89887e-19	TSPAN32	protein_coding
ENSG00000119655.11	0.37797	9.52409e-20	6.89136e-18	0.379045	0	0	NPC2	protein_coding
ENSG00000109501.14	0.377845	9.8127e-20	7.0913e-18	0.319612	3.88322e-14	1.40842e-12	WFS1	protein_coding
ENSG00000285761.1	0.377808	9.89952e-20	7.1451e-18	0.421941	1.11209e-24	1.01926e-22	AL645939.5	lncRNA
ENSG00000168404.13	0.377782	9.96245e-20	7.18155e-18	0.390445	0	0	MLKL	protein_coding
ENSG00000143119.14	0.37768	1.02079e-19	7.34933e-18	0.360923	1.21335e-18	8.18458e-17	CD53	protein_coding
ENSG00000101955.15	0.377621	1.03527e-19	7.4443e-18	0.380538	5.13655e-20	3.90763e-18	SRPX	protein_coding
ENSG00000169313.10	0.37752	1.06049e-19	7.61615e-18	0.418895	2.58172e-24	2.34388e-22	P2RY12	protein_coding
ENSG00000111335.13	0.377319	1.11274e-19	7.98144e-18	0.363556	0	0	OAS2	protein_coding
ENSG00000138172.11	0.377309	1.11555e-19	7.99168e-18	0.353641	2.05354e-17	1.19892e-15	CALHM2	protein_coding
ENSG00000168062.10	0.377136	1.16238e-19	8.31685e-18	0.359544	2.58428e-18	1.688e-16	BATF2	protein_coding
ENSG00000183864.5	0.377099	1.1729e-19	8.38176e-18	0.344902	1.93205e-16	9.93397e-15	TOB2	protein_coding
ENSG00000085063.17	0.376992	1.20303e-19	8.5864e-18	0.388688	0	0	CD59	protein_coding
ENSG00000124191.18	0.376981	1.20615e-19	8.58745e-18	0.431943	0	0	TOX2	protein_coding
ENSG00000162645.13	0.376934	1.21995e-19	8.67498e-18	0.382909	2.89037e-20	2.23417e-18	GBP2	protein_coding
ENSG00000168497.5	0.376863	1.24072e-19	8.81187e-18	0.372075	0	0	CAVIN2	protein_coding
ENSG00000078061.13	0.376618	1.3153e-19	9.32531e-18	0.288745	1.02906e-11	2.52631e-10	ARAF	protein_coding
ENSG00000093072.18	0.376483	1.35841e-19	9.61223e-18	0.356024	1.49678e-17	8.90988e-16	ADA2	protein_coding
ENSG00000172349.17	0.376354	1.40079e-19	9.90002e-18	0.378249	8.90857e-20	6.71527e-18	IL16	protein_coding
ENSG00000072818.12	0.376294	1.42078e-19	1.0029e-17	0.378003	9.44915e-20	7.11347e-18	ACAP1	protein_coding
ENSG00000007520.4	0.376209	1.4498e-19	1.02214e-17	0.270205	2.13151e-10	4.22359e-09	TSR3	protein_coding
ENSG00000102024.18	0.376022	1.51596e-19	1.06748e-17	0.37627	0	0	PLS3	protein_coding
ENSG00000124145.6	0.376002	1.52287e-19	1.07103e-17	0.375898	0	0	SDC4	protein_coding
ENSG00000187474.5	0.375799	1.59813e-19	1.1226e-17	0.344294	2.22747e-16	1.13119e-14	FPR3	protein_coding
ENSG00000138642.15	0.375676	1.64578e-19	1.15467e-17	0.377041	0	0	HERC6	protein_coding
ENSG00000206503.13	0.375579	1.68416e-19	1.18016e-17	0.339004	7.34798e-16	3.44943e-14	HLA-A	protein_coding
ENSG00000136114.17	0.37551	1.71186e-19	1.19812e-17	0.372643	0	0	THSD1	protein_coding
ENSG00000133243.10	0.37539	1.76119e-19	1.23084e-17	0.276607	7.67711e-11	1.63779e-09	BTBD2	protein_coding
ENSG00000099797.15	0.375386	1.76288e-19	1.23084e-17	0.308245	3.30031e-13	1.04076e-11	TECR	protein_coding
ENSG00000013725.14	0.375288	1.80453e-19	1.2584e-17	0.368525	0	0	CD6	protein_coding
ENSG00000196209.13	0.375231	1.82879e-19	1.27377e-17	0.38864	7.06182e-21	5.61648e-19	SIRPB2	protein_coding
ENSG00000135926.15	0.374831	2.01089e-19	1.39724e-17	0.338488	8.22661e-16	3.8123e-14	TMBIM1	protein_coding
ENSG00000173391.9	0.374823	2.01465e-19	1.39817e-17	0.377277	0	0	OLR1	protein_coding
ENSG00000012822.16	0.374813	2.01949e-19	1.39985e-17	0.363003	3.12568e-18	2.01879e-16	CALCOCO1	protein_coding
ENSG00000175463.12	0.374557	2.14563e-19	1.4855e-17	0.373781	2.57735e-19	1.85559e-17	TBC1D10C	protein_coding
ENSG00000211786.3	0.37446	2.19523e-19	1.51802e-17	0.375402	1.75622e-19	1.28688e-17	TRAV8-2	TR_V_gene
ENSG00000196878.15	0.374107	2.38647e-19	1.64829e-17	0.335762	1.48114e-15	6.56854e-14	LAMB3	protein_coding
ENSG00000087589.16	0.374101	2.3897e-19	1.64855e-17	0.368747	8.3638e-19	5.74238e-17	CASS4	protein_coding
ENSG00000071967.12	0.373873	2.52174e-19	1.73756e-17	0.36505	0	0	CYBRD1	protein_coding
ENSG00000173269.14	0.373837	2.54352e-19	1.75048e-17	0.337875	7.36049e-16	3.45159e-14	MMRN2	protein_coding
ENSG00000104918.8	0.373755	2.59325e-19	1.78258e-17	0.39357	2.05424e-21	1.6777e-19	RETN	protein_coding
ENSG00000131634.14	0.373741	2.60148e-19	1.78611e-17	0.341663	3.33351e-16	1.64373e-14	TMEM204	protein_coding
ENSG00000159720.12	0.373724	2.61239e-19	1.79147e-17	0.330978	4.03421e-15	1.69287e-13	ATP6V0D1	protein_coding
ENSG00000143167.12	0.37366	2.65172e-19	1.81629e-17	0.413417	1.14984e-23	1.01986e-21	GPA33	protein_coding
ENSG00000179044.16	0.373616	2.67952e-19	1.83315e-17	0.308359	2.45162e-13	7.89949e-12	EXOC3L1	protein_coding
ENSG00000130158.14	0.373602	2.68829e-19	1.83697e-17	0.339383	5.3769e-16	2.56162e-14	DOCK6	protein_coding
ENSG00000136542.9	0.373543	2.72614e-19	1.86064e-17	0.402338	0	0	GALNT5	protein_coding
ENSG00000147168.13	0.373351	2.85231e-19	1.94445e-17	0.380917	0	0	IL2RG	protein_coding
ENSG00000142784.16	0.373316	2.87602e-19	1.95831e-17	0.336126	1.37033e-15	6.10526e-14	WDTC1	protein_coding
ENSG00000166189.8	0.373292	2.89233e-19	1.9658e-17	0.287612	1.24663e-11	3.01684e-10	HPS6	protein_coding
ENSG00000020633.19	0.373289	2.89383e-19	1.9658e-17	0.371357	0	0	RUNX3	protein_coding
ENSG00000007541.17	0.373164	2.98044e-19	2.02225e-17	0.305717	3.99898e-13	1.24343e-11	PIGQ	protein_coding
ENSG00000185499.16	0.372884	3.18373e-19	2.15512e-17	0.306696	4.38193e-13	1.35448e-11	MUC1	protein_coding
ENSG00000166548.17	0.372859	3.2024e-19	2.16522e-17	0.400052	0	0	TK2	protein_coding
ENSG00000111144.10	0.372839	3.21772e-19	2.17066e-17	0.360031	2.03259e-18	1.34592e-16	LTA4H	protein_coding
ENSG00000185905.4	0.372838	3.21855e-19	2.17066e-17	0.394165	1.76725e-21	1.45153e-19	C16orf54	protein_coding
ENSG00000126353.3	0.372833	3.22173e-19	2.17066e-17	0.372579	0	0	CCR7	protein_coding
ENSG00000136158.12	0.372774	3.26697e-19	2.19858e-17	0.384896	0	0	SPRY2	protein_coding
ENSG00000158485.11	0.372706	3.31942e-19	2.23128e-17	0.424952	4.79512e-25	4.4371e-23	CD1B	protein_coding
ENSG00000125810.10	0.372536	3.45514e-19	2.31981e-17	0.3466	1.28975e-16	6.80724e-15	CD93	protein_coding
ENSG00000141985.9	0.372417	3.55276e-19	2.38258e-17	0.273016	1.36562e-10	2.80612e-09	SH3GL1	protein_coding
ENSG00000169991.11	0.372383	3.58166e-19	2.39918e-17	0.369472	0	0	IFFO2	protein_coding
ENSG00000188157.15	0.372282	3.66753e-19	2.45385e-17	0.315713	8.19244e-14	2.81739e-12	AGRN	protein_coding
ENSG00000136059.14	0.372108	3.82018e-19	2.55302e-17	0.421345	0	0	VILL	protein_coding
ENSG00000182087.14	0.372012	3.907e-19	2.60803e-17	0.290584	7.52501e-12	1.89243e-10	TMEM259	protein_coding
ENSG00000067221.14	0.37195	3.96424e-19	2.64318e-17	0.361726	6.49457e-19	4.48568e-17	STOML1	protein_coding
ENSG00000160216.21	0.371941	3.97267e-19	2.64574e-17	0.356833	7.5564e-18	4.6565e-16	AGPAT3	protein_coding
ENSG00000211746.3	0.371877	4.03258e-19	2.68255e-17	0.355882	1.54469e-17	9.15729e-16	TRBV19	TR_V_gene
ENSG00000146112.12	0.371821	4.08633e-19	2.71518e-17	0.376299	1.419e-19	1.05314e-17	PPP1R18	protein_coding
ENSG00000254531.1	0.371738	4.16623e-19	2.76509e-17	0.337632	7.74183e-16	3.61218e-14	FLJ20021	lncRNA
ENSG00000102934.10	0.371676	4.22704e-19	2.80106e-17	0.371286	4.63083e-19	3.24107e-17	PLLP	protein_coding
ENSG00000100227.18	0.371673	4.23014e-19	2.80106e-17	0.335629	1.52348e-15	6.74079e-14	POLDIP3	protein_coding
ENSG00000160307.10	0.371626	4.27726e-19	2.82902e-17	0.397844	0	0	S100B	protein_coding
ENSG00000256576.2	0.37156	4.34301e-19	2.8689e-17	0.362456	3.53872e-18	2.26278e-16	LINC02361	lncRNA
ENSG00000157303.11	0.371556	4.34749e-19	2.8689e-17	0.37164	0	0	SUSD3	protein_coding
ENSG00000110934.13	0.37155	4.35381e-19	2.86979e-17	0.374192	0	0	BIN2	protein_coding
ENSG00000185236.12	0.371461	4.44567e-19	2.92699e-17	0.293381	4.6544e-12	1.21827e-10	RAB11B	protein_coding
ENSG00000115255.12	0.371338	4.57503e-19	3.00531e-17	0.320595	3.20954e-14	1.18039e-12	REEP6	protein_coding
ENSG00000025434.19	0.371311	4.60441e-19	3.02117e-17	0.348042	8.56603e-17	4.63988e-15	NR1H3	protein_coding
ENSG00000213654.10	0.37124	4.68074e-19	3.06777e-17	0.341525	4.19779e-16	2.04717e-14	GPSM3	protein_coding
ENSG00000226979.9	0.371195	4.73074e-19	3.0909e-17	0.379403	6.75277e-20	5.11024e-18	LTA	protein_coding
ENSG00000140545.15	0.371194	4.73209e-19	3.0909e-17	0.337524	1.01437e-15	4.62279e-14	MFGE8	protein_coding
ENSG00000186174.12	0.371138	4.79415e-19	3.1279e-17	0.30839	3.21374e-13	1.01512e-11	BCL9L	protein_coding
ENSG00000139178.11	0.371002	4.94915e-19	3.22538e-17	0.348686	7.72316e-17	4.22294e-15	C1RL	protein_coding
ENSG00000139832.5	0.370882	5.0892e-19	3.31291e-17	0.348352	8.39603e-17	4.56493e-15	RAB20	protein_coding
ENSG00000135596.18	0.370717	5.29012e-19	3.43983e-17	0.371476	4.42935e-19	3.10759e-17	MICAL1	protein_coding
ENSG00000103502.14	0.370528	5.52802e-19	3.59047e-17	0.273518	1.26058e-10	2.61074e-09	CDIPT	protein_coding
ENSG00000198771.11	0.37041	5.68215e-19	3.6823e-17	0.382963	0	0	RCSD1	protein_coding
ENSG00000211772.11	0.370369	5.73647e-19	3.71016e-17	0.364789	0	0	TRBC2	TR_C_gene
ENSG00000160932.11	0.370328	5.79154e-19	3.74059e-17	0.297166	2.40875e-12	6.58227e-11	LY6E	protein_coding
ENSG00000076201.15	0.370317	5.80747e-19	3.74669e-17	0.294623	3.75362e-12	9.96953e-11	PTPN23	protein_coding
ENSG00000100106.22	0.370285	5.85076e-19	3.77041e-17	0.346934	1.08704e-16	5.80099e-15	TRIOBP	protein_coding
ENSG00000161914.10	0.369973	6.29194e-19	4.0502e-17	0.323727	1.29006e-14	5.02966e-13	ZNF653	protein_coding
ENSG00000142327.13	0.369953	6.321e-19	4.06437e-17	0.26406	5.54422e-10	1.01757e-08	RNPEPL1	protein_coding
ENSG00000263961.8	0.369936	6.3463e-19	4.0761e-17	0.412603	1.43197e-23	1.26621e-21	RHEX	protein_coding
ENSG00000168477.19	0.36988	6.42839e-19	4.12424e-17	0.410858	2.28801e-23	1.99565e-21	TNXB	protein_coding
ENSG00000129968.17	0.369746	6.63322e-19	4.25093e-17	0.32848	5.01177e-15	2.07147e-13	ABHD17A	protein_coding
ENSG00000166444.19	0.369558	6.92875e-19	4.43048e-17	0.364065	0	0	DENND2B	protein_coding
ENSG00000177885.15	0.369537	6.96303e-19	4.44748e-17	0.303248	6.28956e-13	1.89544e-11	GRB2	protein_coding
ENSG00000204103.4	0.36922	7.49445e-19	4.78163e-17	0.359004	3.29476e-18	2.11852e-16	MAFB	protein_coding
ENSG00000185340.15	0.369183	7.56061e-19	4.81851e-17	0.289158	9.59504e-12	2.36942e-10	GAS2L1	protein_coding
ENSG00000139970.17	0.369125	7.66278e-19	4.87824e-17	0.398072	6.53121e-22	5.46549e-20	RTN1	protein_coding
ENSG00000163565.19	0.369112	7.68629e-19	4.88782e-17	0.38725	0	0	IFI16	protein_coding
ENSG00000164574.16	0.369097	7.71253e-19	4.89911e-17	0.368125	9.66145e-19	6.58633e-17	GALNT10	protein_coding
ENSG00000171219.9	0.368739	8.37983e-19	5.31714e-17	0.340729	4.05656e-16	1.98356e-14	CDC42BPG	protein_coding
ENSG00000158488.16	0.368651	8.55185e-19	5.42034e-17	0.408819	3.94356e-23	3.419e-21	CD1E	protein_coding
ENSG00000255587.9	0.368609	8.63712e-19	5.46838e-17	0.437403	1.35031e-26	1.30381e-24	RAB44	protein_coding
ENSG00000158292.7	0.368338	9.19599e-19	5.81583e-17	0.336468	1.27366e-15	5.70094e-14	GPR153	protein_coding
ENSG00000124491.16	0.368261	9.36103e-19	5.91374e-17	0.355426	1.70892e-17	1.00484e-15	F13A1	protein_coding
ENSG00000161618.10	0.36817	9.55955e-19	6.03255e-17	0.330039	3.66214e-15	1.54799e-13	ALDH16A1	protein_coding
ENSG00000012124.17	0.368152	9.60012e-19	6.05153e-17	0.376748	0	0	CD22	protein_coding
ENSG00000134686.18	0.368088	9.74456e-19	6.13589e-17	0.318985	4.38255e-14	1.57469e-12	PHC2	protein_coding
ENSG00000110448.11	0.368007	9.92735e-19	6.24418e-17	0.365005	1.98045e-18	1.31289e-16	CD5	protein_coding
ENSG00000103152.12	0.36798	9.98939e-19	6.27636e-17	0.298404	1.9377e-12	5.38166e-11	MPG	protein_coding
ENSG00000196961.13	0.367928	1.01108e-18	6.34575e-17	0.298106	2.04186e-12	5.64652e-11	AP2A1	protein_coding
ENSG00000242574.9	0.367855	1.02816e-18	6.44594e-17	0.352918	2.96844e-17	1.69368e-15	HLA-DMB	protein_coding
ENSG00000163820.15	0.367769	1.04901e-18	6.5695e-17	0.346825	1.11277e-16	5.92189e-15	FYCO1	protein_coding
ENSG00000007237.19	0.367639	1.08086e-18	6.76167e-17	0.361943	3.97565e-18	2.52539e-16	GAS7	protein_coding
ENSG00000131042.15	0.367626	1.08408e-18	6.77445e-17	0.353113	2.38831e-17	1.38457e-15	LILRB2	protein_coding
ENSG00000162520.15	0.36762	1.08554e-18	6.77624e-17	0.376377	1.39286e-19	1.03508e-17	SYNC	protein_coding
ENSG00000141959.17	0.36759	1.09308e-18	6.81591e-17	0.269849	2.2544e-10	4.44423e-09	PFKL	protein_coding
ENSG00000186642.16	0.367578	1.09626e-18	6.81908e-17	0.391853	3.16494e-21	2.56307e-19	PDE2A	protein_coding
ENSG00000137507.11	0.367576	1.09684e-18	6.81908e-17	0.346737	1.24768e-16	6.59726e-15	LRRC32	protein_coding
ENSG00000131471.7	0.367574	1.09713e-18	6.81908e-17	0.344109	2.32497e-16	1.17553e-14	AOC3	protein_coding
ENSG00000134107.5	0.367563	1.09993e-18	6.82692e-17	0.36815	0	0	BHLHE40	protein_coding
ENSG00000121797.10	0.36756	1.10075e-18	6.82692e-17	0.352116	3.53804e-17	2.01073e-15	CCRL2	protein_coding
ENSG00000125753.14	0.36741	1.13949e-18	7.0596e-17	0.377058	0	0	VASP	protein_coding
ENSG00000156232.7	0.3674	1.14222e-18	7.06832e-17	0.36503	0	0	WHAMM	protein_coding
ENSG00000128928.10	0.367396	1.14335e-18	7.06832e-17	0.388153	0	0	IVD	protein_coding
ENSG00000161013.17	0.367289	1.1718e-18	7.23646e-17	0.314166	1.09743e-13	3.71436e-12	MGAT4B	protein_coding
ENSG00000187239.17	0.367116	1.21941e-18	7.52243e-17	0.391776	0	0	FNBP1	protein_coding
ENSG00000151702.17	0.367103	1.22316e-18	7.5375e-17	0.398697	5.56308e-22	4.67566e-20	FLI1	protein_coding
ENSG00000225383.8	0.36704	1.24112e-18	7.64004e-17	0.387109	0	0	SFTA1P	lncRNA
ENSG00000238164.6	0.366922	1.27514e-18	7.84107e-17	0.41931	2.30305e-24	2.09418e-22	TNFRSF14-AS1	lncRNA
ENSG00000187583.11	0.366693	1.34446e-18	8.25858e-17	0.341562	4.16231e-16	2.0333e-14	PLEKHN1	protein_coding
ENSG00000271392.1	0.366606	1.37159e-18	8.41626e-17	0.400552	3.44809e-22	2.92358e-20	AC006237.1	lncRNA
ENSG00000074527.13	0.366476	1.41305e-18	8.66146e-17	0.341358	4.35828e-16	2.1094e-14	NTN4	protein_coding
ENSG00000180644.8	0.366343	1.45701e-18	8.92145e-17	0.344628	2.06005e-16	1.05165e-14	PRF1	protein_coding
ENSG00000135736.6	0.366321	1.46439e-18	8.95714e-17	0.307248	3.0137e-13	9.57516e-12	CCDC102A	protein_coding
ENSG00000163947.12	0.366238	1.49259e-18	9.11998e-17	0.3771	0	0	ARHGEF3	protein_coding
ENSG00000103241.7	0.366221	1.49828e-18	9.14506e-17	0.360111	1.95019e-18	1.29432e-16	FOXF1	protein_coding
ENSG00000227300.12	0.366198	1.50652e-18	9.18564e-17	0.362063	3.86905e-18	2.46581e-16	KRT16P2	transcribed_unprocessed_pseudogene
ENSG00000130558.20	0.365948	1.59524e-18	9.7163e-17	0.395436	1.28013e-21	1.05746e-19	OLFM1	protein_coding
ENSG00000268849.5	0.365878	1.62119e-18	9.86399e-17	0.393083	2.32261e-21	1.89153e-19	SIGLEC22P	transcribed_unprocessed_pseudogene
ENSG00000197859.11	0.365805	1.64881e-18	1.0011e-16	0.338572	6.36726e-16	3.00861e-14	ADAMTSL2	protein_coding
ENSG00000118257.17	0.365683	1.6953e-18	1.02824e-16	0.367215	0	0	NRP2	protein_coding
ENSG00000107960.11	0.365616	1.72159e-18	1.04199e-16	0.338764	7.74471e-16	3.61218e-14	STN1	protein_coding
ENSG00000153786.13	0.365487	1.77349e-18	1.07228e-16	0.350189	5.2649e-17	2.93154e-15	ZDHHC7	protein_coding
ENSG00000188906.16	0.365463	1.78325e-18	1.07706e-16	0.391096	0	0	LRRK2	protein_coding
ENSG00000099994.11	0.365385	1.81526e-18	1.09525e-16	0.37541	0	0	SUSD2	protein_coding
ENSG00000068001.14	0.365143	1.91868e-18	1.15643e-16	0.285723	1.3851e-11	3.32429e-10	HYAL2	protein_coding
ENSG00000104689.10	0.364987	1.98838e-18	1.19595e-16	0.355973	1.51403e-17	8.99399e-16	TNFRSF10A	protein_coding
ENSG00000167173.19	0.364937	2.01151e-18	1.2086e-16	0.264758	4.97947e-10	9.2272e-09	C15orf39	protein_coding
ENSG00000108846.16	0.364702	2.12237e-18	1.27389e-16	0.346751	1.24359e-16	6.58168e-15	ABCC3	protein_coding
ENSG00000168071.22	0.364606	2.16944e-18	1.30079e-16	0.35197	3.65277e-17	2.07389e-15	CCDC88B	protein_coding
ENSG00000142798.20	0.364593	2.17576e-18	1.30322e-16	0.341243	3.64149e-16	1.78948e-14	HSPG2	protein_coding
ENSG00000077150.20	0.364537	2.20417e-18	1.31887e-16	0.301975	1.02791e-12	2.98404e-11	NFKB2	protein_coding
ENSG00000001461.17	0.3645	2.2225e-18	1.32846e-16	0.366344	0	0	NIPAL3	protein_coding
ENSG00000065000.19	0.364491	2.227e-18	1.32978e-16	0.292774	5.16875e-12	1.34074e-10	AP3D1	protein_coding
ENSG00000104228.13	0.364465	2.2407e-18	1.33657e-16	0.361874	5.61025e-19	3.89821e-17	TRIM35	protein_coding
ENSG00000006062.17	0.364457	2.24476e-18	1.33761e-16	0.376051	0	0	MAP3K14	protein_coding
ENSG00000176463.14	0.364447	2.24966e-18	1.33915e-16	0.343142	2.90653e-16	1.45053e-14	SLCO3A1	protein_coding
ENSG00000161640.15	0.364426	2.26027e-18	1.34408e-16	0.392733	2.53676e-21	2.06013e-19	SIGLEC11	protein_coding
ENSG00000141753.7	0.3644	2.27402e-18	1.34948e-16	0.31547	8.57888e-14	2.93978e-12	IGFBP4	protein_coding
ENSG00000246640.1	0.364344	2.30344e-18	1.36553e-16	0.384494	0	0	PICART1	lncRNA
ENSG00000068079.8	0.364277	2.33878e-18	1.38506e-16	0.325877	1.13467e-14	4.45393e-13	IFI35	protein_coding
ENSG00000211795.3	0.364128	2.41974e-18	1.43007e-16	0.370725	5.27922e-19	3.68149e-17	TRAV8-6	TR_V_gene
ENSG00000026950.17	0.364083	2.44482e-18	1.44342e-16	0.357213	6.61436e-18	4.12441e-16	BTN3A1	protein_coding
ENSG00000247596.10	0.364032	2.47342e-18	1.45881e-16	0.28661	1.19032e-11	2.89026e-10	TWF2	protein_coding
ENSG00000129353.15	0.363707	2.6635e-18	1.56932e-16	0.341453	4.26624e-16	2.07006e-14	SLC44A2	protein_coding
ENSG00000146859.6	0.363663	2.69032e-18	1.58351e-16	0.330307	4.63076e-15	1.92225e-13	TMEM140	protein_coding
ENSG00000169026.13	0.363541	2.76587e-18	1.62631e-16	0.309854	1.85474e-13	6.06767e-12	SLC49A3	protein_coding
ENSG00000130402.13	0.363529	2.77374e-18	1.62928e-16	0.312767	1.42738e-13	4.74213e-12	ACTN4	protein_coding
ENSG00000124201.15	0.36352	2.77926e-18	1.63086e-16	0.345894	1.35843e-16	7.15017e-15	ZNFX1	protein_coding
ENSG00000145685.14	0.36349	2.7982e-18	1.64032e-16	0.375226	0	0	LHFPL2	protein_coding
ENSG00000166272.18	0.363461	2.81663e-18	1.64777e-16	0.328264	7.02097e-15	2.83099e-13	WBP1L	protein_coding
ENSG00000160791.13	0.363426	2.83941e-18	1.65942e-16	0.354674	1.51326e-17	8.99399e-16	CCR5	protein_coding
ENSG00000064886.14	0.363287	2.93016e-18	1.71072e-16	0.355554	1.66114e-17	9.80736e-16	CHI3L2	protein_coding
ENSG00000162434.13	0.362841	3.24281e-18	1.88944e-16	0.341555	4.16921e-16	2.03495e-14	JAK1	protein_coding
ENSG00000146094.15	0.362788	3.28231e-18	1.91052e-16	0.347081	1.05333e-16	5.64194e-15	DOK3	protein_coding
ENSG00000085265.11	0.362643	3.39226e-18	1.97253e-16	0.368029	9.87719e-19	6.72546e-17	FCN1	protein_coding
ENSG00000120457.12	0.362498	3.5052e-18	2.03615e-16	0.391607	3.36711e-21	2.71916e-19	KCNJ5	protein_coding
ENSG00000164442.10	0.362319	3.65103e-18	2.11449e-16	0.34213	3.66165e-16	1.79785e-14	CITED2	protein_coding
ENSG00000271605.6	0.362139	3.80245e-18	2.19997e-16	0.368629	0	0	MILR1	protein_coding
ENSG00000178175.12	0.361984	3.9383e-18	2.26947e-16	0.375525	1.70584e-19	1.25155e-17	ZNF366	protein_coding
ENSG00000119514.7	0.361967	3.95356e-18	2.276e-16	0.359183	7.40229e-18	4.57129e-16	GALNT12	protein_coding
ENSG00000204397.8	0.361927	3.98926e-18	2.29426e-16	0.375582	0	0	CARD16	protein_coding
ENSG00000091106.19	0.361852	4.05821e-18	2.32953e-16	0.384141	2.13985e-20	1.66969e-18	NLRC4	protein_coding
ENSG00000163932.15	0.361851	4.05865e-18	2.32953e-16	0.344267	2.2411e-16	1.13612e-14	PRKCD	protein_coding
ENSG00000119917.14	0.361766	4.13726e-18	2.37229e-16	0.349088	6.98093e-17	3.82798e-15	IFIT3	protein_coding
ENSG00000204305.14	0.361597	4.29924e-18	2.46272e-16	0.361124	1.05786e-18	7.18612e-17	AGER	protein_coding
ENSG00000154175.18	0.361542	4.353e-18	2.49105e-16	0.388193	7.88929e-21	6.26596e-19	ABI3BP	protein_coding
ENSG00000179593.16	0.361529	4.36579e-18	2.49589e-16	0.344148	2.30403e-16	1.16699e-14	ALOX15B	protein_coding
ENSG00000112561.19	0.361463	4.43119e-18	2.53077e-16	0.334736	1.40737e-15	6.26544e-14	TFEB	protein_coding
ENSG00000080503.24	0.361423	4.47125e-18	2.55113e-16	0.395297	1.3262e-21	1.09238e-19	SMARCA2	protein_coding
ENSG00000095303.17	0.361371	4.52452e-18	2.57897e-16	0.357193	1.15445e-17	6.96544e-16	PTGS1	protein_coding
ENSG00000126464.14	0.361309	4.58788e-18	2.61251e-16	0.293449	4.60001e-12	1.20512e-10	PRR12	protein_coding
ENSG00000100403.12	0.361262	4.63678e-18	2.63776e-16	0.314983	9.40751e-14	3.2085e-12	ZC3H7B	protein_coding
ENSG00000161677.12	0.361196	4.70606e-18	2.67453e-16	0.263105	6.41851e-10	1.16215e-08	JOSD2	protein_coding
ENSG00000115085.14	0.361011	4.90696e-18	2.78597e-16	0.357304	1.12647e-17	6.80373e-16	ZAP70	protein_coding
ENSG00000136878.14	0.360883	5.05042e-18	2.8646e-16	0.305109	5.84688e-13	1.7722e-11	USP20	protein_coding
ENSG00000183160.9	0.360753	5.20059e-18	2.94688e-16	0.340297	4.44127e-16	2.14418e-14	TMEM119	protein_coding
ENSG00000198585.12	0.360732	5.2263e-18	2.95855e-16	0.36292	4.89237e-20	3.72679e-18	NUDT16	protein_coding
ENSG00000091622.16	0.360619	5.36063e-18	3.03162e-16	0.345807	1.38369e-16	7.26322e-15	PITPNM3	protein_coding
ENSG00000170955.10	0.36052	5.48175e-18	3.09708e-16	0.339468	5.2823e-16	2.5207e-14	CAVIN3	protein_coding
ENSG00000139722.7	0.360464	5.55167e-18	3.13352e-16	0.324086	1.61943e-14	6.22969e-13	VPS37B	protein_coding
ENSG00000008517.18	0.360405	5.62547e-18	3.17207e-16	0.312716	1.44093e-13	4.78166e-12	IL32	protein_coding
ENSG00000007384.15	0.360283	5.78178e-18	3.25703e-16	0.293719	4.39071e-12	1.15553e-10	RHBDF1	protein_coding
ENSG00000102034.17	0.360134	5.97836e-18	3.36121e-16	0.368403	0	0	ELF4	protein_coding
ENSG00000178685.14	0.360014	6.14211e-18	3.44656e-16	0.274101	1.14852e-10	2.38636e-09	PARP10	protein_coding
ENSG00000131981.16	0.359928	6.26244e-18	3.51067e-16	0.314543	1.02221e-13	3.47812e-12	LGALS3	protein_coding
ENSG00000130311.11	0.359768	6.49096e-18	3.63525e-16	0.31143	1.83197e-13	5.99659e-12	DDA1	protein_coding
ENSG00000141524.17	0.359756	6.50988e-18	3.64232e-16	0.306378	4.64309e-13	1.43138e-11	TMC6	protein_coding
ENSG00000185862.7	0.359738	6.53605e-18	3.65342e-16	0.367496	0	0	EVI2B	protein_coding
ENSG00000100100.13	0.359712	6.57361e-18	3.67086e-16	0.358049	4.85928e-18	3.06644e-16	PIK3IP1	protein_coding
ENSG00000149930.18	0.359661	6.64896e-18	3.70935e-16	0.311495	1.80976e-13	5.9353e-12	TAOK2	protein_coding
ENSG00000168060.16	0.359615	6.71825e-18	3.74439e-16	0.367414	1.13846e-18	7.69738e-17	NAALADL1	protein_coding
ENSG00000205593.12	0.359571	6.78543e-18	3.77818e-16	0.359846	6.37953e-18	3.9909e-16	DENND6B	protein_coding
ENSG00000164111.15	0.359498	6.8981e-18	3.83722e-16	0.327607	8.01792e-15	3.21056e-13	ANXA5	protein_coding
ENSG00000251322.9	0.359382	7.0786e-18	3.93383e-16	0.314107	1.10976e-13	3.74293e-12	SHANK3	protein_coding
ENSG00000161847.14	0.359307	7.19983e-18	3.99736e-16	0.310809	1.55071e-13	5.13122e-12	RAVER1	protein_coding
ENSG00000164062.13	0.359049	7.62844e-18	4.2272e-16	0.282189	3.0834e-11	7.03709e-10	APEH	protein_coding
ENSG00000231991.4	0.358879	7.92335e-18	4.38641e-16	0.337624	7.75488e-16	3.614e-14	ANXA2P2	processed_pseudogene
ENSG00000188015.10	0.358647	8.34603e-18	4.61598e-16	0.365702	1.68803e-18	1.1268e-16	S100A3	protein_coding
ENSG00000159166.15	0.358624	8.38939e-18	4.63552e-16	0.319187	3.13391e-14	1.15626e-12	LAD1	protein_coding
ENSG00000110665.12	0.358605	8.42578e-18	4.64737e-16	0.374139	2.3686e-19	1.70957e-17	C11orf21	protein_coding
ENSG00000138623.10	0.358604	8.42693e-18	4.64737e-16	0.385067	0	0	SEMA7A	protein_coding
ENSG00000170786.12	0.358489	8.64563e-18	4.76343e-16	0.339236	6.98284e-16	3.28336e-14	SDR16C5	protein_coding
ENSG00000131171.13	0.35847	8.68345e-18	4.77971e-16	0.355474	1.18205e-17	7.10884e-16	SH3BGRL	protein_coding
ENSG00000116514.17	0.358358	8.90352e-18	4.88687e-16	0.324403	1.52097e-14	5.89016e-13	RNF19B	protein_coding
ENSG00000196301.3	0.358302	9.01475e-18	4.94322e-16	0.360624	5.35494e-18	3.36819e-16	HLA-DRB9	unprocessed_pseudogene
ENSG00000175505.11	0.358281	9.05793e-18	4.96218e-16	0.347258	1.0995e-16	5.86209e-15	CLCF1	protein_coding
ENSG00000101096.20	0.35819	9.24476e-18	5.05973e-16	0.381969	0	0	NFATC2	protein_coding
ENSG00000164077.14	0.358164	9.29824e-18	5.08418e-16	0.315243	6.69536e-14	2.33452e-12	MON1A	protein_coding
ENSG00000165424.7	0.358114	9.40141e-18	5.13573e-16	0.359218	7.34448e-18	4.54045e-16	ZCCHC24	protein_coding
ENSG00000152583.12	0.358108	9.41511e-18	5.13836e-16	0.33514	1.69054e-15	7.42306e-14	SPARCL1	protein_coding
ENSG00000188404.10	0.358072	9.49163e-18	5.17522e-16	0.35629	9.07819e-18	5.54692e-16	SELL	protein_coding
ENSG00000153113.24	0.358031	9.57883e-18	5.21412e-16	0.376494	0	0	CAST	protein_coding
ENSG00000164691.18	0.357963	9.72462e-18	5.28728e-16	0.349665	6.0322e-17	3.3267e-15	TAGAP	protein_coding
ENSG00000130313.7	0.357852	9.96965e-18	5.41541e-16	0.296046	2.92992e-12	7.8907e-11	PGLS	protein_coding
ENSG00000003402.20	0.357733	1.02371e-17	5.55548e-16	0.426721	2.91344e-25	2.72209e-23	CFLAR	protein_coding
ENSG00000163517.15	0.357649	1.04295e-17	5.64925e-16	0.286046	1.62243e-11	3.84883e-10	HDAC11	protein_coding
ENSG00000048740.18	0.357623	1.04918e-17	5.67769e-16	0.377433	1.08286e-19	8.10963e-18	CELF2	protein_coding
ENSG00000158477.7	0.357564	1.06291e-17	5.7466e-16	0.394036	1.82607e-21	1.49559e-19	CD1A	protein_coding
ENSG00000182208.14	0.357444	1.09172e-17	5.89682e-16	0.263121	5.49835e-10	1.01026e-08	MOB2	protein_coding
ENSG00000022267.19	0.357407	1.10073e-17	5.93991e-16	0.36212	4.23333e-19	2.98457e-17	FHL1	protein_coding
ENSG00000161835.11	0.35728	1.13247e-17	6.10548e-16	0.376185	1.45807e-19	1.07936e-17	TAMALIN	protein_coding
ENSG00000127526.15	0.35727	1.135e-17	6.11342e-16	0.329805	5.13211e-15	2.11667e-13	SLC35E1	protein_coding
ENSG00000108219.15	0.357262	1.13699e-17	6.11411e-16	0.337186	8.49223e-16	3.92594e-14	TSPAN14	protein_coding
ENSG00000272081.1	0.357261	1.13724e-17	6.11411e-16	0.35958	6.77171e-18	4.21797e-16	AC008972.2	lncRNA
ENSG00000130775.16	0.3572	1.1528e-17	6.19201e-16	0.342971	3.0229e-16	1.50211e-14	THEMIS2	protein_coding
ENSG00000143851.15	0.357181	1.15773e-17	6.21267e-16	0.348142	8.8465e-17	4.78731e-15	PTPN7	protein_coding
ENSG00000110077.14	0.357134	1.16983e-17	6.27177e-16	0.351352	3.87597e-17	2.19414e-15	MS4A6A	protein_coding
ENSG00000214706.10	0.357083	1.18309e-17	6.33699e-16	0.288458	1.08039e-11	2.63887e-10	IFRD2	protein_coding
ENSG00000176108.9	0.356866	1.24168e-17	6.63849e-16	0.268748	2.26941e-10	4.46772e-09	CHMP6	protein_coding
ENSG00000104946.13	0.35686	1.24335e-17	6.64131e-16	0.303401	7.95806e-13	2.35162e-11	TBC1D17	protein_coding
ENSG00000148719.15	0.356831	1.25144e-17	6.67831e-16	0.31762	5.69594e-14	2.01402e-12	DNAJB12	protein_coding
ENSG00000107798.18	0.356607	1.31534e-17	7.01285e-16	0.328776	6.32847e-15	2.57514e-13	LIPA	protein_coding
ENSG00000142765.18	0.356593	1.31929e-17	7.02739e-16	0.334162	2.07859e-15	9.04445e-14	SYTL1	protein_coding
ENSG00000100647.8	0.356547	1.33284e-17	7.09307e-16	0.345271	1.77108e-16	9.16341e-15	SUSD6	protein_coding
ENSG00000170776.22	0.356495	1.34847e-17	7.16961e-16	0.383648	0	0	AKAP13	protein_coding
ENSG00000147100.11	0.356433	1.3669e-17	7.26091e-16	0.34833	8.44294e-17	4.5818e-15	SLC16A2	protein_coding
ENSG00000259803.7	0.356225	1.43159e-17	7.59337e-16	0.320893	3.0291e-14	1.12117e-12	SLC22A31	protein_coding
ENSG00000188641.14	0.356188	1.44353e-17	7.64688e-16	0.352339	2.96469e-17	1.69321e-15	DPYD	protein_coding
ENSG00000171051.9	0.355984	1.51031e-17	7.99331e-16	0.334113	1.59945e-15	7.06069e-14	FPR1	protein_coding
ENSG00000175793.12	0.355876	1.54667e-17	8.17822e-16	0.297384	2.31844e-12	6.36562e-11	SFN	protein_coding
ENSG00000059122.17	0.355594	1.64649e-17	8.6981e-16	0.306588	3.4052e-13	1.0715e-11	FLYWCH1	protein_coding
ENSG00000197043.14	0.355463	1.69506e-17	8.9465e-16	0.337167	1.09571e-15	4.96217e-14	ANXA6	protein_coding
ENSG00000156453.14	0.355341	1.74133e-17	9.18231e-16	0.328724	4.77221e-15	1.9767e-13	PCDH1	protein_coding
ENSG00000103227.19	0.35529	1.76104e-17	9.27777e-16	0.312529	1.12133e-13	3.77972e-12	LMF1	protein_coding
ENSG00000141503.17	0.355197	1.79741e-17	9.46074e-16	0.311147	1.93079e-13	6.3022e-12	MINK1	protein_coding
ENSG00000262246.6	0.355193	1.79929e-17	9.462e-16	0.362544	3.46905e-18	2.22316e-16	CORO7	protein_coding
ENSG00000187808.5	0.35511	1.83245e-17	9.62761e-16	0.342877	2.57985e-16	1.29646e-14	SOWAHD	protein_coding
ENSG00000078081.8	0.355098	1.83718e-17	9.64371e-16	0.367351	0	0	LAMP3	protein_coding
ENSG00000138135.7	0.355038	1.86173e-17	9.76371e-16	0.389252	0	0	CH25H	protein_coding
ENSG00000254415.3	0.354953	1.89715e-17	9.9404e-16	0.384396	2.01018e-20	1.57918e-18	SIGLEC14	protein_coding
ENSG00000168309.18	0.354917	1.91239e-17	1.00112e-15	0.352908	2.9749e-17	1.6957e-15	FAM107A	protein_coding
ENSG00000106560.11	0.354879	1.92846e-17	1.00862e-15	0.345638	1.6238e-16	8.46209e-15	GIMAP2	protein_coding
ENSG00000122490.19	0.354875	1.93022e-17	1.00862e-15	0.307383	2.93924e-13	9.36099e-12	SLC66A2	protein_coding
ENSG00000100241.21	0.354851	1.94017e-17	1.01291e-15	0.305893	5.07172e-13	1.55356e-11	SBF1	protein_coding
ENSG00000105223.20	0.354734	1.99103e-17	1.03852e-15	0.304051	7.07918e-13	2.10918e-11	PLD3	protein_coding
ENSG00000197245.6	0.354692	2.00965e-17	1.04728e-15	0.374614	2.11661e-19	1.53344e-17	FAM110D	protein_coding
ENSG00000157978.12	0.354681	2.01471e-17	1.04897e-15	0.310498	2.17817e-13	7.06174e-12	LDLRAP1	protein_coding
ENSG00000101307.16	0.354616	2.04379e-17	1.06316e-15	0.36444	2.2533e-18	1.4785e-16	SIRPB1	protein_coding
ENSG00000104142.11	0.354426	2.13088e-17	1.10747e-15	0.319255	3.09313e-14	1.14268e-12	VPS18	protein_coding
ENSG00000239961.3	0.354389	2.14847e-17	1.1156e-15	0.373881	2.51701e-19	1.81441e-17	LILRA4	protein_coding
ENSG00000167491.17	0.354352	2.16626e-17	1.12383e-15	0.333405	2.4369e-15	1.05007e-13	GATAD2A	protein_coding
ENSG00000169469.9	0.354256	2.21242e-17	1.14674e-15	0.385655	1.47626e-20	1.1629e-18	SPRR1B	protein_coding
ENSG00000167105.8	0.354218	2.23091e-17	1.1543e-15	0.340688	5.06376e-16	2.42042e-14	TMEM92	protein_coding
ENSG00000184371.14	0.354218	2.23099e-17	1.1543e-15	0.362972	2.7878e-20	2.16068e-18	CSF1	protein_coding
ENSG00000183621.15	0.354081	2.29935e-17	1.1886e-15	0.336277	1.02473e-15	4.65897e-14	ZNF438	protein_coding
ENSG00000211751.9	0.353975	2.35338e-17	1.21544e-15	0.336517	1.26033e-15	5.65004e-14	TRBC1	TR_C_gene
ENSG00000204475.10	0.353847	2.421e-17	1.24925e-15	0.36568	1.69648e-18	1.13114e-16	NCR3	protein_coding
ENSG00000061273.18	0.353764	2.46556e-17	1.27087e-15	0.326724	9.57657e-15	3.79e-13	HDAC7	protein_coding
ENSG00000244165.2	0.35376	2.46729e-17	1.27087e-15	0.376251	1.43554e-19	1.06405e-17	P2RY11	protein_coding
ENSG00000102871.16	0.353707	2.49629e-17	1.28466e-15	0.271327	1.78564e-10	3.59367e-09	TRADD	protein_coding
ENSG00000123342.16	0.353489	2.61914e-17	1.34667e-15	0.342998	2.51497e-16	1.26495e-14	MMP19	protein_coding
ENSG00000099864.18	0.353322	2.717e-17	1.39575e-15	0.296893	2.52666e-12	6.88494e-11	PALM	protein_coding
ENSG00000171124.13	0.353316	2.72035e-17	1.39623e-15	0.333906	2.19391e-15	9.53906e-14	FUT3	protein_coding
ENSG00000067182.8	0.353176	2.8052e-17	1.4385e-15	0.301709	1.07778e-12	3.11941e-11	TNFRSF1A	protein_coding
ENSG00000263528.8	0.352754	3.0771e-17	1.57513e-15	0.319769	2.79955e-14	1.04269e-12	IKBKE	protein_coding
ENSG00000104974.12	0.352674	3.13178e-17	1.6017e-15	0.372043	3.87832e-19	2.7477e-17	LILRA1	protein_coding
ENSG00000139626.16	0.352516	3.24169e-17	1.65645e-15	0.340119	4.60935e-16	2.21975e-14	ITGB7	protein_coding
ENSG00000101197.13	0.352503	3.25107e-17	1.65977e-15	0.370529	5.5268e-19	3.84949e-17	BIRC7	protein_coding
ENSG00000125952.20	0.352459	3.28243e-17	1.6743e-15	0.34524	1.78394e-16	9.21348e-15	MAX	protein_coding
ENSG00000008853.17	0.352386	3.33585e-17	1.70005e-15	0.317627	4.237e-14	1.52715e-12	RHOBTB2	protein_coding
ENSG00000011132.12	0.352316	3.38672e-17	1.72445e-15	0.306151	3.69148e-13	1.15278e-11	APBA3	protein_coding
ENSG00000103264.18	0.352309	3.39214e-17	1.72569e-15	0.312628	1.10057e-13	3.72277e-12	FBXO31	protein_coding
ENSG00000010030.14	0.352274	3.41817e-17	1.73587e-15	0.363276	2.93781e-18	1.91242e-16	ETV7	protein_coding
ENSG00000091592.16	0.352116	3.53872e-17	1.79551e-15	0.369564	0	0	NLRP1	protein_coding
ENSG00000160888.7	0.35202	3.61327e-17	1.83173e-15	0.330401	4.54166e-15	1.88662e-13	IER2	protein_coding
ENSG00000196154.12	0.351984	3.64164e-17	1.84449e-15	0.34454	2.10321e-16	1.06997e-14	S100A4	protein_coding
ENSG00000109321.11	0.351818	3.7761e-17	1.91092e-15	0.352905	2.53279e-17	1.46392e-15	AREG	protein_coding
ENSG00000133612.19	0.351747	3.83503e-17	1.93904e-15	0.319758	3.77471e-14	1.37165e-12	AGAP3	protein_coding
ENSG00000077463.15	0.35163	3.93438e-17	1.98753e-15	0.280108	3.56789e-11	8.05999e-10	SIRT6	protein_coding
ENSG00000109099.16	0.351614	3.948e-17	1.99267e-15	0.338318	6.71308e-16	3.16166e-14	PMP22	protein_coding
ENSG00000187554.14	0.351471	4.07358e-17	2.05426e-15	0.347122	1.04412e-16	5.59784e-15	TLR5	protein_coding
ENSG00000160014.17	0.351331	4.19955e-17	2.11501e-15	0.308522	3.13685e-13	9.92464e-12	CALM3	protein_coding
ENSG00000105499.14	0.351327	4.20318e-17	2.11501e-15	0.385739	1.44605e-20	1.14066e-18	PLA2G4C	protein_coding
ENSG00000186818.12	0.351325	4.20503e-17	2.11501e-15	0.328248	7.04388e-15	2.83825e-13	LILRB4	protein_coding
ENSG00000055163.20	0.350844	4.66934e-17	2.34445e-15	0.3392	5.58576e-16	2.65236e-14	CYFIP2	protein_coding
ENSG00000008513.16	0.350798	4.71636e-17	2.36601e-15	0.360306	1.75535e-18	1.16904e-16	ST3GAL1	protein_coding
ENSG00000267317.2	0.350779	4.7365e-17	2.37405e-15	0.316397	5.3683e-14	1.90987e-12	AC027307.2	lncRNA
ENSG00000122877.16	0.35068	4.83936e-17	2.4235e-15	0.342804	3.14081e-16	1.55269e-14	EGR2	protein_coding
ENSG00000075426.12	0.350637	4.88491e-17	2.44419e-15	0.315265	8.91843e-14	3.0489e-12	FOSL2	protein_coding
ENSG00000171867.17	0.350632	4.88988e-17	2.44456e-15	0.319926	3.654e-14	1.33332e-12	PRNP	protein_coding
ENSG00000119714.11	0.350623	4.89982e-17	2.44741e-15	0.356381	8.80778e-18	5.39311e-16	GPR68	protein_coding
ENSG00000099337.5	0.350461	5.07567e-17	2.53305e-15	0.345608	1.44392e-16	7.56566e-15	KCNK6	protein_coding
ENSG00000039523.20	0.350407	5.13501e-17	2.56045e-15	0.316969	6.45072e-14	2.25847e-12	RIPOR1	protein_coding
ENSG00000101265.16	0.350257	5.30499e-17	2.64293e-15	0.363925	0	0	RASSF2	protein_coding
ENSG00000167487.12	0.350204	5.36689e-17	2.67146e-15	0.322684	1.58391e-14	6.10526e-13	KLHL26	protein_coding
ENSG00000077984.6	0.35013	5.45318e-17	2.71208e-15	0.354318	1.68383e-17	9.93115e-16	CST7	protein_coding
ENSG00000105376.5	0.34987	5.77015e-17	2.86725e-15	0.356906	1.23067e-17	7.38671e-16	ICAM5	protein_coding
ENSG00000164935.6	0.349834	5.81518e-17	2.88714e-15	0.35545	1.69973e-17	1.00147e-15	DCSTAMP	protein_coding
ENSG00000137198.10	0.349795	5.86432e-17	2.90904e-15	0.337434	1.03427e-15	4.69864e-14	GMPR	protein_coding
ENSG00000165025.15	0.349783	5.87973e-17	2.91348e-15	0.333597	2.34073e-15	1.00938e-13	SYK	protein_coding
ENSG00000067560.13	0.34978	5.88338e-17	2.91348e-15	0.319044	4.33312e-14	1.55984e-12	RHOA	protein_coding
ENSG00000159733.14	0.349776	5.88941e-17	2.91397e-15	0.315941	5.85756e-14	2.06495e-12	ZFYVE28	protein_coding
ENSG00000103522.16	0.349558	6.17404e-17	3.05219e-15	0.336803	1.18504e-15	5.34573e-14	IL21R	protein_coding
ENSG00000188643.11	0.349365	6.43672e-17	3.17932e-15	0.266786	3.63881e-10	6.92741e-09	S100A16	protein_coding
ENSG00000023445.16	0.348866	7.17071e-17	3.53884e-15	0.3561	9.66703e-18	5.86944e-16	BIRC3	protein_coding
ENSG00000197747.9	0.348668	7.48454e-17	3.69056e-15	0.279278	4.974e-11	1.09913e-09	S100A10	protein_coding
ENSG00000157107.14	0.348603	7.59049e-17	3.73642e-15	0.385175	0	0	FCHO2	protein_coding
ENSG00000133275.16	0.348473	7.80684e-17	3.83965e-15	0.258012	1.38802e-09	2.36348e-08	CSNK1G2	protein_coding
ENSG00000131400.8	0.348448	7.84814e-17	3.85668e-15	0.350331	5.07446e-17	2.8337e-15	NAPSA	protein_coding
ENSG00000178038.17	0.34842	7.89559e-17	3.87622e-15	0.329001	6.04616e-15	2.47071e-13	ALS2CL	protein_coding
ENSG00000283199.3	0.348417	7.90133e-17	3.87622e-15	0.413603	1.09333e-23	9.71232e-22	C13orf46	protein_coding
ENSG00000133835.17	0.348285	8.12903e-17	3.98454e-15	0.352679	2.69831e-17	1.5472e-15	HSD17B4	protein_coding
ENSG00000286256.2	0.348276	8.14443e-17	3.9887e-15	0.380744	4.88725e-20	3.72679e-18	AC084871.3	lncRNA
ENSG00000161249.21	0.348242	8.20413e-17	4.01453e-15	0.334753	1.83513e-15	8.03352e-14	DMKN	protein_coding
ENSG00000198821.11	0.348185	8.3063e-17	4.06109e-15	0.342076	3.05574e-16	1.51582e-14	CD247	protein_coding
ENSG00000149527.18	0.348128	8.40935e-17	4.10799e-15	0.415619	6.32876e-24	5.68319e-22	PLCH2	protein_coding
ENSG00000137825.11	0.348008	8.6285e-17	4.21148e-15	0.339597	6.4494e-16	3.04493e-14	ITPKA	protein_coding
ENSG00000211445.12	0.347888	8.8551e-17	4.31843e-15	0.349945	5.60896e-17	3.10515e-15	GPX3	protein_coding
ENSG00000075624.17	0.347855	8.9177e-17	4.34529e-15	0.308305	3.26443e-13	1.03001e-11	ACTB	protein_coding
ENSG00000124570.21	0.347829	8.96887e-17	4.36654e-15	0.339802	4.92602e-16	2.36437e-14	SERPINB6	protein_coding
ENSG00000158863.22	0.347476	9.67592e-17	4.7068e-15	0.288216	1.1256e-11	2.74234e-10	FAM160B2	protein_coding
ENSG00000104972.15	0.347373	9.89377e-17	4.80468e-15	0.345022	1.63607e-16	8.51068e-15	LILRB1	protein_coding
ENSG00000283696.1	0.347127	1.04285e-16	5.05587e-15	0.342163	2.99993e-16	1.49198e-14	AL592295.4	lncRNA
ENSG00000256948.1	0.347066	1.05665e-16	5.11848e-15	0.375084	1.89377e-19	1.38066e-17	AC026369.3	lncRNA
ENSG00000135956.9	0.347055	1.05922e-16	5.12661e-15	0.297709	2.18965e-12	6.03785e-11	TMEM127	protein_coding
ENSG00000162512.16	0.347037	1.06333e-16	5.1422e-15	0.335775	1.13661e-15	5.13931e-14	SDC3	protein_coding
ENSG00000170439.7	0.346972	1.07822e-16	5.20981e-15	0.332302	2.3147e-15	9.99647e-14	METTL7B	protein_coding
ENSG00000115267.8	0.346965	1.07995e-16	5.21381e-15	0.337237	1.0793e-15	4.89549e-14	IFIH1	protein_coding
ENSG00000162430.17	0.346936	1.08665e-16	5.23744e-15	0.264111	5.50085e-10	1.01026e-08	SELENON	protein_coding
ENSG00000142089.16	0.346903	1.09432e-16	5.27e-15	0.259429	1.12176e-09	1.94392e-08	IFITM3	protein_coding
ENSG00000204540.11	0.346734	1.1348e-16	5.45583e-15	0.355627	1.63444e-17	9.65961e-16	PSORS1C1	protein_coding
ENSG00000119559.17	0.346661	1.15273e-16	5.5374e-15	0.292687	4.15749e-12	1.09816e-10	C19orf25	protein_coding
ENSG00000149564.12	0.346418	1.21427e-16	5.81852e-15	0.323231	1.42234e-14	5.52302e-13	ESAM	protein_coding
ENSG00000117245.13	0.346414	1.21533e-16	5.81875e-15	0.377295	1.11904e-19	8.34814e-18	KIF17	protein_coding
ENSG00000110195.14	0.346363	1.22861e-16	5.87748e-15	0.298784	1.81182e-12	5.05638e-11	FOLR1	protein_coding
ENSG00000125637.16	0.346253	1.2579e-16	6.00765e-15	0.331069	2.97332e-15	1.26797e-13	PSD4	protein_coding
ENSG00000140749.9	0.346226	1.26515e-16	6.03726e-15	0.35817	4.6362e-18	2.93208e-16	IGSF6	protein_coding
ENSG00000100767.17	0.345959	1.33953e-16	6.38692e-15	0.360556	5.43767e-18	3.4165e-16	PAPLN	protein_coding
ENSG00000168329.14	0.34589	1.35962e-16	6.47736e-15	0.370118	6.0828e-19	4.20631e-17	CX3CR1	protein_coding
ENSG00000224307.2	0.345878	1.36306e-16	6.4884e-15	0.364684	2.131e-18	1.40624e-16	AL161785.1	lncRNA
ENSG00000169871.13	0.345804	1.38477e-16	6.58634e-15	0.329335	4.22009e-15	1.76574e-13	TRIM56	protein_coding
ENSG00000100079.7	0.34556	1.45868e-16	6.92644e-15	0.367439	1.13185e-18	7.66168e-17	LGALS2	protein_coding
ENSG00000129667.13	0.345436	1.49796e-16	7.10311e-15	0.331762	3.43099e-15	1.4599e-13	RHBDF2	protein_coding
ENSG00000140287.11	0.345435	1.49834e-16	7.10311e-15	0.383601	2.44162e-20	1.89746e-18	HDC	protein_coding
ENSG00000140391.15	0.345425	1.50143e-16	7.1119e-15	0.325241	1.288e-14	5.02502e-13	TSPAN3	protein_coding
ENSG00000169413.3	0.345319	1.5357e-16	7.26827e-15	0.348343	8.41608e-17	4.57152e-15	RNASE6	protein_coding
ENSG00000107281.10	0.345214	1.57076e-16	7.42813e-15	0.337784	9.58937e-16	4.38748e-14	NPDC1	protein_coding
ENSG00000162894.12	0.345185	1.58032e-16	7.46723e-15	0.352897	2.53885e-17	1.46596e-15	FCMR	protein_coding
ENSG00000163297.17	0.345161	1.58845e-16	7.4995e-15	0.350398	4.98738e-17	2.78777e-15	ANTXR2	protein_coding
ENSG00000135899.19	0.345117	1.60335e-16	7.56366e-15	0.350049	5.55027e-17	3.08152e-15	SP110	protein_coding
ENSG00000078596.11	0.345005	1.6423e-16	7.73476e-15	0.341725	3.28999e-16	1.62365e-14	ITM2A	protein_coding
ENSG00000150782.12	0.344879	1.68675e-16	7.93762e-15	0.31878	4.55895e-14	1.63198e-12	IL18	protein_coding
ENSG00000163930.10	0.344842	1.70035e-16	7.99512e-15	0.281732	3.32531e-11	7.55931e-10	BAP1	protein_coding
ENSG00000107263.18	0.344804	1.71415e-16	8.05342e-15	0.30955	2.59553e-13	8.34457e-12	RAPGEF1	protein_coding
ENSG00000160410.15	0.34474	1.73754e-16	8.15668e-15	0.272622	1.45416e-10	2.97853e-09	SHKBP1	protein_coding
ENSG00000123933.17	0.344476	1.83809e-16	8.62171e-15	0.289109	9.67504e-12	2.38738e-10	MXD4	protein_coding
ENSG00000105700.11	0.344447	1.84915e-16	8.66653e-15	0.310603	1.61187e-13	5.30925e-12	KXD1	protein_coding
ENSG00000115685.15	0.344436	1.8536e-16	8.68034e-15	0.278695	5.47076e-11	1.20109e-09	PPP1R7	protein_coding
ENSG00000220205.9	0.344411	1.8637e-16	8.72057e-15	0.317133	6.25244e-14	2.19466e-12	VAMP2	protein_coding
ENSG00000114013.16	0.344182	1.95647e-16	9.13984e-15	0.325432	1.23978e-14	4.84672e-13	CD86	protein_coding
ENSG00000183019.7	0.344136	1.97566e-16	9.22205e-15	0.343929	2.4245e-16	1.22371e-14	MCEMP1	protein_coding
ENSG00000172046.19	0.344041	2.01608e-16	9.40311e-15	0.283089	2.16483e-11	5.05456e-10	USP19	protein_coding
ENSG00000090382.7	0.343999	2.03416e-16	9.4798e-15	0.347791	9.64719e-17	5.20111e-15	LYZ	protein_coding
ENSG00000188986.9	0.343529	2.24713e-16	1.04554e-14	0.25018	4.40454e-09	6.82196e-08	NELFB	protein_coding
ENSG00000165507.9	0.343494	2.26392e-16	1.0525e-14	0.309103	2.81872e-13	9.01695e-12	DEPP1	protein_coding
ENSG00000106078.19	0.343414	2.30282e-16	1.06973e-14	0.313574	9.19881e-14	3.14103e-12	COBL	protein_coding
ENSG00000120156.22	0.343282	2.36822e-16	1.09923e-14	0.346553	1.17972e-16	6.2666e-15	TEK	protein_coding
ENSG00000168884.15	0.343277	2.37068e-16	1.09948e-14	0.263672	5.88416e-10	1.07552e-08	TNIP2	protein_coding
ENSG00000137806.10	0.343113	2.45424e-16	1.1355e-14	0.314863	7.19865e-14	2.49494e-12	NDUFAF1	protein_coding
ENSG00000185339.9	0.343086	2.46815e-16	1.14102e-14	0.323269	1.90296e-14	7.24317e-13	TCN2	protein_coding
ENSG00000124067.17	0.34293	2.55139e-16	1.17856e-14	0.326266	1.04962e-14	4.1313e-13	SLC12A4	protein_coding
ENSG00000108639.8	0.342809	2.61739e-16	1.20808e-14	0.254061	2.18881e-09	3.59149e-08	SYNGR2	protein_coding
ENSG00000240859.3	0.34274	2.65602e-16	1.22493e-14	0.348536	7.70126e-17	4.21496e-15	AC093627.4	lncRNA
ENSG00000091073.19	0.342725	2.6643e-16	1.22777e-14	0.304307	6.75953e-13	2.02544e-11	DTX2	protein_coding
ENSG00000183255.12	0.34269	2.68388e-16	1.2358e-14	0.32727	8.58118e-15	3.4195e-13	PTTG1IP	protein_coding
ENSG00000142748.13	0.342666	2.69769e-16	1.24117e-14	0.321912	1.84276e-14	7.02791e-13	FCN3	protein_coding
ENSG00000163823.4	0.342633	2.71636e-16	1.24877e-14	0.334104	1.60233e-15	7.06799e-14	CCR1	protein_coding
ENSG00000255737.2	0.342527	2.77828e-16	1.27622e-14	0.366811	1.30832e-18	8.80462e-17	AGAP2-AS1	lncRNA
ENSG00000110057.8	0.342468	2.81314e-16	1.29121e-14	0.2487	5.45538e-09	8.29163e-08	UNC93B1	protein_coding
ENSG00000157191.20	0.342458	2.81874e-16	1.29275e-14	0.33377	1.71546e-15	7.52679e-14	NECAP2	protein_coding
ENSG00000143369.15	0.342255	2.94231e-16	1.34835e-14	0.339247	5.5321e-16	2.62905e-14	ECM1	protein_coding
ENSG00000163485.17	0.342244	2.94918e-16	1.35043e-14	0.365853	1.63044e-18	1.08962e-16	ADORA1	protein_coding
ENSG00000163812.15	0.342171	2.99458e-16	1.36904e-14	0.340079	5.79771e-16	2.74849e-14	ZDHHC3	protein_coding
ENSG00000170271.11	0.342157	3.00397e-16	1.37225e-14	0.348323	8.0633e-17	4.39644e-15	FAXDC2	protein_coding
ENSG00000008516.17	0.341857	3.20018e-16	1.46072e-14	0.341655	3.33867e-16	1.64486e-14	MMP25	protein_coding
ENSG00000224389.9	0.341753	3.27085e-16	1.4918e-14	0.354884	1.41964e-17	8.47691e-16	C4B	protein_coding
ENSG00000162777.17	0.341655	3.33924e-16	1.52059e-14	0.344116	1.9842e-16	1.0184e-14	DENND2D	protein_coding
ENSG00000093010.15	0.341571	3.3988e-16	1.5465e-14	0.238197	2.39734e-08	3.22368e-07	COMT	protein_coding
ENSG00000176095.12	0.341539	3.42154e-16	1.55562e-14	0.297888	1.65624e-12	4.65594e-11	IP6K1	protein_coding
ENSG00000104915.15	0.341525	3.43128e-16	1.55882e-14	0.275857	8.66368e-11	1.83376e-09	STX10	protein_coding
ENSG00000277494.2	0.341512	3.44093e-16	1.56197e-14	0.335477	1.20848e-15	5.44297e-14	GPIHBP1	protein_coding
ENSG00000107829.15	0.341489	3.4579e-16	1.56844e-14	0.293681	4.41944e-12	1.16203e-10	FBXW4	protein_coding
ENSG00000177697.19	0.341484	3.46125e-16	1.56873e-14	0.249967	4.54234e-09	7.0147e-08	CD151	protein_coding
ENSG00000165178.9	0.341377	3.54035e-16	1.60332e-14	0.327937	5.58759e-15	2.2996e-13	NCF1C	unprocessed_pseudogene
ENSG00000140280.14	0.34132	3.58266e-16	1.62121e-14	0.336551	1.25106e-15	5.61284e-14	LYSMD2	protein_coding
ENSG00000125735.11	0.341311	3.58975e-16	1.62315e-14	0.387151	1.02113e-20	8.0879e-19	TNFSF14	protein_coding
ENSG00000126461.15	0.341193	3.6797e-16	1.66252e-14	0.217348	3.72633e-07	3.92273e-06	SCAF1	protein_coding
ENSG00000105085.11	0.341178	3.69134e-16	1.66647e-14	0.338226	6.84325e-16	3.22034e-14	MED26	protein_coding
ENSG00000165915.14	0.341052	3.79079e-16	1.71003e-14	0.266311	3.91737e-10	7.41859e-09	SLC39A13	protein_coding
ENSG00000234127.9	0.341017	3.81836e-16	1.72112e-14	0.290239	7.98149e-12	1.99593e-10	TRIM26	protein_coding
ENSG00000069535.14	0.340958	3.86618e-16	1.74132e-14	0.360937	4.98973e-18	3.1419e-16	MAOB	protein_coding
ENSG00000099622.14	0.340942	3.87899e-16	1.74572e-14	0.325182	1.30317e-14	5.07392e-13	CIRBP	protein_coding
ENSG00000140750.17	0.340879	3.93076e-16	1.76765e-14	0.320874	3.04041e-14	1.12464e-12	ARHGAP17	protein_coding
ENSG00000183386.10	0.340755	4.03445e-16	1.81145e-14	0.294669	3.72377e-12	9.90849e-11	FHL3	protein_coding
ENSG00000184497.13	0.340748	4.04012e-16	1.81259e-14	0.384402	2.00727e-20	1.57905e-18	TMEM255B	protein_coding
ENSG00000089737.17	0.340742	4.04529e-16	1.8135e-14	0.322856	2.06375e-14	7.81397e-13	DDX24	protein_coding
ENSG00000125266.8	0.340702	4.07977e-16	1.82754e-14	0.364048	2.46435e-18	1.61331e-16	EFNB2	protein_coding
ENSG00000259225.7	0.340635	4.13712e-16	1.85036e-14	0.369105	7.69813e-19	5.29795e-17	LINC02345	lncRNA
ENSG00000112139.16	0.340591	4.17587e-16	1.86625e-14	0.374917	1.97034e-19	1.43467e-17	MDGA1	protein_coding
ENSG00000137857.17	0.340585	4.18129e-16	1.86722e-14	0.333387	2.44611e-15	1.05325e-13	DUOX1	protein_coding
ENSG00000105058.12	0.340532	4.22796e-16	1.8866e-14	0.308854	2.95089e-13	9.39289e-12	FAM32A	protein_coding
ENSG00000171443.7	0.340488	4.26634e-16	1.90226e-14	0.240133	1.83397e-08	2.53217e-07	ZNF524	protein_coding
ENSG00000183751.15	0.340452	4.29867e-16	1.9152e-14	0.235899	3.28541e-08	4.29192e-07	TBL3	protein_coding
ENSG00000174175.17	0.340442	4.30853e-16	1.91811e-14	0.336841	1.17547e-15	5.31086e-14	SELP	protein_coding
ENSG00000174238.15	0.340356	4.38632e-16	1.95124e-14	0.302534	9.30008e-13	2.72024e-11	PITPNA	protein_coding
ENSG00000143554.14	0.340344	4.39789e-16	1.95488e-14	0.333641	1.76141e-15	7.71664e-14	SLC27A3	protein_coding
ENSG00000176454.14	0.34014	4.58917e-16	2.03833e-14	0.3363	1.01987e-15	4.64418e-14	LPCAT4	protein_coding
ENSG00000116584.20	0.339984	4.74236e-16	2.10475e-14	0.353829	1.94429e-17	1.13744e-15	ARHGEF2	protein_coding
ENSG00000150991.15	0.339701	5.03129e-16	2.23127e-14	0.268963	2.59086e-10	5.0506e-09	UBC	protein_coding
ENSG00000270765.6	0.339603	5.13487e-16	2.27372e-14	0.380887	4.72078e-20	3.60559e-18	GAS2L2	protein_coding
ENSG00000110697.13	0.339495	5.25279e-16	2.32327e-14	0.259729	1.07217e-09	1.86583e-08	PITPNM1	protein_coding
ENSG00000063245.15	0.339326	5.44088e-16	2.40185e-14	0.266931	3.55762e-10	6.79076e-09	EPN1	protein_coding
ENSG00000197948.11	0.339304	5.46571e-16	2.41097e-14	0.344541	1.81267e-16	9.34514e-15	FCHSD1	protein_coding
ENSG00000179639.10	0.339135	5.66256e-16	2.49209e-14	0.365921	1.60544e-18	1.0754e-16	FCER1A	protein_coding
ENSG00000214856.11	0.339108	5.69397e-16	2.504e-14	0.375225	1.8314e-19	1.33857e-17	KRT16P1	transcribed_unprocessed_pseudogene
ENSG00000237172.4	0.338858	5.99893e-16	2.63611e-14	0.297291	2.3566e-12	6.45506e-11	B3GNT9	protein_coding
ENSG00000174502.19	0.338728	6.16354e-16	2.70638e-14	0.330998	4.01775e-15	1.68719e-13	SLC26A9	protein_coding
ENSG00000232869.2	0.338673	6.23452e-16	2.73547e-14	0.335218	1.27478e-15	5.70156e-14	TRBV29-1	TR_V_gene
ENSG00000104904.12	0.338646	6.27001e-16	2.74814e-14	0.319114	4.27514e-14	1.53993e-12	OAZ1	protein_coding
ENSG00000124831.19	0.338644	6.27292e-16	2.74814e-14	0.359687	2.41363e-18	1.5819e-16	LRRFIP1	protein_coding
ENSG00000099821.14	0.338536	6.41552e-16	2.80848e-14	0.269165	2.51025e-10	4.90837e-09	POLRMT	protein_coding
ENSG00000157514.16	0.338512	6.44679e-16	2.82003e-14	0.314135	1.10393e-13	3.72979e-12	TSC22D3	protein_coding
ENSG00000105298.14	0.338505	6.45718e-16	2.82244e-14	0.279146	5.08284e-11	1.12233e-09	CACTIN	protein_coding
ENSG00000132334.17	0.33839	6.61289e-16	2.88613e-14	0.30501	5.95268e-13	1.80049e-11	PTPRE	protein_coding
ENSG00000156515.24	0.338196	6.88541e-16	3.00053e-14	0.27336	1.29283e-10	2.66986e-09	HK1	protein_coding
ENSG00000254810.1	0.3381	7.02374e-16	3.0562e-14	0.322802	1.54761e-14	5.98128e-13	AP001189.3	lncRNA
ENSG00000125657.5	0.338066	7.07388e-16	3.0757e-14	0.296735	2.03443e-12	5.62866e-11	TNFSF9	protein_coding
ENSG00000136250.12	0.337996	7.17774e-16	3.11851e-14	0.329799	3.84323e-15	1.61862e-13	AOAH	protein_coding
ENSG00000100994.12	0.33779	7.49182e-16	3.25252e-14	0.291649	6.27195e-12	1.6003e-10	PYGB	protein_coding
ENSG00000161911.11	0.337778	7.51097e-16	3.25838e-14	0.362035	3.89374e-18	2.47881e-16	TREML1	protein_coding
ENSG00000211747.3	0.33765	7.71298e-16	3.341e-14	0.320503	2.42655e-14	9.09816e-13	TRBV20-1	TR_V_gene
ENSG00000196954.14	0.337536	7.89661e-16	3.41286e-14	0.28685	1.4175e-11	3.39195e-10	CASP4	protein_coding
ENSG00000111145.8	0.3375	7.9561e-16	3.436e-14	0.34283	3.12228e-16	1.54484e-14	ELK3	protein_coding
ENSG00000155629.15	0.337408	8.10914e-16	3.49686e-14	0.321354	2.0555e-14	7.78785e-13	PIK3AP1	protein_coding
ENSG00000173039.19	0.337356	8.19796e-16	3.53252e-14	0.224637	1.3594e-07	1.56144e-06	RELA	protein_coding
ENSG00000160712.13	0.337223	8.42736e-16	3.62596e-14	0.297936	1.64184e-12	4.62671e-11	IL6R	protein_coding
ENSG00000177494.6	0.337209	8.4508e-16	3.63334e-14	0.370264	0	0	ZBED2	protein_coding
ENSG00000162366.8	0.337186	8.49057e-16	3.64501e-14	0.288954	7.95667e-12	1.99144e-10	PDZK1IP1	protein_coding
ENSG00000099992.16	0.337135	8.58127e-16	3.68121e-14	0.327824	5.71626e-15	2.34419e-13	TBC1D10A	protein_coding
ENSG00000228997.1	0.336998	8.82927e-16	3.78479e-14	0.35613	1.46223e-17	8.7222e-16	AL136452.1	processed_pseudogene
ENSG00000099817.12	0.336961	8.89709e-16	3.81103e-14	0.238678	2.24354e-08	3.03666e-07	POLR2E	protein_coding
ENSG00000133055.9	0.336891	9.02646e-16	3.86358e-14	0.416236	5.34974e-24	4.82655e-22	MYBPH	protein_coding
ENSG00000270806.2	0.336836	9.12987e-16	3.90495e-14	0.367466	1.12486e-18	7.6233e-17	C17orf50	protein_coding
ENSG00000164850.15	0.336688	9.41255e-16	4.02287e-14	0.41178	1.78681e-23	1.56559e-21	GPER1	protein_coding
ENSG00000282608.2	0.336652	9.4829e-16	4.04994e-14	0.340418	4.32943e-16	2.09719e-14	ADORA3	protein_coding
ENSG00000155926.14	0.3366	9.58711e-16	4.08237e-14	0.356023	9.91117e-18	6.00505e-16	SLA	protein_coding
ENSG00000288156.1	0.336554	9.67832e-16	4.11817e-14	0.372264	3.68284e-19	2.61885e-17	AC104530.1	lncRNA
ENSG00000125746.18	0.336455	9.87817e-16	4.20011e-14	0.325301	9.44924e-15	3.74474e-13	EML2	protein_coding
ENSG00000105402.8	0.336436	9.91709e-16	4.21356e-14	0.307951	2.64527e-13	8.48087e-12	NAPA	protein_coding
ENSG00000228168.1	0.33641	9.97034e-16	4.23307e-14	0.329448	4.12548e-15	1.72866e-13	HNRNPA1P21	processed_pseudogene
ENSG00000169418.10	0.336227	1.03547e-15	4.39303e-14	0.342185	2.9859e-16	1.48628e-14	NPR1	protein_coding
ENSG00000181523.13	0.336219	1.03714e-15	4.39689e-14	0.283339	2.54908e-11	5.88275e-10	SGSH	protein_coding
ENSG00000198133.8	0.33615	1.05193e-15	4.45631e-14	0.368193	9.50919e-19	6.49019e-17	TMEM229B	protein_coding
ENSG00000130529.16	0.336137	1.05475e-15	4.46496e-14	0.292621	5.30682e-12	1.3704e-10	TRPM4	protein_coding
ENSG00000165633.13	0.336116	1.05933e-15	4.48108e-14	0.333848	1.68844e-15	7.41949e-14	VSTM4	protein_coding
ENSG00000103266.11	0.33606	1.07169e-15	4.53006e-14	0.226773	1.1128e-07	1.30227e-06	STUB1	protein_coding
ENSG00000196684.12	0.336038	1.07653e-15	4.54718e-14	0.278337	5.79894e-11	1.2664e-09	HSH2D	protein_coding
ENSG00000131759.18	0.335915	1.10427e-15	4.65753e-14	0.258933	1.20866e-09	2.08077e-08	RARA	protein_coding
ENSG00000070047.13	0.335761	1.1398e-15	4.80387e-14	0.262293	7.26576e-10	1.29934e-08	PHRF1	protein_coding
ENSG00000268104.3	0.335583	1.18254e-15	4.98037e-14	0.337742	9.67533e-16	4.4233e-14	SLC6A14	protein_coding
ENSG00000238045.9	0.33547	1.2103e-15	5.09358e-14	0.358944	7.81029e-18	4.8027e-16	AC009133.1	lncRNA
ENSG00000157601.14	0.335463	1.21199e-15	5.09696e-14	0.326314	1.03959e-14	4.09461e-13	MX1	protein_coding
ENSG00000137440.5	0.335447	1.21611e-15	5.11058e-14	0.356622	1.31084e-17	7.8511e-16	FGFBP1	protein_coding
ENSG00000177303.10	0.335438	1.21819e-15	5.11562e-14	0.252782	2.64913e-09	4.28829e-08	CASKIN2	protein_coding
ENSG00000124107.5	0.335423	1.22217e-15	5.12857e-14	0.319801	3.74378e-14	1.36127e-12	SLPI	protein_coding
ENSG00000185811.19	0.335118	1.30111e-15	5.45192e-14	0.378414	8.56247e-20	6.46282e-18	IKZF1	protein_coding
ENSG00000154016.14	0.334949	1.34708e-15	5.64044e-14	0.314596	7.57388e-14	2.61557e-12	GRAP	protein_coding
ENSG00000182866.17	0.334927	1.35324e-15	5.66212e-14	0.335582	1.53885e-15	6.80357e-14	LCK	protein_coding
ENSG00000169220.18	0.334823	1.38257e-15	5.78067e-14	0.278665	5.49726e-11	1.20554e-09	RGS14	protein_coding
ENSG00000100949.14	0.334666	1.42782e-15	5.96554e-14	0.234119	4.18434e-08	5.34767e-07	RABGGTA	protein_coding
ENSG00000147113.17	0.334528	1.46882e-15	6.13241e-14	0.315257	6.67717e-14	2.331e-12	DIPK2B	protein_coding
ENSG00000137273.6	0.334477	1.48432e-15	6.19266e-14	0.343044	2.4902e-16	1.25359e-14	FOXF2	protein_coding
ENSG00000130475.14	0.334405	1.50634e-15	6.27997e-14	0.319278	3.07904e-14	1.1382e-12	FCHO1	protein_coding
ENSG00000131370.16	0.334313	1.53515e-15	6.39404e-14	0.29785	1.66749e-12	4.68527e-11	SH3BP5	protein_coding
ENSG00000181409.14	0.334268	1.54932e-15	6.4452e-14	0.331202	2.89405e-15	1.23599e-13	AATK	protein_coding
ENSG00000154146.13	0.334239	1.55862e-15	6.47921e-14	0.324354	1.536e-14	5.94041e-13	NRGN	protein_coding
ENSG00000168685.15	0.334209	1.56821e-15	6.51439e-14	0.328583	6.58086e-15	2.66844e-13	IL7R	protein_coding
ENSG00000185924.7	0.334163	1.58308e-15	6.57143e-14	0.393212	2.24825e-21	1.83356e-19	RTN4RL1	protein_coding
ENSG00000070731.11	0.333936	1.65816e-15	6.87323e-14	0.367489	1.11891e-18	7.59189e-17	ST6GALNAC2	protein_coding
ENSG00000103415.12	0.333859	1.68477e-15	6.9785e-14	0.289647	8.82982e-12	2.18816e-10	HMOX2	protein_coding
ENSG00000166188.2	0.333844	1.68984e-15	6.9945e-14	0.272613	1.22088e-10	2.53305e-09	ZNF319	protein_coding
ENSG00000114654.7	0.333707	1.73774e-15	7.18762e-14	0.337816	7.45158e-16	3.48672e-14	EFCC1	protein_coding
ENSG00000177409.12	0.333613	1.77146e-15	7.31658e-14	0.363066	0	0	SAMD9L	protein_coding
ENSG00000189129.14	0.333441	1.83507e-15	7.57391e-14	0.336614	1.23438e-15	5.54662e-14	PLAC9	protein_coding
ENSG00000204839.9	0.333406	1.84822e-15	7.62272e-14	0.294647	3.73802e-12	9.93724e-11	MROH6	protein_coding
ENSG00000167106.12	0.333318	1.8817e-15	7.75526e-14	0.328483	6.71685e-15	2.71785e-13	FAM102A	protein_coding
ENSG00000133816.17	0.333314	1.88316e-15	7.75575e-14	0.326366	1.0289e-14	4.05525e-13	MICAL2	protein_coding
ENSG00000121671.12	0.333294	1.891e-15	7.7825e-14	0.317274	6.08519e-14	2.14116e-12	CRY2	protein_coding
ENSG00000166927.13	0.333243	1.91095e-15	7.85747e-14	0.340497	4.25852e-16	2.06805e-14	MS4A7	protein_coding
ENSG00000211716.2	0.33324	1.91194e-15	7.85747e-14	0.330232	3.52206e-15	1.49425e-13	TRBV9	TR_V_gene
ENSG00000146083.12	0.333233	1.91483e-15	7.86374e-14	0.286459	1.22151e-11	2.9635e-10	RNF44	protein_coding
ENSG00000102245.8	0.333203	1.92633e-15	7.90534e-14	0.351793	3.79692e-17	2.1515e-15	CD40LG	protein_coding
ENSG00000155254.13	0.333102	1.96673e-15	8.06539e-14	0.306049	4.92987e-13	1.51493e-11	MARVELD1	protein_coding
ENSG00000149823.9	0.332986	2.01389e-15	8.25293e-14	0.22098	2.35333e-07	2.58531e-06	VPS51	protein_coding
ENSG00000167608.12	0.332933	2.03577e-15	8.33671e-14	0.309065	2.83825e-13	9.06937e-12	TMC4	protein_coding
ENSG00000211790.2	0.332886	2.05526e-15	8.41055e-14	0.326726	7.11725e-15	2.86381e-13	TRAV8-4	TR_V_gene
ENSG00000172831.14	0.332837	2.07592e-15	8.48908e-14	0.318699	3.44484e-14	1.26211e-12	CES2	protein_coding
ENSG00000204267.16	0.33279	2.09567e-15	8.56376e-14	0.33511	1.30325e-15	5.81985e-14	TAP2	protein_coding
ENSG00000160219.12	0.33233	2.30184e-15	9.39299e-14	0.371768	4.13719e-19	2.92394e-17	GAB3	protein_coding
ENSG00000171798.18	0.332184	2.37103e-15	9.66303e-14	0.366982	1.25769e-18	8.47375e-17	KNDC1	protein_coding
ENSG00000082641.16	0.332183	2.37137e-15	9.66303e-14	0.252106	3.32725e-09	5.29108e-08	NFE2L1	protein_coding
ENSG00000136826.15	0.332148	2.38837e-15	9.72545e-14	0.313018	1.36181e-13	4.54783e-12	KLF4	protein_coding
ENSG00000038274.17	0.332039	2.44218e-15	9.91661e-14	0.352877	2.553e-17	1.47118e-15	MAT2B	protein_coding
ENSG00000168936.11	0.331948	2.48764e-15	1.00924e-13	0.233954	4.27831e-08	5.45329e-07	TMEM129	protein_coding
ENSG00000182557.8	0.331828	2.54916e-15	1.03292e-13	0.359692	6.60377e-18	4.12225e-16	SPNS3	protein_coding
ENSG00000137496.18	0.33173	2.60046e-15	1.05297e-13	0.318561	4.75564e-14	1.69713e-12	IL18BP	protein_coding
ENSG00000049239.13	0.331596	2.67188e-15	1.08113e-13	0.313952	1.1427e-13	3.84726e-12	H6PD	protein_coding
ENSG00000265982.1	0.331437	2.75968e-15	1.11587e-13	0.298192	1.56859e-12	4.43111e-11	AC103810.3	unprocessed_pseudogene
ENSG00000132589.16	0.331343	2.8128e-15	1.13656e-13	0.218618	3.17612e-07	3.40119e-06	FLOT2	protein_coding
ENSG00000121851.13	0.331292	2.84204e-15	1.14757e-13	0.315134	6.83549e-14	2.37764e-12	POLR3GL	protein_coding
ENSG00000118855.21	0.331182	2.9061e-15	1.17261e-13	0.321307	2.79449e-14	1.04168e-12	MFSD1	protein_coding
ENSG00000109944.11	0.330966	3.03583e-15	1.2224e-13	0.337492	7.9699e-16	3.69928e-14	JHY	protein_coding
ENSG00000142405.22	0.33092	3.06472e-15	1.23317e-13	0.370333	5.785e-19	4.00998e-17	NLRP12	protein_coding
ENSG00000184113.9	0.330894	3.08077e-15	1.23876e-13	0.301573	1.10447e-12	3.19024e-11	CLDN5	protein_coding
ENSG00000089041.17	0.330804	3.13704e-15	1.26007e-13	0.343165	2.42739e-16	1.2241e-14	P2RX7	protein_coding
ENSG00000125384.7	0.330803	3.13811e-15	1.26007e-13	0.359403	7.04578e-18	4.36982e-16	PTGER2	protein_coding
ENSG00000273749.5	0.330736	3.18102e-15	1.27631e-13	0.329235	5.76464e-15	2.36068e-13	CYFIP1	protein_coding
ENSG00000123243.15	0.330733	3.18298e-15	1.27631e-13	0.36456	2.19246e-18	1.4435e-16	ITIH5	protein_coding
ENSG00000130203.10	0.330725	3.18796e-15	1.27742e-13	0.251744	3.50758e-09	5.54684e-08	APOE	protein_coding
ENSG00000010319.7	0.330712	3.19621e-15	1.27984e-13	0.290593	5.99074e-12	1.53058e-10	SEMA3G	protein_coding
ENSG00000005882.12	0.330557	3.29795e-15	1.31966e-13	0.300477	1.34254e-12	3.8357e-11	PDK2	protein_coding
ENSG00000161714.12	0.330481	3.34907e-15	1.33919e-13	0.338878	7.55462e-16	3.52922e-14	PLCD3	protein_coding
ENSG00000166501.14	0.330448	3.37166e-15	1.34729e-13	0.372904	3.16853e-19	2.26709e-17	PRKCB	protein_coding
ENSG00000181830.9	0.330437	3.37908e-15	1.34932e-13	0.297288	2.35778e-12	6.45521e-11	SLC35C1	protein_coding
ENSG00000138080.14	0.330423	3.38869e-15	1.35222e-13	0.279819	4.55294e-11	1.01112e-09	EMILIN1	protein_coding
ENSG00000147614.4	0.330286	3.48395e-15	1.38831e-13	0.372135	3.79579e-19	2.69254e-17	ATP6V0D2	protein_coding
ENSG00000104812.15	0.330193	3.54998e-15	1.41365e-13	0.314035	1.12489e-13	3.78951e-12	GYS1	protein_coding
ENSG00000180901.11	0.330073	3.63669e-15	1.44619e-13	0.303452	6.05965e-13	1.83093e-11	KCTD2	protein_coding
ENSG00000158747.15	0.330063	3.64401e-15	1.4481e-13	0.301722	1.07538e-12	3.11402e-11	NBL1	protein_coding
ENSG00000156983.16	0.33004	3.66094e-15	1.45383e-13	0.305901	5.06452e-13	1.553e-11	BRPF1	protein_coding
ENSG00000110046.13	0.329787	3.85299e-15	1.52799e-13	0.267887	2.6018e-10	5.06681e-09	ATG2A	protein_coding
ENSG00000105726.17	0.32978	3.85819e-15	1.529e-13	0.253141	2.85869e-09	4.59872e-08	ATP13A1	protein_coding
ENSG00000086730.17	0.329737	3.89183e-15	1.54128e-13	0.331436	2.75998e-15	1.1831e-13	LAT2	protein_coding
ENSG00000172780.17	0.329671	3.94372e-15	1.56028e-13	0.313094	1.00772e-13	3.43084e-12	RAB43	protein_coding
ENSG00000149573.9	0.32967	3.94521e-15	1.56028e-13	0.304232	6.85199e-13	2.04995e-11	MPZL2	protein_coding
ENSG00000229671.3	0.329644	3.96549e-15	1.56722e-13	0.329849	3.80531e-15	1.60381e-13	LINC01150	lncRNA
ENSG00000196511.14	0.329467	4.10922e-15	1.62054e-13	0.412728	1.38459e-23	1.22619e-21	TPK1	protein_coding
ENSG00000011451.21	0.329464	4.11163e-15	1.62054e-13	0.271488	1.74089e-10	3.5147e-09	WIZ	protein_coding
ENSG00000196396.10	0.329457	4.11764e-15	1.62181e-13	0.333777	2.25385e-15	9.77757e-14	PTPN1	protein_coding
ENSG00000138107.13	0.329392	4.17229e-15	1.64221e-13	0.23022	7.06071e-08	8.5848e-07	ACTR1A	protein_coding
ENSG00000169252.6	0.329376	4.18549e-15	1.64628e-13	0.329674	3.94203e-15	1.65764e-13	ADRB2	protein_coding
ENSG00000157570.12	0.329371	4.18995e-15	1.64692e-13	0.291424	6.51779e-12	1.65717e-10	TSPAN18	protein_coding
ENSG00000106868.17	0.329222	4.31702e-15	1.69456e-13	0.314751	7.35401e-14	2.54573e-12	SUSD1	protein_coding
ENSG00000130307.12	0.329207	4.33e-15	1.69849e-13	0.32706	6.65937e-15	2.69648e-13	USHBP1	protein_coding
ENSG00000105705.16	0.329194	4.34148e-15	1.70184e-13	0.28693	1.39854e-11	3.35075e-10	SUGP1	protein_coding
ENSG00000010327.10	0.329008	4.50708e-15	1.76317e-13	0.320592	2.38522e-14	8.96065e-13	STAB1	protein_coding
ENSG00000119681.12	0.328975	4.53729e-15	1.77378e-13	0.322665	2.14264e-14	8.08352e-13	LTBP2	protein_coding
ENSG00000181649.8	0.328939	4.57047e-15	1.78554e-13	0.292313	5.59571e-12	1.43985e-10	PHLDA2	protein_coding
ENSG00000033011.13	0.328925	4.58281e-15	1.78795e-13	0.259621	9.43484e-10	1.65686e-08	ALG1	protein_coding
ENSG00000158158.12	0.328896	4.60973e-15	1.79723e-13	0.326571	9.87507e-15	3.90546e-13	CNNM4	protein_coding
ENSG00000171298.13	0.328883	4.62217e-15	1.80087e-13	0.244464	9.99121e-09	1.44987e-07	GAA	protein_coding
ENSG00000163362.11	0.328709	4.78597e-15	1.86343e-13	0.295302	3.33614e-12	8.93469e-11	INAVA	protein_coding
ENSG00000184898.7	0.328688	4.80626e-15	1.87007e-13	0.333754	2.26494e-15	9.80593e-14	RBM43	protein_coding
ENSG00000127452.9	0.328562	4.92959e-15	1.91676e-13	0.330009	4.92184e-15	2.03722e-13	FBXL12	protein_coding
ENSG00000148218.16	0.328555	4.93624e-15	1.91806e-13	0.324062	1.20752e-14	4.72701e-13	ALAD	protein_coding
ENSG00000070413.20	0.328546	4.94511e-15	1.92021e-13	0.248224	5.84205e-09	8.83514e-08	DGCR2	protein_coding
ENSG00000119922.10	0.328519	4.97268e-15	1.92962e-13	0.324964	1.01029e-14	3.98889e-13	IFIT2	protein_coding
ENSG00000188910.8	0.328421	5.07157e-15	1.9665e-13	0.338595	6.33636e-16	2.99646e-14	GJB3	protein_coding
ENSG00000244731.8	0.328418	5.07453e-15	1.9665e-13	0.347042	1.06215e-16	5.67868e-15	C4A	protein_coding
ENSG00000050820.17	0.328403	5.08911e-15	1.97083e-13	0.263312	6.21795e-10	1.12974e-08	BCAR1	protein_coding
ENSG00000130522.6	0.328348	5.1461e-15	1.99156e-13	0.276081	8.3572e-11	1.77214e-09	JUND	protein_coding
ENSG00000135925.9	0.328291	5.20493e-15	2.01298e-13	0.358896	7.89308e-18	4.84845e-16	WNT10A	protein_coding
ENSG00000197694.18	0.328167	5.33602e-15	2.05954e-13	0.319181	3.13796e-14	1.15702e-12	SPTAN1	protein_coding
ENSG00000145860.12	0.32814	5.36488e-15	2.06929e-13	0.288291	1.11134e-11	2.71103e-10	RNF145	protein_coding
ENSG00000100385.14	0.328124	5.38276e-15	2.07481e-13	0.328649	6.49435e-15	2.63888e-13	IL2RB	protein_coding
ENSG00000137841.12	0.328116	5.39135e-15	2.07673e-13	0.325698	1.17595e-14	4.60967e-13	PLCB2	protein_coding
ENSG00000108861.9	0.328095	5.41423e-15	2.08308e-13	0.287046	1.10478e-11	2.69616e-10	DUSP3	protein_coding
ENSG00000176014.13	0.328094	5.41506e-15	2.08308e-13	0.323496	1.35014e-14	5.24974e-13	TUBB6	protein_coding
ENSG00000137976.7	0.328078	5.43226e-15	2.08831e-13	0.348173	8.32847e-17	4.53246e-15	DNASE2B	protein_coding
ENSG00000167065.14	0.327956	5.56635e-15	2.13843e-13	0.343987	2.03903e-16	1.04283e-14	DUSP18	protein_coding
ENSG00000286190.2	0.327932	5.59357e-15	2.14603e-13	0.358525	8.57708e-18	5.25742e-16	AC055839.2	protein_coding
ENSG00000103710.11	0.327847	5.68956e-15	2.17997e-13	0.31196	1.6598e-13	5.45777e-12	RASL12	protein_coding
ENSG00000108823.16	0.327836	5.70175e-15	2.18319e-13	0.312832	1.41003e-13	4.69411e-12	SGCA	protein_coding
ENSG00000170638.10	0.327745	5.80708e-15	2.22205e-13	0.233367	4.63173e-08	5.84825e-07	TRABD	protein_coding
ENSG00000116824.5	0.327716	5.84067e-15	2.23342e-13	0.319289	4.13267e-14	1.4914e-12	CD2	protein_coding
ENSG00000260328.1	0.327657	5.90981e-15	2.25538e-13	0.355902	1.53789e-17	9.12634e-16	AC104024.2	lncRNA
ENSG00000183486.13	0.327592	5.98724e-15	2.28342e-13	0.300662	1.00587e-12	2.92446e-11	MX2	protein_coding
ENSG00000142082.15	0.327581	6.00035e-15	2.2869e-13	0.287457	1.2796e-11	3.09143e-10	SIRT3	protein_coding
ENSG00000204628.12	0.327542	6.04779e-15	2.30106e-13	0.290155	8.09665e-12	2.02297e-10	RACK1	protein_coding
ENSG00000166946.14	0.32754	6.04944e-15	2.30106e-13	0.317195	6.1783e-14	2.16996e-12	CCNDBP1	protein_coding
ENSG00000164530.15	0.327534	6.05684e-15	2.30236e-13	0.402551	2.05247e-22	1.74538e-20	PI16	protein_coding
ENSG00000277089.4	0.327303	6.34313e-15	2.4096e-13	0.377344	1.10605e-19	8.26191e-18	AC243829.4	lncRNA
ENSG00000197070.14	0.327257	6.40231e-15	2.43048e-13	0.265131	4.70127e-10	8.75038e-09	ARRDC1	protein_coding
ENSG00000077454.16	0.327238	6.42572e-15	2.43776e-13	0.316886	4.88668e-14	1.74281e-12	LRCH4	protein_coding
ENSG00000099203.7	0.3272	6.4755e-15	2.45504e-13	0.218522	3.21446e-07	3.43915e-06	TMED1	protein_coding
ENSG00000197448.14	0.326764	7.06462e-15	2.67137e-13	0.310672	2.10906e-13	6.84537e-12	GSTK1	protein_coding
ENSG00000184347.15	0.326726	7.11725e-15	2.68951e-13	0.333094	2.60079e-15	1.11735e-13	SLIT3	protein_coding
ENSG00000092051.17	0.326706	7.14626e-15	2.69871e-13	0.421196	1.36752e-24	1.24742e-22	JPH4	protein_coding
ENSG00000213876.4	0.326618	7.27268e-15	2.74286e-13	0.338768	6.11206e-16	2.89276e-14	RPL7AP64	processed_pseudogene
ENSG00000148158.17	0.326599	7.29955e-15	2.7512e-13	0.324203	1.58264e-14	6.10444e-13	SNX30	protein_coding
ENSG00000179094.16	0.326544	7.38085e-15	2.78003e-13	0.300468	1.34472e-12	3.83795e-11	PER1	protein_coding
ENSG00000141971.13	0.326534	7.39601e-15	2.78392e-13	0.246543	7.43389e-09	1.10231e-07	MVB12A	protein_coding
ENSG00000184640.19	0.32647	7.49036e-15	2.81759e-13	0.247199	6.76839e-09	1.01168e-07	SEPTIN9	protein_coding
ENSG00000103043.15	0.326397	7.59943e-15	2.85676e-13	0.280673	3.24681e-11	7.39251e-10	VAC14	protein_coding
ENSG00000179163.12	0.326367	7.64559e-15	2.87225e-13	0.30287	8.755e-13	2.57002e-11	FUCA1	protein_coding
ENSG00000129467.14	0.326271	7.79361e-15	2.92595e-13	0.327488	6.11298e-15	2.49448e-13	ADCY4	protein_coding
ENSG00000122694.16	0.326258	7.81273e-15	2.93122e-13	0.344643	2.05286e-16	1.04897e-14	GLIPR2	protein_coding
ENSG00000133030.22	0.326189	7.9215e-15	2.9701e-13	0.325049	9.93345e-15	3.92586e-13	MPRIP	protein_coding
ENSG00000146828.18	0.326183	7.92995e-15	2.97091e-13	0.315981	7.78562e-14	2.68709e-12	SLC12A9	protein_coding
ENSG00000198373.13	0.326181	7.93395e-15	2.97091e-13	0.293288	3.74165e-12	9.94231e-11	WWP2	protein_coding
ENSG00000167972.14	0.326135	8.0071e-15	2.99636e-13	0.332597	2.8851e-15	1.23307e-13	ABCA3	protein_coding
ENSG00000145506.14	0.32606	8.12667e-15	3.037e-13	0.306023	3.77987e-13	1.1772e-11	NKD2	protein_coding
ENSG00000174837.15	0.326057	8.13148e-15	3.037e-13	0.349923	5.70413e-17	3.15179e-15	ADGRE1	protein_coding
ENSG00000101916.12	0.326003	8.21957e-15	3.06791e-13	0.326729	7.11293e-15	2.86381e-13	TLR8	protein_coding
ENSG00000203883.7	0.325967	8.27861e-15	3.08795e-13	0.27311	1.12666e-10	2.34261e-09	SOX18	protein_coding
ENSG00000013583.10	0.325941	8.32219e-15	3.1022e-13	0.308056	3.41672e-13	1.07395e-11	HEBP1	protein_coding
ENSG00000185361.9	0.32581	8.54047e-15	3.18152e-13	0.317892	5.40665e-14	1.91996e-12	TNFAIP8L1	protein_coding
ENSG00000126247.11	0.325717	8.70083e-15	3.23917e-13	0.257522	1.49347e-09	2.52591e-08	CAPNS1	protein_coding
ENSG00000118515.11	0.32544	9.19259e-15	3.42003e-13	0.333405	1.8485e-15	8.08594e-14	SGK1	protein_coding
ENSG00000243304.3	0.325429	9.21227e-15	3.42515e-13	0.347465	9.69974e-17	5.22456e-15	AC008494.1	processed_pseudogene
ENSG00000203747.12	0.325197	9.64583e-15	3.58404e-13	0.297518	2.26455e-12	6.22357e-11	FCGR3A	protein_coding
ENSG00000158856.18	0.325192	9.65634e-15	3.58442e-13	0.284942	1.9519e-11	4.58522e-10	DMTN	protein_coding
ENSG00000145730.20	0.32519	9.65926e-15	3.58442e-13	0.296242	2.83153e-12	7.65429e-11	PAM	protein_coding
ENSG00000160233.8	0.324903	1.02243e-14	3.78921e-13	0.337592	7.80542e-16	3.62877e-14	LRRC3	protein_coding
ENSG00000187800.13	0.324879	1.02745e-14	3.80537e-13	0.302316	7.45271e-13	2.20794e-11	PEAR1	protein_coding
ENSG00000140632.17	0.324866	1.02994e-14	3.81216e-13	0.287597	1.24985e-11	3.02335e-10	GLYR1	protein_coding
ENSG00000085872.15	0.324774	1.04905e-14	3.88041e-13	0.265703	4.30403e-10	8.07403e-09	CHERP	protein_coding
ENSG00000148296.7	0.324764	1.05095e-14	3.88496e-13	0.266888	3.58134e-10	6.82774e-09	SURF6	protein_coding
ENSG00000172794.20	0.324666	1.07152e-14	3.95847e-13	0.35657	8.26726e-18	5.0729e-16	RAB37	protein_coding
ENSG00000120279.6	0.324632	1.07875e-14	3.98262e-13	0.318958	4.40512e-14	1.58182e-12	MYCT1	protein_coding
ENSG00000185507.21	0.32436	1.13853e-14	4.20061e-13	0.248424	5.67598e-09	8.61106e-08	IRF7	protein_coding
ENSG00000068028.17	0.324308	1.15033e-14	4.24144e-13	0.289041	9.7871e-12	2.41194e-10	RASSF1	protein_coding
ENSG00000104695.13	0.324169	1.18215e-14	4.35599e-13	0.313922	1.14913e-13	3.86665e-12	PPP2CB	protein_coding
ENSG00000161021.13	0.324076	1.2042e-14	4.43441e-13	0.300873	1.25111e-12	3.59226e-11	MAML1	protein_coding
ENSG00000073861.3	0.323963	1.23128e-14	4.52836e-13	0.353426	2.65554e-17	1.52723e-15	TBX21	protein_coding
ENSG00000013563.14	0.323917	1.24251e-14	4.56674e-13	0.305934	3.84254e-13	1.19543e-11	DNASE1L1	protein_coding
ENSG00000067191.16	0.323811	1.26879e-14	4.65742e-13	0.338346	8.48627e-16	3.92594e-14	CACNB1	protein_coding
ENSG00000172830.13	0.323797	1.27222e-14	4.66704e-13	0.235122	3.32064e-08	4.33304e-07	SSH3	protein_coding
ENSG00000182487.12	0.323722	1.29133e-14	4.73073e-13	0.326903	6.87065e-15	2.77425e-13	NCF1B	transcribed_unprocessed_pseudogene
ENSG00000152518.8	0.323721	1.29148e-14	4.73073e-13	0.327843	7.64527e-15	3.07414e-13	ZFP36L2	protein_coding
ENSG00000238227.8	0.323719	1.29204e-14	4.73073e-13	0.23916	2.09898e-08	2.85909e-07	TMEM250	protein_coding
ENSG00000133321.11	0.32369	1.29941e-14	4.75469e-13	0.341876	3.87782e-16	1.90076e-14	PLAAT4	protein_coding
ENSG00000257108.2	0.323633	1.31423e-14	4.8059e-13	0.332985	2.01408e-15	8.79074e-14	NHLRC4	protein_coding
ENSG00000125656.11	0.323623	1.31669e-14	4.81149e-13	0.225293	1.35006e-07	1.55286e-06	CLPP	protein_coding
ENSG00000126264.10	0.323614	1.31909e-14	4.8145e-13	0.339681	5.05165e-16	2.41663e-14	HCST	protein_coding
ENSG00000275395.6	0.323582	1.3275e-14	4.84214e-13	0.336596	1.23899e-15	5.56305e-14	FCGBP	protein_coding
ENSG00000170248.15	0.323506	1.34754e-14	4.90595e-13	0.316405	7.18308e-14	2.49254e-12	PDCD6IP	protein_coding
ENSG00000109667.12	0.323498	1.34966e-14	4.91058e-13	0.331378	2.79298e-15	1.19636e-13	SLC2A9	protein_coding
ENSG00000213145.10	0.323465	1.35844e-14	4.93939e-13	0.315993	5.79985e-14	2.04951e-12	CRIP1	protein_coding
ENSG00000196616.14	0.323223	1.42478e-14	5.17411e-13	0.330702	3.20289e-15	1.36486e-13	ADH1B	protein_coding
ENSG00000277496.1	0.323185	1.43535e-14	5.2092e-13	0.308428	2.42035e-13	7.80744e-12	AL357033.4	lncRNA
ENSG00000126107.15	0.323168	1.44007e-14	5.22305e-13	0.279064	5.151e-11	1.13607e-09	HECTD3	protein_coding
ENSG00000178149.17	0.323119	1.45415e-14	5.2708e-13	0.27585	8.67374e-11	1.83522e-09	DALRD3	protein_coding
ENSG00000170128.5	0.323114	1.45546e-14	5.27224e-13	0.332331	2.30114e-15	9.95283e-14	GPR25	protein_coding
ENSG00000159069.14	0.323059	1.47146e-14	5.32687e-13	0.18901	1.03507e-05	7.71869e-05	FBXW5	protein_coding
ENSG00000166311.10	0.323003	1.4877e-14	5.37554e-13	0.269602	2.34356e-10	4.59489e-09	SMPD1	protein_coding
ENSG00000149534.9	0.322999	1.48887e-14	5.37642e-13	0.37265	3.36352e-19	2.40066e-17	MS4A2	protein_coding
ENSG00000198576.4	0.32287	1.52709e-14	5.51097e-13	0.36445	2.24812e-18	1.47846e-16	ARC	protein_coding
ENSG00000189067.13	0.322804	1.54689e-14	5.57894e-13	0.303088	8.41979e-13	2.48044e-11	LITAF	protein_coding
ENSG00000164307.13	0.322602	1.60966e-14	5.7981e-13	0.337037	8.75709e-16	4.03224e-14	ERAP1	protein_coding
ENSG00000096433.11	0.322549	1.62657e-14	5.8517e-13	0.309049	2.84704e-13	9.08739e-12	ITPR3	protein_coding
ENSG00000090581.10	0.322477	1.6495e-14	5.93049e-13	0.238538	2.28719e-08	3.08924e-07	GNPTG	protein_coding
ENSG00000177045.10	0.322334	1.69641e-14	6.09537e-13	0.239401	1.83209e-08	2.53079e-07	SIX5	protein_coding
ENSG00000099377.14	0.322282	1.71401e-14	6.15475e-13	0.280487	4.08086e-11	9.12953e-10	HSD3B7	protein_coding
ENSG00000105523.3	0.322187	1.74626e-14	6.26277e-13	0.26087	9.021e-10	1.58805e-08	FAM83E	protein_coding
ENSG00000285417.1	0.322176	1.75006e-14	6.2725e-13	0.380084	5.73049e-20	4.35374e-18	BX571818.1	transcribed_unitary_pseudogene
ENSG00000105971.15	0.322154	1.75748e-14	6.29521e-13	0.313467	1.25167e-13	4.19457e-12	CAV2	protein_coding
ENSG00000144677.15	0.322071	1.78626e-14	6.39433e-13	0.337968	9.213e-16	4.22868e-14	CTDSPL	protein_coding
ENSG00000183615.6	0.322062	1.78948e-14	6.4019e-13	0.262651	5.91453e-10	1.08039e-08	FAM167B	protein_coding
ENSG00000130309.11	0.322037	1.79831e-14	6.42949e-13	0.301793	1.06179e-12	3.07774e-11	COLGALT1	protein_coding
ENSG00000167460.17	0.321835	1.8709e-14	6.68075e-13	0.304122	6.98971e-13	2.08683e-11	TPM4	protein_coding
ENSG00000111269.3	0.321799	1.88425e-14	6.72427e-13	0.317915	5.38336e-14	1.91404e-12	CREBL2	protein_coding
ENSG00000049245.13	0.321753	1.90114e-14	6.78034e-13	0.301281	1.16347e-12	3.35228e-11	VAMP3	protein_coding
ENSG00000106100.11	0.321733	1.90868e-14	6.80301e-13	0.326185	7.92706e-15	3.17859e-13	NOD1	protein_coding
ENSG00000134996.12	0.321562	1.97339e-14	7.02499e-13	0.305728	5.22614e-13	1.59663e-11	OSTF1	protein_coding
ENSG00000176083.18	0.321454	2.01558e-14	7.16637e-13	0.342441	2.82917e-16	1.41436e-14	ZNF683	protein_coding
ENSG00000179115.11	0.321434	2.02341e-14	7.18976e-13	0.227773	8.98139e-08	1.07037e-06	FARSA	protein_coding
ENSG00000126705.15	0.32142	2.02914e-14	7.20568e-13	0.309534	2.60307e-13	8.36415e-12	AHDC1	protein_coding
ENSG00000108784.10	0.321411	2.03273e-14	7.214e-13	0.248986	4.638e-09	7.14712e-08	NAGLU	protein_coding
ENSG00000114166.8	0.321323	2.06803e-14	7.33027e-13	0.369005	0	0	KAT2B	protein_coding
ENSG00000250318.1	0.321259	2.09394e-14	7.41757e-13	0.307332	2.96712e-13	9.43937e-12	AC003072.1	unprocessed_pseudogene
ENSG00000156860.16	0.321188	2.12326e-14	7.51681e-13	0.233103	4.37915e-08	5.56953e-07	FBRS	protein_coding
ENSG00000225938.1	0.32116	2.13476e-14	7.55289e-13	0.315096	6.88515e-14	2.39203e-12	AL109741.1	lncRNA
ENSG00000035862.12	0.321137	2.14438e-14	7.5823e-13	0.300829	1.261e-12	3.61705e-11	TIMP2	protein_coding
ENSG00000066322.15	0.32112	2.15149e-14	7.60035e-13	0.253811	2.59066e-09	4.19835e-08	ELOVL1	protein_coding
ENSG00000148337.21	0.321119	2.15212e-14	7.60035e-13	0.269152	2.12809e-10	4.21972e-09	CIZ1	protein_coding
ENSG00000168394.11	0.32108	2.16864e-14	7.65401e-13	0.289517	9.02724e-12	2.23517e-10	TAP1	protein_coding
ENSG00000112936.19	0.32104	2.18546e-14	7.70866e-13	0.333599	2.33972e-15	1.00938e-13	C7	protein_coding
ENSG00000130517.14	0.32091	2.24179e-14	7.90252e-13	0.349301	6.61395e-17	3.64057e-15	PGPEP1	protein_coding
ENSG00000131378.14	0.320877	2.25622e-14	7.94854e-13	0.322926	2.03563e-14	7.71764e-13	RFTN1	protein_coding
ENSG00000167984.18	0.320862	2.26286e-14	7.96707e-13	0.349943	5.67918e-17	3.14101e-15	NLRC3	protein_coding
ENSG00000127580.17	0.320796	2.29217e-14	8.06535e-13	0.231902	5.64019e-08	6.98443e-07	WDR24	protein_coding
ENSG00000263155.6	0.320731	2.3215e-14	8.16355e-13	0.335253	1.26571e-15	5.66975e-14	MYZAP	protein_coding
ENSG00000170425.3	0.320703	2.33394e-14	8.2023e-13	0.308441	2.41448e-13	7.79288e-12	ADORA2B	protein_coding
ENSG00000178719.17	0.320697	2.33656e-14	8.20652e-13	0.230865	6.47859e-08	7.92543e-07	GRINA	protein_coding
ENSG00000269855.2	0.320672	2.34821e-14	8.24243e-13	0.335516	1.19889e-15	5.40397e-14	RNF225	protein_coding
ENSG00000110002.16	0.320556	2.40159e-14	8.41957e-13	0.285582	1.75367e-11	4.14484e-10	VWA5A	protein_coding
ENSG00000164068.16	0.320538	2.41025e-14	8.44479e-13	0.286066	1.30629e-11	3.15328e-10	RNF123	protein_coding
ENSG00000113732.9	0.320421	2.46584e-14	8.63083e-13	0.308231	3.30905e-13	1.04295e-11	ATP6V0E1	protein_coding
ENSG00000077044.11	0.32042	2.46634e-14	8.63083e-13	0.301941	1.03403e-12	3.00029e-11	DGKD	protein_coding
ENSG00000066294.15	0.320368	2.49142e-14	8.71333e-13	0.347687	9.24594e-17	4.99411e-15	CD84	protein_coding
ENSG00000179981.11	0.320286	2.53144e-14	8.84257e-13	0.34844	7.86107e-17	4.29023e-15	TSHZ1	protein_coding
ENSG00000100316.16	0.320282	2.53373e-14	8.84523e-13	0.282345	3.00513e-11	6.86661e-10	RPL3	protein_coding
ENSG00000130303.13	0.320019	2.66635e-14	9.30259e-13	0.277769	6.35981e-11	1.37743e-09	BST2	protein_coding
ENSG00000104611.12	0.320001	2.67585e-14	9.33008e-13	0.292678	5.25476e-12	1.36004e-10	SH2D4A	protein_coding
ENSG00000276317.1	0.319979	2.68733e-14	9.36447e-13	0.324513	1.10455e-14	4.34453e-13	AL357033.3	lncRNA
ENSG00000171720.10	0.319915	2.72096e-14	9.47593e-13	0.305667	4.0365e-13	1.25442e-11	HDAC3	protein_coding
ENSG00000120217.14	0.31985	2.75567e-14	9.59102e-13	0.34518	1.80968e-16	9.33804e-15	CD274	protein_coding
ENSG00000105327.18	0.319754	2.80751e-14	9.75968e-13	0.256775	1.66974e-09	2.79781e-08	BBC3	protein_coding
ENSG00000242640.1	0.319709	2.83209e-14	9.83328e-13	0.329226	4.31398e-15	1.80111e-13	RPS29P11	processed_pseudogene
ENSG00000071127.17	0.319681	2.8473e-14	9.88016e-13	0.264553	5.13971e-10	9.49366e-09	WDR1	protein_coding
ENSG00000109943.9	0.319669	2.85425e-14	9.89833e-13	0.340528	4.23103e-16	2.05643e-14	CRTAM	protein_coding
ENSG00000006534.16	0.3196	2.89246e-14	1.00188e-12	0.257011	1.61203e-09	2.70898e-08	ALDH3B1	protein_coding
ENSG00000174348.14	0.319562	2.91388e-14	1.0087e-12	0.295227	2.65846e-12	7.21345e-11	PODN	protein_coding
ENSG00000119632.4	0.319427	2.99144e-14	1.03492e-12	0.323093	1.46169e-14	5.67202e-13	IFI27L2	protein_coding
ENSG00000130598.16	0.31931	3.06035e-14	1.05813e-12	0.34679	1.23191e-16	6.53185e-15	TNNI2	protein_coding
ENSG00000103253.19	0.31925	3.09587e-14	1.06913e-12	0.315887	5.91944e-14	2.08411e-12	HAGHL	protein_coding
ENSG00000232237.3	0.319207	3.12208e-14	1.07754e-12	0.326034	8.16998e-15	3.26692e-13	ASCL5	protein_coding
ENSG00000168484.12	0.319181	3.13753e-14	1.08222e-12	0.330272	3.49381e-15	1.48335e-13	SFTPC	protein_coding
ENSG00000142973.14	0.319091	3.19312e-14	1.10074e-12	0.330579	4.37894e-15	1.82559e-13	CYP4B1	protein_coding
ENSG00000011105.14	0.319069	3.20656e-14	1.10471e-12	0.284591	1.67892e-11	3.97632e-10	TSPAN9	protein_coding
ENSG00000174903.16	0.319042	3.2234e-14	1.10985e-12	0.173661	5.18311e-05	0.000317772	RAB1B	protein_coding
ENSG00000120262.10	0.319019	3.23787e-14	1.11417e-12	0.363039	3.10004e-18	2.00897e-16	CCDC170	protein_coding
ENSG00000102007.11	0.318998	3.25107e-14	1.11738e-12	0.246574	7.40052e-09	1.09765e-07	PLP2	protein_coding
ENSG00000188554.15	0.318967	3.27032e-14	1.12333e-12	0.275124	9.74899e-11	2.04103e-09	NBR1	protein_coding
ENSG00000099995.19	0.318943	3.28572e-14	1.12795e-12	0.261701	6.85174e-10	1.23171e-08	SF3A1	protein_coding
ENSG00000171345.13	0.318742	3.41639e-14	1.17211e-12	0.248051	5.98956e-09	9.03929e-08	KRT19	protein_coding
ENSG00000131653.13	0.318696	3.44676e-14	1.18182e-12	0.229103	8.18815e-08	9.82322e-07	TRAF7	protein_coding
ENSG00000197971.16	0.318678	3.45863e-14	1.18519e-12	0.317118	6.26985e-14	2.19944e-12	MBP	protein_coding
ENSG00000173020.11	0.318674	3.46122e-14	1.18537e-12	0.231726	5.77461e-08	7.13223e-07	GRK2	protein_coding
ENSG00000006638.13	0.318425	3.63236e-14	1.24325e-12	0.288559	8.51883e-12	2.12386e-10	TBXA2R	protein_coding
ENSG00000167588.13	0.318293	3.72611e-14	1.27383e-12	0.347247	1.01636e-16	5.45911e-15	GPD1	protein_coding
ENSG00000100605.17	0.318205	3.78963e-14	1.29279e-12	0.276606	7.67825e-11	1.63779e-09	ITPK1	protein_coding
ENSG00000100239.16	0.318204	3.79055e-14	1.29279e-12	0.307114	4.06007e-13	1.26107e-11	PPP6R2	protein_coding
ENSG00000157870.17	0.31817	3.81595e-14	1.30069e-12	0.265306	3.90897e-10	7.40998e-09	PRXL2B	protein_coding
ENSG00000130159.14	0.318102	3.86607e-14	1.31699e-12	0.254059	2.49754e-09	4.05884e-08	ECSIT	protein_coding
ENSG00000140691.18	0.317999	3.94381e-14	1.34269e-12	0.249475	4.87748e-09	7.48022e-08	ARMC5	protein_coding
ENSG00000188549.12	0.317991	3.94955e-14	1.34385e-12	0.317765	4.12578e-14	1.48985e-12	CCDC9B	protein_coding
ENSG00000005238.20	0.317848	4.0604e-14	1.37994e-12	0.282288	2.47711e-11	5.72352e-10	FAM214B	protein_coding
ENSG00000167674.15	0.317798	4.10008e-14	1.3926e-12	0.218114	3.38433e-07	3.60218e-06	HDGFL2	protein_coding
ENSG00000242258.1	0.317785	4.10987e-14	1.39511e-12	0.34204	3.07888e-16	1.52468e-14	LINC00996	lncRNA
ENSG00000211764.1	0.317732	4.15201e-14	1.40858e-12	0.327784	5.76142e-15	2.36068e-13	TRBJ2-1	TR_J_gene
ENSG00000173482.17	0.317692	4.18413e-14	1.41865e-12	0.287607	1.00341e-11	2.4665e-10	PTPRM	protein_coding
ENSG00000070423.18	0.317687	4.18854e-14	1.41931e-12	0.237158	2.50596e-08	3.35334e-07	RNF126	protein_coding
ENSG00000065970.9	0.317652	4.2169e-14	1.42808e-12	0.309721	1.90154e-13	6.21024e-12	FOXJ2	protein_coding
ENSG00000038945.15	0.317503	4.33997e-14	1.46718e-12	0.299577	1.57499e-12	4.44701e-11	MSR1	protein_coding
ENSG00000133065.11	0.31748	4.35907e-14	1.47277e-12	0.301646	1.09013e-12	3.15356e-11	SLC41A1	protein_coding
ENSG00000104814.13	0.317436	4.39608e-14	1.48441e-12	0.324934	1.01624e-14	4.00811e-13	MAP4K1	protein_coding
ENSG00000211771.1	0.317422	4.408e-14	1.48757e-12	0.314644	7.50517e-14	2.59339e-12	TRBJ2-7	TR_J_gene
ENSG00000102890.16	0.31737	4.45186e-14	1.50149e-12	0.262893	6.62954e-10	1.19624e-08	ELMO3	protein_coding
ENSG00000173535.15	0.317359	4.46168e-14	1.50392e-12	0.294473	3.03707e-12	8.16785e-11	TNFRSF10C	protein_coding
ENSG00000105447.13	0.317282	4.52843e-14	1.52553e-12	0.250991	3.91476e-09	6.13245e-08	GRWD1	protein_coding
ENSG00000058335.16	0.317235	4.56922e-14	1.53748e-12	0.382616	0	0	RASGRF1	protein_coding
ENSG00000091262.16	0.317028	4.75533e-14	1.59917e-12	0.309832	2.46372e-13	7.93406e-12	ABCC6	protein_coding
ENSG00000167094.16	0.316974	4.80492e-14	1.61491e-12	0.381648	3.92647e-20	3.01487e-18	TTC16	protein_coding
ENSG00000147439.13	0.316957	4.82025e-14	1.61912e-12	0.302966	6.62175e-13	1.98828e-11	BIN3	protein_coding
ENSG00000074964.17	0.316815	4.95417e-14	1.66313e-12	0.276764	7.48453e-11	1.6012e-09	ARHGEF10L	protein_coding
ENSG00000141994.16	0.316803	4.965e-14	1.6658e-12	0.24426	9.19746e-09	1.34448e-07	DUS3L	protein_coding
ENSG00000002834.18	0.316779	4.98789e-14	1.67251e-12	0.254788	2.24272e-09	3.67471e-08	LASP1	protein_coding
ENSG00000185896.11	0.316752	5.01381e-14	1.68022e-12	0.296087	2.90949e-12	7.84299e-11	LAMP1	protein_coding
ENSG00000230555.2	0.316719	5.0459e-14	1.68999e-12	0.309849	1.85659e-13	6.07029e-12	AL450326.1	lncRNA
ENSG00000165138.18	0.31667	5.09363e-14	1.70499e-12	0.305332	4.29324e-13	1.3292e-11	ANKS6	protein_coding
ENSG00000013374.16	0.316622	5.14081e-14	1.71979e-12	0.302448	9.4432e-13	2.75662e-11	NUB1	protein_coding
ENSG00000234709.2	0.31661	5.15243e-14	1.72268e-12	0.344635	1.77673e-16	9.18446e-15	UPF3AP3	transcribed_processed_pseudogene
ENSG00000211788.2	0.316545	5.21777e-14	1.74351e-12	0.315243	6.69453e-14	2.33452e-12	TRAV13-1	TR_V_gene
ENSG00000168918.14	0.316476	5.28735e-14	1.76472e-12	0.334312	2.01419e-15	8.79074e-14	INPP5D	protein_coding
ENSG00000121281.13	0.316437	5.3268e-14	1.77584e-12	0.304206	6.884e-13	2.0574e-11	ADCY7	protein_coding
ENSG00000167977.9	0.316291	5.47836e-14	1.82426e-12	0.265319	4.56699e-10	8.51979e-09	KCTD5	protein_coding
ENSG00000100324.14	0.316033	5.7556e-14	1.91216e-12	0.24665	7.32066e-09	1.08664e-07	TAB1	protein_coding
ENSG00000020181.18	0.31597	5.82524e-14	1.93419e-12	0.294738	2.89855e-12	7.82445e-11	ADGRA2	protein_coding
ENSG00000165757.9	0.315946	5.85256e-14	1.94214e-12	0.31442	1.04623e-13	3.55354e-12	JCAD	protein_coding
ENSG00000123992.20	0.315858	5.9516e-14	1.97274e-12	0.257248	1.35453e-09	2.31532e-08	DNPEP	protein_coding
ENSG00000257704.4	0.315844	5.96779e-14	1.97591e-12	0.241938	1.42573e-08	2.01181e-07	INAFM1	protein_coding
ENSG00000116031.9	0.315844	5.96799e-14	1.97591e-12	0.346952	1.08288e-16	5.78416e-15	CD207	protein_coding
ENSG00000141295.14	0.315832	5.98129e-14	1.97917e-12	0.236262	3.1263e-08	4.10077e-07	SCRN2	protein_coding
ENSG00000129911.9	0.315803	6.01465e-14	1.98907e-12	0.249404	4.92805e-09	7.54976e-08	KLF16	protein_coding
ENSG00000276045.3	0.315745	6.08184e-14	2.01014e-12	0.215651	4.60629e-07	4.74018e-06	ORAI1	protein_coding
ENSG00000101842.14	0.31574	6.08816e-14	2.01108e-12	0.363015	3.11731e-18	2.01564e-16	VSIG1	protein_coding
ENSG00000125744.12	0.315654	6.18922e-14	2.04263e-12	0.309984	1.81016e-13	5.9353e-12	RTN2	protein_coding
ENSG00000269896.2	0.315652	6.19076e-14	2.04263e-12	0.331992	2.4654e-15	1.06077e-13	AL513477.1	transcribed_processed_pseudogene
ENSG00000254122.3	0.315648	6.19643e-14	2.04334e-12	0.334513	1.47336e-15	6.5441e-14	PCDHGB7	protein_coding
ENSG00000168140.5	0.315465	6.41714e-14	2.1137e-12	0.296423	2.74335e-12	7.42635e-11	VASN	protein_coding
ENSG00000100395.15	0.315317	6.60149e-14	2.17318e-12	0.2953	2.62431e-12	7.13083e-11	L3MBTL2	protein_coding
ENSG00000248905.10	0.315264	6.66788e-14	2.19379e-12	0.404608	1.19898e-22	1.02563e-20	FMN1	protein_coding
ENSG00000134326.11	0.315221	6.72244e-14	2.21048e-12	0.3002	1.4103e-12	4.01341e-11	CMPK2	protein_coding
ENSG00000130511.16	0.315209	6.73868e-14	2.21456e-12	0.270119	2.16056e-10	4.27383e-09	SSBP4	protein_coding
ENSG00000167600.14	0.315159	6.80303e-14	2.2319e-12	0.31355	1.23232e-13	4.13695e-12	CYP2S1	protein_coding
ENSG00000105053.11	0.315025	6.97916e-14	2.28838e-12	0.286082	1.3027e-11	3.14593e-10	VRK3	protein_coding
ENSG00000140450.9	0.314976	7.0449e-14	2.30863e-12	0.331831	2.54757e-15	1.0953e-13	ARRDC4	protein_coding
ENSG00000203710.12	0.314856	7.20874e-14	2.35964e-12	0.34223	2.95757e-16	1.47473e-14	CR1	protein_coding
ENSG00000262823.1	0.314776	7.31964e-14	2.39322e-12	0.34383	2.10841e-16	1.07167e-14	AC127521.1	lncRNA
ENSG00000141569.12	0.314752	7.35209e-14	2.40247e-12	0.293699	4.40581e-12	1.15898e-10	TRIM65	protein_coding
ENSG00000105492.16	0.314721	7.39621e-14	2.41552e-12	0.396938	8.73191e-22	7.2441e-20	SIGLEC6	protein_coding
ENSG00000189334.9	0.314617	7.54375e-14	2.46232e-12	0.236562	3.00069e-08	3.95307e-07	S100A14	protein_coding
ENSG00000168487.20	0.314495	7.72098e-14	2.51732e-12	0.287517	1.26677e-11	3.06301e-10	BMP1	protein_coding
ENSG00000233927.5	0.314479	7.74595e-14	2.52404e-12	0.252943	2.94333e-09	4.72217e-08	RPS28	protein_coding
ENSG00000159176.14	0.314458	7.77694e-14	2.5327e-12	0.293187	4.81337e-12	1.25193e-10	CSRP1	protein_coding
ENSG00000068323.17	0.314449	7.78992e-14	2.5355e-12	0.262197	7.37362e-10	1.31692e-08	TFE3	protein_coding
ENSG00000196588.20	0.31444	7.80308e-14	2.53835e-12	0.298541	1.89132e-12	5.25792e-11	MRTFA	protein_coding
ENSG00000225342.2	0.314422	7.82996e-14	2.54566e-12	0.35514	1.31212e-17	7.8511e-16	LRRK2-DT	lncRNA
ENSG00000211801.3	0.314229	8.1224e-14	2.63925e-12	0.302724	6.9199e-13	2.06706e-11	TRAV21	TR_V_gene
ENSG00000233608.4	0.314183	8.19432e-14	2.65814e-12	0.320817	2.28286e-14	8.58728e-13	TWIST2	protein_coding
ENSG00000134256.12	0.314166	8.22049e-14	2.66513e-12	0.31772	4.16209e-14	1.50108e-12	CD101	protein_coding
ENSG00000177191.2	0.314154	8.2396e-14	2.66982e-12	0.275866	7.19126e-11	1.54418e-09	B3GNT8	protein_coding
ENSG00000142039.4	0.314078	8.36021e-14	2.70738e-12	0.263847	5.72817e-10	1.04934e-08	CCDC97	protein_coding
ENSG00000107551.21	0.313976	8.52393e-14	2.75886e-12	0.290832	7.21304e-12	1.82031e-10	RASSF4	protein_coding
ENSG00000237541.4	0.313788	8.83271e-14	2.8556e-12	0.309956	2.40806e-13	7.77649e-12	HLA-DQA2	protein_coding
ENSG00000079999.14	0.313777	8.85203e-14	2.86024e-12	0.270464	2.04644e-10	4.06478e-09	KEAP1	protein_coding
ENSG00000182771.19	0.313759	8.88185e-14	2.86827e-12	0.337608	7.78084e-16	3.62026e-14	GRID1	protein_coding
ENSG00000197093.11	0.313743	8.90926e-14	2.87552e-12	0.302153	7.67788e-13	2.27115e-11	GAL3ST4	protein_coding
ENSG00000114554.11	0.313696	8.98907e-14	2.89803e-12	0.304535	6.48707e-13	1.95088e-11	PLXNA1	protein_coding
ENSG00000114316.13	0.313682	9.01339e-14	2.90425e-12	0.307155	3.06621e-13	9.7118e-12	USP4	protein_coding
ENSG00000120949.15	0.313674	9.02697e-14	2.907e-12	0.351794	3.7964e-17	2.1515e-15	TNFRSF8	protein_coding
ENSG00000254332.1	0.31363	9.10165e-14	2.92942e-12	0.320907	2.24279e-14	8.44205e-13	AF201337.1	processed_pseudogene
ENSG00000171056.8	0.313624	9.11323e-14	2.93152e-12	0.328396	5.09686e-15	2.10363e-13	SOX7	protein_coding
ENSG00000081237.20	0.313544	9.25147e-14	2.97267e-12	0.324501	1.4919e-14	5.78534e-13	PTPRC	protein_coding
ENSG00000100600.15	0.313498	9.33379e-14	2.99745e-12	0.277992	6.13352e-11	1.33041e-09	LGMN	protein_coding
ENSG00000161999.13	0.313487	9.35268e-14	3.00185e-12	0.21666	4.06156e-07	4.23548e-06	JMJD8	protein_coding
ENSG00000160185.15	0.313457	9.40655e-14	3.01746e-12	0.323223	1.92021e-14	7.30399e-13	UBASH3A	protein_coding
ENSG00000079308.19	0.313382	9.54013e-14	3.05861e-12	0.298386	1.9436e-12	5.39544e-11	TNS1	protein_coding
ENSG00000100298.16	0.313263	9.75963e-14	3.12549e-12	0.344274	2.23775e-16	1.13541e-14	APOBEC3H	protein_coding
ENSG00000163207.7	0.31326	9.76497e-14	3.12549e-12	0.384182	2.11835e-20	1.65739e-18	IVL	protein_coding
ENSG00000124104.19	0.313154	9.96346e-14	3.18726e-12	0.311898	1.26329e-13	4.23107e-12	SNX21	protein_coding
ENSG00000118526.7	0.313088	1.00886e-13	3.22551e-12	0.350022	5.58253e-17	3.09348e-15	TCF21	protein_coding
ENSG00000142279.13	0.313078	1.0107e-13	3.22959e-12	0.302153	7.67729e-13	2.27115e-11	WTIP	protein_coding
ENSG00000167680.17	0.313063	1.01362e-13	3.23714e-12	0.265295	3.91546e-10	7.41859e-09	SEMA6B	protein_coding
ENSG00000100122.7	0.313006	1.02468e-13	3.26769e-12	0.343225	2.39707e-16	1.21093e-14	CRYBB1	protein_coding
ENSG00000227039.6	0.312842	1.05682e-13	3.36394e-12	0.340552	4.2098e-16	2.04956e-14	ITGB2-AS1	lncRNA
ENSG00000122390.19	0.312778	1.06984e-13	3.40055e-12	0.213336	6.13527e-07	6.14495e-06	NAA60	protein_coding
ENSG00000129946.10	0.312777	1.07009e-13	3.40055e-12	0.292329	4.42617e-12	1.16327e-10	SHC2	protein_coding
ENSG00000211787.1	0.31275	1.0754e-13	3.41555e-12	0.310725	1.57526e-13	5.20647e-12	TRAV8-3	TR_V_gene
ENSG00000048828.17	0.312711	1.08338e-13	3.43711e-12	0.309186	2.77598e-13	8.88514e-12	FAM120A	protein_coding
ENSG00000182326.15	0.312534	1.12023e-13	3.55013e-12	0.286025	1.62832e-11	3.86122e-10	C1S	protein_coding
ENSG00000167182.15	0.312306	1.16975e-13	3.69489e-12	0.243824	1.09369e-08	1.57838e-07	SP2	protein_coding
ENSG00000135318.12	0.312296	1.1718e-13	3.69933e-12	0.311757	1.72353e-13	5.6609e-12	NT5E	protein_coding
ENSG00000156587.16	0.312282	1.17489e-13	3.70707e-12	0.303885	7.29405e-13	2.16649e-11	UBE2L6	protein_coding
ENSG00000137078.9	0.312236	1.18513e-13	3.73324e-12	0.305208	5.74276e-13	1.74431e-11	SIT1	protein_coding
ENSG00000163814.8	0.31215	1.20456e-13	3.79032e-12	0.31111	1.94415e-13	6.34221e-12	CDCP1	protein_coding
ENSG00000102265.12	0.312114	1.21279e-13	3.81207e-12	0.290702	7.3748e-12	1.8587e-10	TIMP1	protein_coding
ENSG00000128268.12	0.312107	1.2145e-13	3.81537e-12	0.342114	3.03112e-16	1.5049e-14	MGAT3	protein_coding
ENSG00000185761.11	0.312015	1.23574e-13	3.87786e-12	0.31747	4.36689e-14	1.57004e-12	ADAMTSL5	protein_coding
ENSG00000282939.1	0.311795	1.28818e-13	4.03586e-12	0.305336	4.29014e-13	1.32895e-11	TRBV7-2	TR_V_gene
ENSG00000148339.12	0.311731	1.30362e-13	4.08203e-12	0.262366	6.18175e-10	1.12422e-08	SLC25A25	protein_coding
ENSG00000196422.11	0.311575	1.34267e-13	4.20202e-12	0.250057	4.48365e-09	6.93704e-08	PPP1R26	protein_coding
ENSG00000089012.14	0.311379	1.39299e-13	4.35241e-12	0.302531	9.30442e-13	2.72024e-11	SIRPG	protein_coding
ENSG00000160695.15	0.311335	1.40473e-13	4.38673e-12	0.296603	2.65821e-12	7.21345e-11	VPS11	protein_coding
ENSG00000185085.2	0.311304	1.41284e-13	4.40966e-12	0.235208	3.60934e-08	4.67699e-07	INTS5	protein_coding
ENSG00000177098.9	0.311296	1.41492e-13	4.41376e-12	0.32699	6.75229e-15	2.72837e-13	SCN4B	protein_coding
ENSG00000123360.12	0.311182	1.4456e-13	4.50459e-12	0.352508	3.24793e-17	1.84767e-15	PDE1B	protein_coding
ENSG00000182511.12	0.311098	1.46877e-13	4.57434e-12	0.280937	3.7905e-11	8.51293e-10	FES	protein_coding
ENSG00000180096.12	0.310946	1.51128e-13	4.7042e-12	0.301217	9.09867e-13	2.66683e-11	SEPTIN1	protein_coding
ENSG00000132357.14	0.310924	1.5177e-13	4.72163e-12	0.306722	4.36086e-13	1.34869e-11	CARD6	protein_coding
ENSG00000268307.1	0.310901	1.52403e-13	4.73876e-12	0.300601	1.01699e-12	2.9553e-11	LINC02560	lncRNA
ENSG00000070190.13	0.310895	1.52597e-13	4.74226e-12	0.332637	2.86102e-15	1.2246e-13	DAPP1	protein_coding
ENSG00000162066.16	0.310868	1.53355e-13	4.76326e-12	0.283029	2.18654e-11	5.10113e-10	AMDHD2	protein_coding
ENSG00000259207.9	0.310817	1.54849e-13	4.80449e-12	0.329083	4.43997e-15	1.8497e-13	ITGB3	protein_coding
ENSG00000211745.3	0.310797	1.55433e-13	4.81741e-12	0.319175	3.14128e-14	1.1575e-12	TRBV4-2	TR_V_gene
ENSG00000072135.13	0.31077	1.56228e-13	4.83688e-12	0.345043	1.6289e-16	8.48101e-15	PTPN18	protein_coding
ENSG00000153064.12	0.310761	1.56491e-13	4.84241e-12	0.340435	4.31486e-16	2.09189e-14	BANK1	protein_coding
ENSG00000211766.1	0.310705	1.58122e-13	4.88763e-12	0.306073	3.74484e-13	1.16692e-11	TRBJ2-2P	TR_J_gene
ENSG00000161649.13	0.31059	1.61577e-13	4.9891e-12	0.358144	9.33879e-18	5.6821e-16	CD300LG	protein_coding
ENSG00000105639.20	0.310554	1.62672e-13	5.02022e-12	0.322033	1.79958e-14	6.88142e-13	JAK3	protein_coding
ENSG00000120725.13	0.31042	1.66834e-13	5.14318e-12	0.256291	1.56565e-09	2.63716e-08	SIL1	protein_coding
ENSG00000071246.11	0.310407	1.67227e-13	5.15254e-12	0.314866	7.19481e-14	2.49494e-12	VASH1	protein_coding
ENSG00000118503.15	0.310381	1.68048e-13	5.17508e-12	0.298034	2.06817e-12	5.71652e-11	TNFAIP3	protein_coding
ENSG00000076067.13	0.310333	1.69557e-13	5.21321e-12	0.28773	1.22209e-11	2.96365e-10	RBMS2	protein_coding
ENSG00000101997.13	0.310321	1.69944e-13	5.22233e-12	0.205162	1.56122e-06	1.42097e-05	CCDC22	protein_coding
ENSG00000146007.11	0.310103	1.77051e-13	5.43493e-12	0.277661	6.47184e-11	1.40012e-09	ZMAT2	protein_coding
ENSG00000135090.14	0.309937	1.82622e-13	5.60296e-12	0.340131	4.59822e-16	2.21624e-14	TAOK3	protein_coding
ENSG00000110400.11	0.309905	1.83735e-13	5.63412e-12	0.285422	1.80116e-11	4.24871e-10	NECTIN1	protein_coding
ENSG00000185567.7	0.309867	1.8505e-13	5.67142e-12	0.299971	1.46873e-12	4.1694e-11	AHNAK2	protein_coding
ENSG00000115221.12	0.30985	1.85617e-13	5.68578e-12	0.336625	1.23125e-15	5.53689e-14	ITGB6	protein_coding
ENSG00000160226.16	0.309796	1.87522e-13	5.73807e-12	0.310844	1.54046e-13	5.1002e-12	CFAP410	protein_coding
ENSG00000146232.17	0.309769	1.88447e-13	5.76329e-12	0.273156	1.33569e-10	2.74853e-09	NFKBIE	protein_coding
ENSG00000127511.10	0.309705	1.9073e-13	5.83004e-12	0.275334	7.8459e-11	1.67293e-09	SIN3B	protein_coding
ENSG00000124334.17	0.309688	1.91337e-13	5.84548e-12	0.321512	1.99281e-14	7.5702e-13	IL9R	protein_coding
ENSG00000102760.13	0.309654	1.92561e-13	5.87944e-12	0.287971	1.17332e-11	2.85257e-10	RGCC	protein_coding
ENSG00000113719.16	0.309594	1.94741e-13	5.93693e-12	0.27678	7.4648e-11	1.59757e-09	ERGIC1	protein_coding
ENSG00000099814.16	0.309488	1.9861e-13	6.05168e-12	0.239221	2.08124e-08	2.83762e-07	CEP170B	protein_coding
ENSG00000100234.12	0.309418	2.01248e-13	6.12883e-12	0.291286	6.67437e-12	1.694e-10	TIMP3	protein_coding
ENSG00000165861.14	0.309299	2.05757e-13	6.26284e-12	0.303072	6.49406e-13	1.95197e-11	ZFYVE1	protein_coding
ENSG00000179388.9	0.309266	2.07049e-13	6.29886e-12	0.34393	2.06425e-16	1.052e-14	EGR3	protein_coding
ENSG00000168476.12	0.30923	2.0844e-13	6.33783e-12	0.223277	1.75282e-07	1.96753e-06	REEP4	protein_coding
ENSG00000161558.11	0.309162	2.11116e-13	6.41582e-12	0.270824	1.62882e-10	3.31044e-09	TMEM143	protein_coding
ENSG00000114745.13	0.309143	2.11857e-13	6.43493e-12	0.26398	5.6123e-10	1.02909e-08	GORASP1	protein_coding
ENSG00000160310.18	0.309071	2.14719e-13	6.51846e-12	0.316905	6.52977e-14	2.2823e-12	PRMT2	protein_coding
ENSG00000142453.12	0.30896	2.1923e-13	6.65189e-12	0.264372	4.52451e-10	8.45195e-09	CARM1	protein_coding
ENSG00000087274.17	0.308901	2.21624e-13	6.72099e-12	0.286641	1.18405e-11	2.87745e-10	ADD1	protein_coding
ENSG00000132002.9	0.308883	2.22392e-13	6.74075e-12	0.30585	5.11129e-13	1.56402e-11	DNAJB1	protein_coding
ENSG00000271503.6	0.308861	2.233e-13	6.76473e-12	0.288991	9.87059e-12	2.4294e-10	CCL5	protein_coding
ENSG00000106683.15	0.308823	2.24901e-13	6.80965e-12	0.272119	1.5751e-10	3.20577e-09	LIMK1	protein_coding
ENSG00000168878.19	0.308788	2.26345e-13	6.8498e-12	0.329277	5.71589e-15	2.34419e-13	SFTPB	protein_coding
ENSG00000238278.3	0.308782	2.26615e-13	6.85435e-12	0.307169	3.05831e-13	9.69208e-12	ALG1L6P	unprocessed_pseudogene
ENSG00000086289.12	0.308679	2.30987e-13	6.97928e-12	0.278862	5.32334e-11	1.17051e-09	EPDR1	protein_coding
ENSG00000164741.15	0.308566	2.35934e-13	7.12132e-12	0.292616	5.31117e-12	1.37091e-10	DLC1	protein_coding
ENSG00000163956.13	0.308517	2.38074e-13	7.17838e-12	0.203964	1.89671e-06	1.6969e-05	LRPAP1	protein_coding
ENSG00000125449.7	0.308503	2.38694e-13	7.19335e-12	0.283099	2.65256e-11	6.10691e-10	ARMC7	protein_coding
ENSG00000177706.9	0.308493	2.39162e-13	7.19993e-12	0.276892	6.07708e-11	1.31966e-09	FAM20C	protein_coding
ENSG00000272933.1	0.308377	2.44355e-13	7.35242e-12	0.289017	7.87106e-12	1.97258e-10	AL391121.1	lncRNA
ENSG00000166928.11	0.30837	2.44662e-13	7.35782e-12	0.333887	1.6752e-15	7.36693e-14	MS4A14	protein_coding
ENSG00000108840.15	0.308364	2.44952e-13	7.36272e-12	0.257401	1.32354e-09	2.26572e-08	HDAC5	protein_coding
ENSG00000070614.15	0.308341	2.46011e-13	7.3907e-12	0.269644	2.32821e-10	4.5741e-09	NDST1	protein_coding
ENSG00000134575.13	0.30828	2.48802e-13	7.47067e-12	0.230147	7.12926e-08	8.65722e-07	ACP2	protein_coding
ENSG00000163659.13	0.308247	2.50331e-13	7.50877e-12	0.345404	1.71617e-16	8.88731e-15	TIPARP	protein_coding
ENSG00000163171.8	0.30819	2.53034e-13	7.5859e-12	0.29341	4.63142e-12	1.2128e-10	CDC42EP3	protein_coding
ENSG00000198858.10	0.30813	2.55858e-13	7.66657e-12	0.217145	3.82233e-07	4.00772e-06	R3HDM4	protein_coding
ENSG00000114446.5	0.308106	2.57015e-13	7.69724e-12	0.336705	1.21033e-15	5.44706e-14	IFT57	protein_coding
ENSG00000121068.14	0.308099	2.57332e-13	7.70276e-12	0.298261	1.98701e-12	5.50273e-11	TBX2	protein_coding
ENSG00000130175.10	0.308089	2.57827e-13	7.71357e-12	0.163133	0.000145148	0.00078028	PRKCSH	protein_coding
ENSG00000253930.1	0.308071	2.58675e-13	7.73493e-12	0.327289	8.54868e-15	3.4089e-13	TNFRSF10A-AS1	lncRNA
ENSG00000149043.16	0.308001	2.62073e-13	7.83247e-12	0.354447	2.12138e-17	1.23603e-15	SYT8	protein_coding
ENSG00000146063.20	0.307942	2.64944e-13	7.91009e-12	0.278112	4.9694e-11	1.09854e-09	TRIM41	protein_coding
ENSG00000284976.1	0.307906	2.66709e-13	7.95867e-12	0.219279	2.92122e-07	3.14808e-06	BX255925.3	protein_coding
ENSG00000103647.13	0.307763	2.73935e-13	8.16587e-12	0.335127	1.29875e-15	5.80428e-14	CORO2B	protein_coding
ENSG00000255422.3	0.307734	2.75394e-13	8.20089e-12	0.323783	1.27579e-14	4.98076e-13	AP002954.1	lncRNA
ENSG00000278195.2	0.307724	2.75918e-13	8.21225e-12	0.314097	8.32956e-14	2.86114e-12	SSTR3	protein_coding
ENSG00000140254.12	0.307712	2.76519e-13	8.22166e-12	0.300877	9.67559e-13	2.81734e-11	DUOXA1	protein_coding
ENSG00000184988.8	0.307651	2.79663e-13	8.30659e-12	0.283172	2.13457e-11	4.98996e-10	TMEM106A	protein_coding
ENSG00000110848.8	0.307613	2.81637e-13	8.35664e-12	0.325832	8.50475e-15	3.39387e-13	CD69	protein_coding
ENSG00000275793.1	0.307598	2.82409e-13	8.37522e-12	0.359855	6.36646e-18	3.98705e-16	RIMBP3	protein_coding
ENSG00000115286.20	0.307474	2.89009e-13	8.56656e-12	0.250491	3.71861e-09	5.85696e-08	NDUFS7	protein_coding
ENSG00000166897.16	0.307464	2.89543e-13	8.57799e-12	0.324204	1.58231e-14	6.10444e-13	ELFN2	protein_coding
ENSG00000177606.8	0.307143	3.07275e-13	9.09399e-12	0.289009	9.84059e-12	2.42305e-10	JUN	protein_coding
ENSG00000041353.10	0.307129	3.08088e-13	9.11337e-12	0.299124	1.70627e-12	4.78262e-11	RAB27B	protein_coding
ENSG00000170345.10	0.307064	3.11851e-13	9.21997e-12	0.295559	3.19014e-12	8.56753e-11	FOS	protein_coding
ENSG00000196199.14	0.307002	3.15424e-13	9.32082e-12	0.320675	3.16056e-14	1.16312e-12	MPHOSPH8	protein_coding
ENSG00000132170.23	0.306947	3.18648e-13	9.41129e-12	0.284613	2.06198e-11	4.83006e-10	PPARG	protein_coding
ENSG00000196544.8	0.306944	3.1882e-13	9.41155e-12	0.208583	1.03361e-06	9.81925e-06	BORCS6	protein_coding
ENSG00000010322.16	0.306935	3.19331e-13	9.417e-12	0.281768	2.70329e-11	6.2138e-10	NISCH	protein_coding
ENSG00000132003.9	0.306924	3.19985e-13	9.43147e-12	0.280409	3.39333e-11	7.69879e-10	ZSWIM4	protein_coding
ENSG00000100065.15	0.306914	3.20633e-13	9.44574e-12	0.240271	1.79928e-08	2.48843e-07	CARD10	protein_coding
ENSG00000163815.6	0.306876	3.22862e-13	9.50657e-12	0.307604	3.71222e-13	1.15738e-11	CLEC3B	protein_coding
ENSG00000225398.3	0.306863	3.23625e-13	9.52419e-12	0.349113	6.7987e-17	3.7316e-15	PGM5P4	unprocessed_pseudogene
ENSG00000105321.14	0.306744	3.3085e-13	9.73184e-12	0.205918	1.50525e-06	1.37371e-05	CCDC9	protein_coding
ENSG00000178789.9	0.306724	3.32102e-13	9.76369e-12	0.319766	2.80081e-14	1.04269e-12	CD300LB	protein_coding
ENSG00000177989.13	0.306581	3.40951e-13	1.00137e-11	0.257217	1.56319e-09	2.6338e-08	ODF3B	protein_coding
ENSG00000100034.14	0.306526	3.44478e-13	1.01121e-11	0.310232	2.28822e-13	7.39362e-12	PPM1F	protein_coding
ENSG00000196664.5	0.306497	3.46303e-13	1.01605e-11	0.325831	8.5051e-15	3.39387e-13	TLR7	protein_coding
ENSG00000104969.11	0.306388	3.53362e-13	1.03624e-11	0.20816	1.0881e-06	1.02929e-05	SGTA	protein_coding
ENSG00000205436.7	0.30629	3.59831e-13	1.05467e-11	0.337215	8.44111e-16	3.90857e-14	EXOC3L4	protein_coding
ENSG00000058085.15	0.306272	3.60989e-13	1.05753e-11	0.286947	1.39452e-11	3.34389e-10	LAMC2	protein_coding
ENSG00000167604.15	0.306265	3.61481e-13	1.05843e-11	0.307854	2.69319e-13	8.62972e-12	NFKBID	protein_coding
ENSG00000128335.14	0.306253	3.62274e-13	1.06022e-11	0.307747	3.61582e-13	1.13038e-11	APOL2	protein_coding
ENSG00000051523.11	0.306229	3.6388e-13	1.06438e-11	0.208937	1.04869e-06	9.95439e-06	CYBA	protein_coding
ENSG00000230521.1	0.306206	3.65447e-13	1.06842e-11	0.306361	3.55099e-13	1.11312e-11	AL645929.1	unprocessed_pseudogene
ENSG00000115604.11	0.306188	3.66666e-13	1.07144e-11	0.375748	1.61782e-19	1.19151e-17	IL18R1	protein_coding
ENSG00000151062.15	0.306025	3.77864e-13	1.1036e-11	0.342206	2.97275e-16	1.48101e-14	CACNA2D4	protein_coding
ENSG00000103811.18	0.306011	3.78828e-13	1.10586e-11	0.325164	1.30789e-14	5.08886e-13	CTSH	protein_coding
ENSG00000099904.16	0.305972	3.81545e-13	1.11323e-11	0.249771	4.67348e-09	7.19604e-08	ZDHHC8	protein_coding
ENSG00000144063.4	0.305964	3.82151e-13	1.11443e-11	0.272794	1.18579e-10	2.46201e-09	MALL	protein_coding
ENSG00000107140.16	0.305913	3.85726e-13	1.12429e-11	0.196922	4.28428e-06	3.5224e-05	TESK1	protein_coding
ENSG00000228300.14	0.305893	3.87165e-13	1.12792e-11	0.178692	3.10137e-05	0.000202758	FAM174C	protein_coding
ENSG00000162882.15	0.305871	3.88724e-13	1.13189e-11	0.318021	3.92723e-14	1.42349e-12	HAAO	protein_coding
ENSG00000101846.8	0.305761	3.96655e-13	1.15382e-11	0.302775	6.85556e-13	2.04996e-11	STS	protein_coding
ENSG00000223534.1	0.305758	3.96876e-13	1.15388e-11	0.332415	2.26207e-15	9.80585e-14	HLA-DQB1-AS1	lncRNA
ENSG00000204301.6	0.305672	4.03244e-13	1.1718e-11	0.27131	1.50628e-10	3.07656e-09	NOTCH4	protein_coding
ENSG00000185010.15	0.305564	4.11351e-13	1.19416e-11	0.30802	2.61165e-13	8.38706e-12	F8	protein_coding
ENSG00000100266.19	0.305527	4.14143e-13	1.20166e-11	0.289841	8.54223e-12	2.12785e-10	PACSIN2	protein_coding
ENSG00000188389.11	0.305513	4.15193e-13	1.2041e-11	0.300195	1.09438e-12	3.16427e-11	PDCD1	protein_coding
ENSG00000160796.18	0.3054	4.23935e-13	1.22884e-11	0.280539	3.32078e-11	7.55199e-10	NBEAL2	protein_coding
ENSG00000127951.8	0.305376	4.25794e-13	1.23361e-11	0.321777	2.54972e-14	9.52904e-13	FGL2	protein_coding
ENSG00000214212.9	0.30519	4.40668e-13	1.27478e-11	0.318392	3.65536e-14	1.33332e-12	C19orf38	protein_coding
ENSG00000157637.13	0.305121	4.46263e-13	1.28967e-11	0.179934	2.72608e-05	0.000180951	SLC38A10	protein_coding
ENSG00000205302.7	0.305035	4.53398e-13	1.30964e-11	0.307887	3.52414e-13	1.10531e-11	SNX2	protein_coding
ENSG00000115523.17	0.304993	4.56896e-13	1.31842e-11	0.311848	1.27525e-13	4.26866e-12	GNLY	protein_coding
ENSG00000163629.13	0.304821	4.71539e-13	1.35932e-11	0.313165	9.94244e-14	3.38694e-12	PTPN13	protein_coding
ENSG00000127152.18	0.304817	4.7189e-13	1.35965e-11	0.373009	3.09109e-19	2.21442e-17	BCL11B	protein_coding
ENSG00000168209.5	0.30432	5.16941e-13	1.48575e-11	0.278224	5.90684e-11	1.2885e-09	DDIT4	protein_coding
ENSG00000040608.14	0.30431	5.17878e-13	1.4877e-11	0.270597	2.00385e-10	3.98569e-09	RTN4R	protein_coding
ENSG00000159363.19	0.304271	5.21597e-13	1.49764e-11	0.225646	1.19046e-07	1.38306e-06	ATP13A2	protein_coding
ENSG00000118971.9	0.304238	5.24808e-13	1.50611e-11	0.378838	0	0	CCND2	protein_coding
ENSG00000115649.16	0.304185	5.29944e-13	1.51934e-11	0.208756	1.0718e-06	1.01571e-05	CNPPD1	protein_coding
ENSG00000135838.13	0.304139	5.34416e-13	1.5314e-11	0.294744	3.67562e-12	9.78939e-11	NPL	protein_coding
ENSG00000038532.16	0.304121	5.36159e-13	1.53563e-11	0.282893	2.74475e-11	6.29908e-10	CLEC16A	protein_coding
ENSG00000105352.10	0.3041	5.38241e-13	1.54083e-11	0.362872	3.22028e-18	2.07525e-16	CEACAM4	protein_coding
ENSG00000101213.7	0.304097	5.38509e-13	1.54083e-11	0.241052	1.61378e-08	2.25457e-07	PTK6	protein_coding
ENSG00000188011.5	0.30399	5.49147e-13	1.56817e-11	0.350817	4.69746e-17	2.63848e-15	RTP5	protein_coding
ENSG00000206337.12	0.303882	5.60172e-13	1.59807e-11	0.297182	2.40205e-12	6.5702e-11	HCP5	lncRNA
ENSG00000137077.8	0.303859	5.62523e-13	1.60398e-11	0.283215	2.11902e-11	4.95762e-10	CCL21	protein_coding
ENSG00000142675.18	0.303814	5.67135e-13	1.61634e-11	0.252059	3.35018e-09	5.32461e-08	CNKSR1	protein_coding
ENSG00000110237.5	0.303695	5.79572e-13	1.65015e-11	0.288807	1.01836e-11	2.50112e-10	ARHGEF17	protein_coding
ENSG00000177963.14	0.303635	5.86057e-13	1.66779e-11	0.22156	2.18542e-07	2.41648e-06	RIC8A	protein_coding
ENSG00000171161.13	0.303561	5.93969e-13	1.68948e-11	0.21081	8.35872e-07	8.1048e-06	ZNF672	protein_coding
ENSG00000237702.2	0.303462	6.04785e-13	1.71767e-11	0.312776	1.07009e-13	3.63033e-12	TRBV3-1	TR_V_gene
ENSG00000158715.6	0.303421	6.09378e-13	1.72735e-11	0.331637	2.64979e-15	1.13671e-13	SLC45A3	protein_coding
ENSG00000130749.10	0.30336	6.16187e-13	1.74579e-11	0.26123	8.54141e-10	1.50823e-08	ZC3H4	protein_coding
ENSG00000135898.10	0.303348	6.17593e-13	1.74892e-11	0.339111	5.69044e-16	2.69985e-14	GPR55	protein_coding
ENSG00000165118.15	0.303196	6.34951e-13	1.79631e-11	0.298281	1.98013e-12	5.48893e-11	C9orf64	protein_coding
ENSG00000101445.10	0.303113	6.44569e-13	1.82263e-11	0.311376	1.39382e-13	4.64669e-12	PPP1R16B	protein_coding
ENSG00000198400.12	0.30311	6.44982e-13	1.8229e-11	0.362721	3.33286e-18	2.14063e-16	NTRK1	protein_coding
ENSG00000129933.21	0.303025	6.55043e-13	1.84862e-11	0.300166	1.10004e-12	3.17905e-11	MAU2	protein_coding
ENSG00000137193.14	0.303004	6.57614e-13	1.85497e-11	0.323081	1.97455e-14	7.50578e-13	PIM1	protein_coding
ENSG00000153283.13	0.302941	6.65192e-13	1.87543e-11	0.301541	1.1106e-12	3.20636e-11	CD96	protein_coding
ENSG00000123384.14	0.302898	6.70393e-13	1.88733e-11	0.295548	3.19624e-12	8.57991e-11	LRP1	protein_coding
ENSG00000134817.11	0.302893	6.70998e-13	1.88812e-11	0.292625	5.30304e-12	1.37004e-10	APLNR	protein_coding
ENSG00000131037.15	0.302887	6.71744e-13	1.88929e-11	0.256671	1.69582e-09	2.83822e-08	EPS8L1	protein_coding
ENSG00000120314.18	0.302759	6.87542e-13	1.93278e-11	0.297175	1.88092e-12	5.23404e-11	WDR55	protein_coding
ENSG00000183813.7	0.30267	6.98836e-13	1.96358e-11	0.322316	1.70266e-14	6.53677e-13	CCR4	protein_coding
ENSG00000169410.10	0.302445	7.2805e-13	2.04268e-11	0.283153	2.6286e-11	6.05416e-10	PTPN9	protein_coding
ENSG00000144118.14	0.302314	7.45532e-13	2.09071e-11	0.286217	1.57656e-11	3.74925e-10	RALB	protein_coding
ENSG00000126243.9	0.302302	7.47237e-13	2.09448e-11	0.245002	9.25676e-09	1.35212e-07	LRFN3	protein_coding
ENSG00000140682.19	0.302267	7.52005e-13	2.1058e-11	0.275545	9.1104e-11	1.91777e-09	TGFB1I1	protein_coding
ENSG00000111676.15	0.302226	7.57612e-13	2.12047e-11	0.229092	8.20003e-08	9.83544e-07	ATN1	protein_coding
ENSG00000149177.13	0.30221	7.59888e-13	2.12517e-11	0.341989	3.78034e-16	1.85455e-14	PTPRJ	protein_coding
ENSG00000104853.16	0.302209	7.60028e-13	2.12517e-11	0.20059	2.81241e-06	2.41654e-05	CLPTM1	protein_coding
ENSG00000179954.16	0.30207	7.79415e-13	2.17833e-11	0.291995	5.90949e-12	1.51317e-10	SSC5D	protein_coding
ENSG00000137177.20	0.301872	8.07894e-13	2.25683e-11	0.275642	8.96904e-11	1.89008e-09	KIF13A	protein_coding
ENSG00000184060.11	0.301808	8.17398e-13	2.28117e-11	0.282351	3.00201e-11	6.8622e-10	ADAP2	protein_coding
ENSG00000275183.2	0.301793	8.19558e-13	2.28609e-11	0.230933	6.42042e-08	7.86427e-07	LENG9	protein_coding
ENSG00000095917.14	0.301499	8.64452e-13	2.40551e-11	0.28484	1.60942e-11	3.81954e-10	TPSD1	protein_coding
ENSG00000211793.2	0.301483	8.66991e-13	2.41141e-11	0.303181	6.36675e-13	1.9177e-11	TRAV9-2	TR_V_gene
ENSG00000135404.12	0.301462	8.70324e-13	2.41952e-11	0.223862	1.62529e-07	1.8376e-06	CD63	protein_coding
ENSG00000097007.19	0.30144	8.73758e-13	2.4279e-11	0.26103	8.80552e-10	1.55296e-08	ABL1	protein_coding
ENSG00000167323.11	0.301342	8.89477e-13	2.4692e-11	0.266256	3.9506e-10	7.47416e-09	STIM1	protein_coding
ENSG00000211706.2	0.301257	9.03316e-13	2.5052e-11	0.310644	1.59964e-13	5.27798e-12	TRBV6-1	TR_V_gene
ENSG00000272908.1	0.301175	9.16774e-13	2.54131e-11	0.333975	1.64518e-15	7.24594e-14	AC006033.2	lncRNA
ENSG00000035403.18	0.30109	9.31052e-13	2.57965e-11	0.28538	1.81412e-11	4.27722e-10	VCL	protein_coding
ENSG00000105976.16	0.301063	9.35499e-13	2.59073e-11	0.284903	1.59243e-11	3.78389e-10	MET	protein_coding
ENSG00000104973.19	0.301036	9.40213e-13	2.60253e-11	0.232179	5.43449e-08	6.75841e-07	MED25	protein_coding
ENSG00000129932.10	0.301001	9.46074e-13	2.61625e-11	0.156285	0.000270149	0.00133975	DOHH	protein_coding
ENSG00000182950.3	0.30096	9.53147e-13	2.63455e-11	0.303715	5.77458e-13	1.75213e-11	ODF3L1	protein_coding
ENSG00000105137.13	0.30094	9.56681e-13	2.64179e-11	0.301414	8.77895e-13	2.57574e-11	SYDE1	protein_coding
ENSG00000134321.12	0.300927	9.58895e-13	2.64663e-11	0.291587	6.33875e-12	1.61663e-10	RSAD2	protein_coding
ENSG00000108774.15	0.300923	9.59588e-13	2.64728e-11	0.221917	2.08765e-07	2.31502e-06	RAB5C	protein_coding
ENSG00000113645.15	0.300825	9.76708e-13	2.69194e-11	0.30955	1.9635e-13	6.39449e-12	WWC1	protein_coding
ENSG00000154240.17	0.300735	9.92741e-13	2.73352e-11	0.322112	1.77194e-14	6.78472e-13	CEP112	protein_coding
ENSG00000141574.8	0.300669	1.00462e-12	2.7636e-11	0.270191	2.1363e-10	4.23163e-09	SECTM1	protein_coding
ENSG00000134070.5	0.300648	1.0084e-12	2.77267e-11	0.274733	8.65375e-11	1.83233e-09	IRAK2	protein_coding
ENSG00000174370.11	0.300453	1.0446e-12	2.87083e-11	0.307418	2.92025e-13	9.31079e-12	C11orf45	protein_coding
ENSG00000162654.9	0.300431	1.04881e-12	2.88103e-11	0.292096	5.80813e-12	1.48788e-10	GBP4	protein_coding
ENSG00000211820.1	0.300411	1.05256e-12	2.88996e-11	0.315934	5.8658e-14	2.06649e-12	TRAV41	TR_V_gene
ENSG00000124313.18	0.30036	1.0623e-12	2.91533e-11	0.293057	3.89626e-12	1.03199e-10	IQSEC2	protein_coding
ENSG00000121807.6	0.300356	1.0631e-12	2.91613e-11	0.294313	3.96121e-12	1.04871e-10	CCR2	protein_coding
ENSG00000211714.3	0.300292	1.07546e-12	2.94722e-11	0.322273	1.71705e-14	6.58327e-13	TRBV7-3	TR_V_gene
ENSG00000135924.16	0.300262	1.08124e-12	2.96025e-11	0.207888	1.1898e-06	1.11671e-05	DNAJB2	protein_coding
ENSG00000167178.16	0.300247	1.08426e-12	2.96713e-11	0.350565	4.96199e-17	2.77626e-15	ISLR2	protein_coding
ENSG00000183379.9	0.300181	1.09723e-12	3.00118e-11	0.377067	1.1817e-19	8.80419e-18	SYNDIG1L	protein_coding
ENSG00000108107.15	0.300073	1.11869e-12	3.05699e-11	0.231941	5.61055e-08	6.9534e-07	RPL28	protein_coding
ENSG00000126391.14	0.300067	1.11996e-12	3.05902e-11	0.254405	2.37345e-09	3.87244e-08	FRMD8	protein_coding
ENSG00000179922.6	0.299984	1.13682e-12	3.1036e-11	0.256097	1.8472e-09	3.06845e-08	ZNF784	protein_coding
ENSG00000186827.11	0.29993	1.14786e-12	3.13079e-11	0.251863	3.03629e-09	4.86051e-08	TNFRSF4	protein_coding
ENSG00000141526.17	0.299848	1.16501e-12	3.17606e-11	0.246898	7.06606e-09	1.05372e-07	SLC16A3	protein_coding
ENSG00000143537.14	0.299837	1.16731e-12	3.18082e-11	0.226635	1.04458e-07	1.22941e-06	ADAM15	protein_coding
ENSG00000006468.14	0.299785	1.17838e-12	3.20948e-11	0.307691	3.65357e-13	1.14156e-11	ETV1	protein_coding
ENSG00000134109.11	0.299776	1.18033e-12	3.21176e-11	0.305928	5.03905e-13	1.54601e-11	EDEM1	protein_coding
ENSG00000101246.20	0.299726	1.19096e-12	3.23915e-11	0.257994	1.20939e-09	2.08117e-08	ARFRP1	protein_coding
ENSG00000164120.14	0.299693	1.19803e-12	3.25685e-11	0.288342	8.84306e-12	2.19051e-10	HPGD	protein_coding
ENSG00000089486.17	0.29968	1.20072e-12	3.26264e-11	0.265344	4.54935e-10	8.49025e-09	CDIP1	protein_coding
ENSG00000168481.9	0.299607	1.21675e-12	3.30463e-11	0.338336	6.68797e-16	3.15499e-14	LGI3	protein_coding
ENSG00000049540.18	0.299583	1.22187e-12	3.31698e-11	0.292647	5.28313e-12	1.36611e-10	ELN	protein_coding
ENSG00000085644.14	0.299438	1.25425e-12	3.39848e-11	0.192287	7.21359e-06	5.6097e-05	ZNF213	protein_coding
ENSG00000249978.1	0.299433	1.25546e-12	3.40017e-11	0.319911	2.72286e-14	1.01564e-12	TRGV7	TR_V_pseudogene
ENSG00000119686.10	0.299402	1.26241e-12	3.4174e-11	0.293485	3.61456e-12	9.63121e-11	FLVCR2	protein_coding
ENSG00000180539.8	0.299355	1.27311e-12	3.44474e-11	0.318147	3.83289e-14	1.39104e-12	C9orf139	lncRNA
ENSG00000274565.1	0.299321	1.28094e-12	3.4643e-11	0.315346	6.56402e-14	2.29288e-12	AC080038.1	lncRNA
ENSG00000172543.8	0.299244	1.29873e-12	3.51075e-11	0.283028	2.68381e-11	6.17148e-10	CTSW	protein_coding
ENSG00000188215.10	0.299213	1.3061e-12	3.52902e-11	0.35004	5.5614e-17	3.08473e-15	DCUN1D3	protein_coding
ENSG00000237039.1	0.299133	1.325e-12	3.57676e-11	0.242177	1.37879e-08	1.95226e-07	RPS28P4	processed_pseudogene
ENSG00000125652.8	0.299114	1.32946e-12	3.58712e-11	0.195635	4.95723e-06	4.01171e-05	ALKBH7	protein_coding
ENSG00000177352.10	0.299093	1.33455e-12	3.59916e-11	0.206464	1.41052e-06	1.29731e-05	CCDC71	protein_coding
ENSG00000136280.17	0.299078	1.33808e-12	3.607e-11	0.265663	4.33068e-10	8.11613e-09	CCM2	protein_coding
ENSG00000171954.13	0.299036	1.34813e-12	3.63241e-11	0.442664	2.85591e-27	2.78083e-25	CYP4F22	protein_coding
ENSG00000109686.19	0.299028	1.35021e-12	3.63631e-11	0.330208	4.72497e-15	1.95854e-13	SH3D19	protein_coding
ENSG00000158467.16	0.29896	1.36685e-12	3.6794e-11	0.293595	4.48599e-12	1.17685e-10	AHCYL2	protein_coding
ENSG00000109775.11	0.298895	1.38273e-12	3.72042e-11	0.299185	1.6879e-12	4.73342e-11	UFSP2	protein_coding
ENSG00000267073.1	0.298682	1.43654e-12	3.85979e-11	0.359407	7.0403e-18	4.36982e-16	AC005256.1	lncRNA
ENSG00000185989.11	0.298578	1.4637e-12	3.93094e-11	0.313476	1.24972e-13	4.19049e-12	RASA3	protein_coding
ENSG00000122971.9	0.298574	1.46473e-12	3.93189e-11	0.204797	1.71927e-06	1.55283e-05	ACADS	protein_coding
ENSG00000101665.9	0.298561	1.46811e-12	3.93914e-11	0.285918	1.6578e-11	3.92951e-10	SMAD7	protein_coding
ENSG00000172322.14	0.29848	1.48962e-12	3.995e-11	0.354492	1.59859e-17	9.45738e-16	CLEC12A	protein_coding
ENSG00000007080.11	0.298439	1.50064e-12	4.02269e-11	0.174755	4.64121e-05	0.000288253	CCDC124	protein_coding
ENSG00000103429.11	0.298417	1.50656e-12	4.03667e-11	0.266231	3.96583e-10	7.49519e-09	BFAR	protein_coding
ENSG00000177106.16	0.298356	1.52314e-12	4.0792e-11	0.248003	6.03067e-09	9.08945e-08	EPS8L2	protein_coding
ENSG00000157823.17	0.298324	1.53176e-12	4.10039e-11	0.283871	1.89694e-11	4.46256e-10	AP3S2	protein_coding
ENSG00000163702.20	0.298273	1.54598e-12	4.13462e-11	0.229138	7.48422e-08	9.04639e-07	IL17RC	protein_coding
ENSG00000198324.13	0.298213	1.5627e-12	4.17741e-11	0.219812	2.73061e-07	2.96146e-06	PHETA1	protein_coding
ENSG00000112658.8	0.298208	1.56389e-12	4.17866e-11	0.229674	7.59143e-08	9.16448e-07	SRF	protein_coding
ENSG00000150048.10	0.298089	1.5977e-12	4.2611e-11	0.326991	6.75101e-15	2.72837e-13	CLEC1A	protein_coding
ENSG00000174917.9	0.298077	1.60098e-12	4.26788e-11	0.216847	3.96764e-07	4.14502e-06	MICOS13	protein_coding
ENSG00000229647.2	0.298065	1.60454e-12	4.27341e-11	0.271147	1.54646e-10	3.14971e-09	MYOSLID	lncRNA
ENSG00000102854.16	0.298003	1.62239e-12	4.31699e-11	0.263476	6.06354e-10	1.10501e-08	MSLN	protein_coding
ENSG00000187513.9	0.297981	1.62868e-12	4.32972e-11	0.265	4.79715e-10	8.91798e-09	GJA4	protein_coding
ENSG00000149182.15	0.297866	1.66261e-12	4.41382e-11	0.240996	1.6263e-08	2.27016e-07	ARFGAP2	protein_coding
ENSG00000203797.12	0.297821	1.67613e-12	4.44563e-11	0.327182	6.49882e-15	2.63888e-13	DDO	protein_coding
ENSG00000128394.17	0.297818	1.67694e-12	4.44574e-11	0.312936	1.03826e-13	3.53063e-12	APOBEC3F	protein_coding
ENSG00000241644.2	0.297765	1.69305e-12	4.48639e-11	0.30083	1.26069e-12	3.61705e-11	INMT	protein_coding
ENSG00000125503.13	0.297732	1.70284e-12	4.51026e-11	0.264087	5.52161e-10	1.01375e-08	PPP1R12C	protein_coding
ENSG00000214013.9	0.297613	1.73951e-12	4.60527e-11	0.390253	4.72552e-21	3.78967e-19	GANC	protein_coding
ENSG00000102145.15	0.297509	1.77211e-12	4.68515e-11	0.320573	2.39396e-14	8.98762e-13	GATA1	protein_coding
ENSG00000196923.14	0.297505	1.77349e-12	4.68664e-11	0.293497	4.56203e-12	1.19572e-10	PDLIM7	protein_coding
ENSG00000126524.10	0.297477	1.78238e-12	4.70799e-11	0.29923	1.67478e-12	4.70347e-11	SBDS	protein_coding
ENSG00000153446.16	0.297472	1.78389e-12	4.7098e-11	0.291541	6.38842e-12	1.62749e-10	C16orf89	protein_coding
ENSG00000158050.5	0.297363	1.81902e-12	4.79819e-11	0.284228	1.78548e-11	4.21659e-10	DUSP2	protein_coding
ENSG00000228594.4	0.297345	1.82471e-12	4.811e-11	0.273949	1.17676e-10	2.44415e-09	FNDC10	protein_coding
ENSG00000131080.15	0.297335	1.82809e-12	4.81769e-11	0.342042	3.07742e-16	1.52468e-14	EDA2R	protein_coding
ENSG00000020129.16	0.297285	1.84428e-12	4.85814e-11	0.231439	6.00079e-08	7.39261e-07	NCDN	protein_coding
ENSG00000137628.17	0.297247	1.85709e-12	4.88519e-11	0.327771	7.75669e-15	3.11677e-13	DDX60	protein_coding
ENSG00000048471.14	0.297231	1.86233e-12	4.89677e-11	0.29582	2.39327e-12	6.54929e-11	SNX29	protein_coding
ENSG00000158109.15	0.29715	1.88949e-12	4.96591e-11	0.289436	9.15222e-12	2.26515e-10	TPRG1L	protein_coding
ENSG00000132004.13	0.297119	1.89975e-12	4.9906e-11	0.229969	7.29984e-08	8.84389e-07	FBXW9	protein_coding
ENSG00000106682.15	0.297091	1.90924e-12	5.01324e-11	0.229916	7.35115e-08	8.89673e-07	EIF4H	protein_coding
ENSG00000162367.11	0.296948	1.95875e-12	5.13859e-11	0.341933	3.14884e-16	1.55532e-14	TAL1	protein_coding
ENSG00000164626.9	0.29686	1.98934e-12	5.20465e-11	0.275756	8.80632e-11	1.85918e-09	KCNK5	protein_coding
ENSG00000116260.17	0.29675	2.02871e-12	5.30044e-11	0.241494	1.51716e-08	2.13144e-07	QSOX1	protein_coding
ENSG00000141480.18	0.296725	2.03788e-12	5.322e-11	0.288692	1.03843e-11	2.54716e-10	ARRB2	protein_coding
ENSG00000268041.2	0.296707	2.04439e-12	5.33658e-11	0.289624	7.08652e-12	1.79074e-10	ERFL	protein_coding
ENSG00000251179.1	0.296687	2.05161e-12	5.353e-11	0.322056	1.79147e-14	6.85496e-13	TMEM92-AS1	lncRNA
ENSG00000152137.8	0.296679	2.05475e-12	5.35878e-11	0.243894	1.0829e-08	1.56473e-07	HSPB8	protein_coding
ENSG00000072071.16	0.296642	2.06835e-12	5.39182e-11	0.274962	8.33642e-11	1.76903e-09	ADGRL1	protein_coding
ENSG00000107731.12	0.296631	2.07224e-12	5.39952e-11	0.283738	2.38533e-11	5.52694e-10	UNC5B	protein_coding
ENSG00000175215.11	0.296471	2.13194e-12	5.55005e-11	0.251052	3.88011e-09	6.08643e-08	CTDSP2	protein_coding
ENSG00000099849.15	0.296423	2.15028e-12	5.59529e-11	0.208648	1.08591e-06	1.02756e-05	RASSF7	protein_coding
ENSG00000286331.1	0.296413	2.15415e-12	5.60282e-11	0.314387	7.88254e-14	2.71729e-12	AC011388.1	lncRNA
ENSG00000252965.1	0.2964	2.15912e-12	5.61323e-11	0.293755	3.44687e-12	9.20988e-11	Y_RNA	misc_RNA
ENSG00000186007.10	0.296364	2.17291e-12	5.64654e-11	0.304425	5.07102e-13	1.55356e-11	LEMD1	protein_coding
ENSG00000058668.15	0.296299	2.1984e-12	5.71021e-11	0.298742	1.82545e-12	5.09195e-11	ATP2B4	protein_coding
ENSG00000125741.5	0.296218	2.23023e-12	5.78767e-11	0.311763	1.29592e-13	4.33281e-12	OPA3	protein_coding
ENSG00000134574.12	0.296168	2.24996e-12	5.83626e-11	0.32114	2.14334e-14	8.08352e-13	DDB2	protein_coding
ENSG00000164332.8	0.29615	2.25717e-12	5.85233e-11	0.293249	4.76194e-12	1.24191e-10	UBLCP1	protein_coding
ENSG00000254087.8	0.29609	2.28153e-12	5.91282e-11	0.25904	1.18936e-09	2.05061e-08	LYN	protein_coding
ENSG00000141540.11	0.296072	2.28866e-12	5.92864e-11	0.289001	7.8936e-12	1.97652e-10	TTYH2	protein_coding
ENSG00000174950.11	0.295982	2.32556e-12	6.01883e-11	0.283868	1.8978e-11	4.46256e-10	CD164L2	protein_coding
ENSG00000160570.14	0.295923	2.35006e-12	6.07679e-11	0.2182	3.34794e-07	3.56996e-06	DEDD2	protein_coding
ENSG00000145214.14	0.295895	2.36164e-12	6.10401e-11	0.225743	1.27324e-07	1.47125e-06	DGKQ	protein_coding
ENSG00000241106.8	0.295861	2.37608e-12	6.13584e-11	0.281721	3.33115e-11	7.56962e-10	HLA-DOB	protein_coding
ENSG00000087237.12	0.295858	2.37743e-12	6.13659e-11	0.306422	3.51167e-13	1.1032e-11	CETP	protein_coding
ENSG00000169223.15	0.295831	2.38879e-12	6.16315e-11	0.177318	3.57334e-05	0.000229159	LMAN2	protein_coding
ENSG00000135932.11	0.295762	2.41815e-12	6.23611e-11	0.288591	1.05638e-11	2.58569e-10	CAB39	protein_coding
ENSG00000136717.15	0.295742	2.42684e-12	6.25573e-11	0.221255	2.27214e-07	2.50756e-06	BIN1	protein_coding
ENSG00000120645.12	0.295674	2.45613e-12	6.32839e-11	0.34779	9.04436e-17	4.8898e-15	IQSEC3	protein_coding
ENSG00000050555.19	0.295605	2.48623e-12	6.40309e-11	0.30363	5.86576e-13	1.77699e-11	LAMC3	protein_coding
ENSG00000105374.10	0.295559	2.5066e-12	6.44981e-11	0.274666	1.04917e-10	2.18701e-09	NKG7	protein_coding
ENSG00000183801.8	0.295549	2.5111e-12	6.45851e-11	0.288596	1.05554e-11	2.58474e-10	OLFML1	protein_coding
ENSG00000134242.16	0.295544	2.51334e-12	6.46139e-11	0.354369	2.15802e-17	1.25611e-15	PTPN22	protein_coding
ENSG00000175857.8	0.295525	2.52199e-12	6.48075e-11	0.324408	1.51945e-14	5.88821e-13	GAPT	protein_coding
ENSG00000188778.6	0.295504	2.53135e-12	6.49902e-11	0.408134	4.73029e-23	4.08269e-21	ADRB3	protein_coding
ENSG00000108828.16	0.295446	2.55729e-12	6.5627e-11	0.235328	3.55115e-08	4.60573e-07	VAT1	protein_coding
ENSG00000132467.4	0.29538	2.58735e-12	6.63689e-11	0.291973	4.71094e-12	1.22972e-10	UTP3	protein_coding
ENSG00000121380.12	0.295333	2.60896e-12	6.68933e-11	0.352143	3.12901e-17	1.78178e-15	BCL2L14	protein_coding
ENSG00000126456.16	0.295282	2.63286e-12	6.74165e-11	0.230377	6.91456e-08	8.41952e-07	IRF3	protein_coding
ENSG00000049860.14	0.295197	2.67271e-12	6.83761e-11	0.266771	3.64756e-10	6.94179e-09	HEXB	protein_coding
ENSG00000101082.14	0.295184	2.67887e-12	6.85033e-11	0.28306	2.66973e-11	6.14156e-10	SLA2	protein_coding
ENSG00000128833.13	0.295142	2.69886e-12	6.8984e-11	0.32042	2.46633e-14	9.24128e-13	MYO5C	protein_coding
ENSG00000165810.17	0.294957	2.78824e-12	7.1174e-11	0.307184	3.0494e-13	9.67447e-12	BTNL9	protein_coding
ENSG00000125447.18	0.294887	2.82336e-12	7.2007e-11	0.275666	7.43035e-11	1.59256e-09	GGA3	protein_coding
ENSG00000169715.15	0.294752	2.89104e-12	7.3603e-11	0.289252	7.5587e-12	1.89842e-10	MT1E	protein_coding
ENSG00000123095.6	0.294719	2.90804e-12	7.40031e-11	0.327751	5.79955e-15	2.37329e-13	BHLHE41	protein_coding
ENSG00000104679.12	0.294664	2.9368e-12	7.46693e-11	0.200708	2.64306e-06	2.29011e-05	R3HCC1	protein_coding
ENSG00000138867.17	0.294618	2.96042e-12	7.52367e-11	0.273129	1.34129e-10	2.7581e-09	GUCD1	protein_coding
ENSG00000109066.14	0.294556	2.99299e-12	7.59974e-11	0.205062	1.66608e-06	1.5088e-05	TMEM104	protein_coding
ENSG00000173578.8	0.294469	3.03929e-12	7.71392e-11	0.336767	9.261e-16	4.24733e-14	XCR1	protein_coding
ENSG00000178252.18	0.294346	3.10611e-12	7.87659e-11	0.229296	7.98205e-08	9.60191e-07	WDR6	protein_coding
ENSG00000211789.2	0.294286	3.13929e-12	7.95373e-11	0.288552	8.52895e-12	2.12546e-10	TRAV12-2	TR_V_gene
ENSG00000135828.11	0.294256	3.15589e-12	7.99229e-11	0.265235	3.9529e-10	7.47607e-09	RNASEL	protein_coding
ENSG00000183287.14	0.294246	3.16101e-12	8.00176e-11	0.314229	8.12294e-14	2.79515e-12	CCBE1	protein_coding
ENSG00000183853.18	0.294209	3.18181e-12	8.04381e-11	0.295136	3.43386e-12	9.17937e-11	KIRREL1	protein_coding
ENSG00000116688.18	0.294183	3.19679e-12	8.07817e-11	0.268229	2.46454e-10	4.8239e-09	MFN2	protein_coding
ENSG00000197548.12	0.294162	3.20869e-12	8.10248e-11	0.296602	2.0831e-12	5.75229e-11	ATG7	protein_coding
ENSG00000105953.15	0.294159	3.21015e-12	8.10248e-11	0.234894	3.76703e-08	4.85844e-07	OGDH	protein_coding
ENSG00000241553.12	0.294158	3.21063e-12	8.10248e-11	0.241946	1.42422e-08	2.01017e-07	ARPC4	protein_coding
ENSG00000177542.11	0.294047	3.27421e-12	8.25933e-11	0.191798	7.31873e-06	5.67998e-05	SLC25A22	protein_coding
ENSG00000073737.17	0.294028	3.285e-12	8.28295e-11	0.334495	1.47897e-15	6.56395e-14	DHRS9	protein_coding
ENSG00000099812.9	0.293997	3.30292e-12	8.32447e-11	0.213759	5.82375e-07	5.85325e-06	MISP	protein_coding
ENSG00000134201.12	0.293893	3.3639e-12	8.46708e-11	0.315107	6.87141e-14	2.38869e-12	GSTM5	protein_coding
ENSG00000147570.10	0.293675	3.49538e-12	8.78655e-11	0.300815	9.78463e-13	2.84622e-11	DNAJC5B	protein_coding
ENSG00000103365.15	0.293667	3.50069e-12	8.79604e-11	0.311069	1.95916e-13	6.38396e-12	GGA2	protein_coding
ENSG00000068354.16	0.293553	3.57136e-12	8.96192e-11	0.252892	2.60599e-09	4.22082e-08	TBC1D25	protein_coding
ENSG00000175920.18	0.293534	3.58337e-12	8.98816e-11	0.290875	5.70471e-12	1.46463e-10	DOK7	protein_coding
ENSG00000079819.19	0.293438	3.64454e-12	9.13762e-11	0.306855	4.25623e-13	1.31986e-11	EPB41L2	protein_coding
ENSG00000187908.20	0.293411	3.6616e-12	9.17243e-11	0.302798	6.82709e-13	2.04356e-11	DMBT1	protein_coding
ENSG00000245848.3	0.293222	3.78521e-12	9.46154e-11	0.306345	4.67156e-13	1.43938e-11	CEBPA	protein_coding
ENSG00000185338.6	0.293211	3.79234e-12	9.47527e-11	0.307979	2.63124e-13	8.44526e-12	SOCS1	protein_coding
ENSG00000236104.3	0.293202	3.79821e-12	9.48584e-11	0.230753	6.57687e-08	8.04055e-07	ZBTB22	protein_coding
ENSG00000170323.9	0.293188	3.8081e-12	9.50641e-11	0.291113	5.47263e-12	1.40943e-10	FABP4	protein_coding
ENSG00000060069.17	0.293146	3.8363e-12	9.57267e-11	0.239351	2.04413e-08	2.79097e-07	CTDP1	protein_coding
ENSG00000147394.18	0.293042	3.90671e-12	9.73997e-11	0.270128	2.1577e-10	4.27108e-09	ZNF185	protein_coding
ENSG00000171433.12	0.293012	3.92704e-12	9.78219e-11	0.285522	1.43315e-11	3.42514e-10	GLOD5	protein_coding
ENSG00000186501.14	0.293008	3.93006e-12	9.78549e-11	0.207442	1.25504e-06	1.16995e-05	TMEM222	protein_coding
ENSG00000140829.12	0.29298	3.94916e-12	9.82464e-11	0.239802	1.92022e-08	2.63989e-07	DHX38	protein_coding
[truncated: 58,659 more rows]

## Sheet: IL32
id	correlation_pearson	pvalue_pearson	padj_pearson	correlation_spearman	pvalue_spearman	padj_spearman	gene_name	gene_type
ENSG00000140043.11	-0.437185	1.43884e-26	4.01352e-24	-0.34317	2.42487e-16	2.58329e-14	PTGR2	protein_coding
ENSG00000203667.10	-0.412973	1.29612e-23	2.20127e-21	-0.307524	2.86348e-13	1.97775e-11	COX20	protein_coding
ENSG00000138336.9	-0.386995	1.06111e-20	5.97549e-19	-0.223532	1.57092e-07	2.60576e-06	TET1	protein_coding
ENSG00000113088.6	0.359998	6.16492e-18	1.14597e-16	0.363548	2.76159e-18	3.7083e-16	GZMK	protein_coding
ENSG00000123146.20	0.360405	5.62547e-18	1.05736e-16	0.312716	1.44093e-13	1.04393e-11	ADGRE5	protein_coding
ENSG00000175592.9	0.363769	2.62587e-18	5.42665e-17	0.334257	2.03779e-15	1.90087e-13	FOSL1	protein_coding
ENSG00000185507.21	0.365476	1.77772e-18	3.86764e-17	0.295275	3.35171e-12	1.93531e-10	IRF7	protein_coding
ENSG00000139193.4	0.371707	4.19638e-19	1.15054e-17	0.355911	1.02778e-17	1.28175e-15	CD27	protein_coding
ENSG00000073861.3	0.380225	5.53898e-20	2.22411e-18	0.398743	5.49754e-22	9.53254e-20	TBX21	protein_coding
ENSG00000105639.20	0.394653	1.56188e-21	1.2578e-19	0.400724	3.29802e-22	5.80582e-20	JAK3	protein_coding
ENSG00000160791.13	0.39944	4.59519e-22	4.66311e-20	0.409697	0	0	CCR5	protein_coding
ENSG00000171608.16	0.40592	8.49413e-23	1.14862e-20	0.399104	0	0	PIK3CD	protein_coding
ENSG00000153563.16	0.412773	1.36784e-23	2.29594e-21	0.404724	0	0	CD8A	protein_coding
ENSG00000204287.14	0.41937	2.26563e-24	4.55817e-22	0.399068	0	0	HLA-DRA	protein_coding
ENSG00000020633.19	0.423523	7.1539e-25	1.57662e-22	0.419252	0	0	RUNX3	protein_coding
ENSG00000135077.9	0.423826	6.57362e-25	1.45428e-22	0.410048	0	0	HAVCR2	protein_coding
ENSG00000126561.17	0.425403	4.22433e-25	9.75667e-23	0.416027	5.66348e-24	1.07571e-21	STAT5A	protein_coding
ENSG00000104894.12	0.426907	2.76401e-25	6.51414e-23	0.409419	0	0	CD37	protein_coding
ENSG00000137077.8	0.42851	1.75474e-25	4.22167e-23	0.413052	1.26864e-23	2.35539e-21	CCL21	protein_coding
ENSG00000013725.14	0.43409	3.54113e-26	9.42252e-24	0.421287	0	0	CD6	protein_coding
ENSG00000277632.2	0.43696	1.53694e-26	4.26657e-24	0.409873	2.97799e-23	5.49368e-21	CCL3	protein_coding
ENSG00000167208.15	0.443999	1.91702e-27	5.82584e-25	0.444335	1.73374e-27	3.54992e-25	SNX20	protein_coding
ENSG00000103522.16	0.446816	8.22147e-28	2.66694e-25	0.460377	0	0	IL21R	protein_coding
ENSG00000010610.10	0.446988	7.8049e-28	2.54612e-25	0.416857	4.51498e-24	8.66111e-22	CD4	protein_coding
ENSG00000169245.6	0.448834	4.4596e-28	1.48845e-25	0.44715	7.43172e-28	1.54358e-25	CXCL10	protein_coding
ENSG00000089692.9	0.452602	1.40831e-28	5.05077e-26	0.434831	0	0	LAG3	protein_coding
ENSG00000169248.13	0.453475	1.07627e-28	3.88405e-26	0.464147	0	0	CXCL11	protein_coding
ENSG00000198821.11	0.458641	2.15412e-29	8.69796e-27	0.454411	8.05679e-29	1.71663e-26	CD247	protein_coding
ENSG00000169442.9	0.462629	6.10536e-30	2.61133e-27	0.424874	4.90005e-25	9.6236e-23	CD52	protein_coding
ENSG00000204592.9	0.473313	1.91828e-31	9.63161e-29	0.450899	0	0	HLA-E	protein_coding
ENSG00000019582.15	0.476583	6.491e-32	3.43851e-29	0.428104	0	0	CD74	protein_coding
ENSG00000096996.16	0.481198	1.37831e-32	7.80246e-30	0.4643	3.58263e-30	7.77687e-28	IL12RB1	protein_coding
ENSG00000176083.18	0.48456	4.39106e-33	2.58718e-30	0.464693	3.15888e-30	6.88289e-28	ZNF683	protein_coding
ENSG00000275302.2	0.489573	7.79213e-34	4.94423e-31	0.462908	0	0	CCL4	protein_coding
ENSG00000101017.14	0.495439	9.93035e-35	6.82605e-32	0.482791	8.02846e-33	1.81793e-30	CD40	protein_coding
ENSG00000170458.14	0.501854	9.96966e-36	8.04093e-33	0.439337	0	0	CD14	protein_coding
ENSG00000130592.17	0.502127	9.0282e-36	7.44711e-33	0.502087	0	0	LSP1	protein_coding
ENSG00000198851.10	0.506645	1.73368e-36	1.56413e-33	0.496786	0	0	CD3E	protein_coding
ENSG00000077984.6	0.509974	5.05876e-37	4.63647e-34	0.513728	0	0	CST7	protein_coding
ENSG00000100097.12	0.513893	1.16606e-37	1.16085e-34	0.471492	3.49012e-31	7.75088e-29	LGALS1	protein_coding
ENSG00000168062.10	0.520918	8.00472e-39	8.40364e-36	0.505693	0	0	BATF2	protein_coding
ENSG00000100385.14	0.521311	6.878e-39	7.35449e-36	0.508088	0	0	IL2RB	protein_coding
ENSG00000204642.14	0.521437	6.55121e-39	7.13724e-36	0.522404	0	0	HLA-F	protein_coding
ENSG00000173762.8	0.522199	4.87677e-39	5.41519e-36	0.497979	0	0	CD7	protein_coding
ENSG00000137496.18	0.523069	3.47953e-39	3.93944e-36	0.497177	0	0	IL18BP	protein_coding
ENSG00000167286.10	0.525002	1.63834e-39	1.97082e-36	0.501876	0	0	CD3D	protein_coding
ENSG00000125347.14	0.532979	6.93937e-41	1.05444e-37	0.511813	0	0	IRF1	protein_coding
ENSG00000110876.10	0.533727	5.13702e-41	8.23935e-38	0.489356	0	0	SELPLG	protein_coding
ENSG00000146112.12	0.534049	4.51243e-41	7.44435e-38	0.507119	1.45593e-36	3.44536e-34	PPP1R18	protein_coding
ENSG00000186827.11	0.534508	3.74889e-41	6.55953e-38	0.462184	7.03486e-30	1.51567e-27	TNFRSF4	protein_coding
ENSG00000105374.10	0.539603	4.71064e-42	8.7741e-39	0.500292	0	0	NKG7	protein_coding
ENSG00000066336.12	0.540307	3.52738e-42	7.27408e-39	0.480635	0	0	SPI1	protein_coding
ENSG00000271503.6	0.542671	1.32756e-42	2.94826e-39	0.516641	0	0	CCL5	protein_coding
ENSG00000134470.21	0.543028	1.14496e-42	2.73359e-39	0.538142	0	0	IL15RA	protein_coding
ENSG00000186810.8	0.543339	1.00596e-42	2.52545e-39	0.524927	0	0	CXCR3	protein_coding
ENSG00000104951.16	0.546633	2.53759e-43	9.15768e-40	0.515339	0	0	IL4I1	protein_coding
ENSG00000234745.12	0.563209	1.95584e-46	8.68709e-43	0.542259	0	0	HLA-B	protein_coding
ENSG00000204525.17	0.570657	6.83282e-48	3.58667e-44	0.519173	0	0	HLA-C	protein_coding
ENSG00000146232.17	0.608559	6.46082e-56	1.24351e-51	0.612419	0	0	NFKBIE	protein_coding
ENSG00000147168.13	0.628736	1.19913e-60	3.46193e-56	0.606516	0	0	IL2RG	protein_coding

## Sheet: CD55
id	correlation_pearson	pvalue_pearson	padj_pearson	correlation_spearman	pvalue_spearman	padj_spearman	gene_name	gene_type
ENSG00000167550.11	-0.404863	1.12136e-22	2.15828e-19	-0.411124	2.13087e-23	1.3671e-20	RHEBL1	protein_coding
ENSG00000140451.13	-0.38228	3.36797e-20	3.02588e-17	-0.398466	5.90252e-22	3.6647e-19	PIF1	protein_coding
ENSG00000203760.9	-0.378119	9.18918e-20	7.57989e-17	-0.38718	0	0	CENPW	protein_coding
ENSG00000101057.16	-0.377257	1.12928e-19	9.05632e-17	-0.384656	0	0	MYBL2	protein_coding
ENSG00000186185.14	-0.372521	3.46683e-19	2.41179e-16	-0.363108	3.05246e-18	1.45663e-15	KIF18B	protein_coding
ENSG00000111665.12	-0.369664	6.75999e-19	4.38571e-16	-0.382832	2.94488e-20	1.73511e-17	CDCA3	protein_coding
ENSG00000089692.9	-0.369394	7.19818e-19	4.61812e-16	-0.376604	0	0	LAG3	protein_coding
ENSG00000135451.13	-0.369244	7.4531e-19	4.67771e-16	-0.379071	7.31281e-20	4.26514e-17	TROAP	protein_coding
ENSG00000154839.10	-0.364965	1.99831e-18	1.14242e-15	-0.372767	3.27239e-19	1.79954e-16	SKA1	protein_coding
ENSG00000254109.6	0.420697	1.57002e-24	5.6659e-21	0.440585	5.29315e-27	3.63847e-24	RBPMS-AS1	lncRNA
ENSG00000178999.13	-0.362707	3.34283e-18	1.83827e-15	-0.368244	0	0	AURKB	protein_coding
ENSG00000115163.15	-0.359834	6.39674e-18	3.26862e-15	-0.369015	7.86028e-19	4.24169e-16	CENPA	protein_coding
ENSG00000155961.5	-0.358803	8.06003e-18	3.97773e-15	-0.3265	7.44516e-15	1.52353e-12	RAB39B	protein_coding
ENSG00000135476.12	-0.358206	9.21105e-18	4.3955e-15	-0.359143	3.10143e-18	1.46787e-15	ESPL1	protein_coding
ENSG00000280285.1	0.355031	1.86492e-17	8.28378e-15	0.425853	3.72103e-25	2.46961e-22	AC108215.1	TEC
ENSG00000105255.11	-0.357673	1.03754e-17	4.84522e-15	-0.389062	6.35866e-21	3.82454e-18	FSD1	protein_coding
ENSG00000134222.16	-0.356338	1.39617e-17	6.34774e-15	-0.340148	4.58231e-16	1.27205e-13	PSRC1	protein_coding
ENSG00000163918.11	-0.354794	1.96506e-17	8.66142e-15	-0.346586	1.17138e-16	3.75761e-14	RFC4	protein_coding
ENSG00000226137.5	0.382665	3.06728e-20	2.81124e-17	0.421757	0	0	BAIAP2-DT	lncRNA
ENSG00000146670.10	-0.353691	2.50517e-17	1.07543e-14	-0.347909	9.37026e-17	3.14563e-14	CDCA5	protein_coding
ENSG00000112742.10	-0.353674	2.51439e-17	1.07543e-14	-0.36293	3.17799e-18	1.49187e-15	TTK	protein_coding
ENSG00000160957.14	-0.353595	2.55842e-17	1.08622e-14	-0.35796	5.02696e-18	2.30154e-15	RECQL4	protein_coding
ENSG00000142185.16	-0.351428	4.11168e-17	1.67192e-14	-0.358669	3.79588e-18	1.76756e-15	TRPM2	protein_coding
ENSG00000088325.16	-0.351142	4.37594e-17	1.76693e-14	-0.357334	6.33555e-18	2.83582e-15	TPX2	protein_coding
ENSG00000183150.8	-0.350523	5.00697e-17	1.98019e-14	-0.35884	7.99302e-18	3.4187e-15	GPR19	protein_coding
ENSG00000163507.14	-0.348462	7.82401e-17	3.01177e-14	-0.359147	7.46218e-18	3.26498e-15	CIP2A	protein_coding
ENSG00000229415.10	0.359407	7.03949e-18	3.5655e-15	0.410464	2.54263e-23	1.61334e-20	SFTA3	lncRNA
ENSG00000160326.14	-0.34609	1.30263e-16	4.67174e-14	-0.343693	2.17061e-16	6.39455e-14	SLC2A6	protein_coding
ENSG00000164045.12	-0.343918	2.0695e-16	7.15539e-14	-0.343416	2.30198e-16	6.74714e-14	CDC25A	protein_coding
ENSG00000123485.12	-0.343543	2.24049e-16	7.65493e-14	-0.361052	4.86174e-18	2.24577e-15	HJURP	protein_coding
ENSG00000187840.5	-0.341519	3.43599e-16	1.12089e-13	-0.335206	1.27788e-15	3.16679e-13	EIF4EBP1	protein_coding
ENSG00000112029.10	-0.34097	3.85656e-16	1.24305e-13	-0.33401	2.14618e-15	4.97682e-13	FBXO5	protein_coding
ENSG00000161888.11	-0.340541	4.21988e-16	1.34598e-13	-0.323063	1.47011e-14	2.83898e-12	SPC24	protein_coding
ENSG00000127423.11	-0.340094	4.63392e-16	1.45417e-13	-0.353517	2.6029e-17	9.82313e-15	AUNIP	protein_coding
ENSG00000134690.11	-0.339954	4.77219e-16	1.48947e-13	-0.334791	1.82028e-15	4.3253e-13	CDCA8	protein_coding
ENSG00000146410.12	-0.339534	5.21003e-16	1.59171e-13	-0.358885	7.91254e-18	3.40954e-15	MTFR2	protein_coding
ENSG00000013810.20	-0.3393	5.47024e-16	1.64509e-13	-0.345152	1.82149e-16	5.53551e-14	TACC3	protein_coding
ENSG00000142945.13	-0.338282	6.76338e-16	1.98236e-13	-0.34476	1.73e-16	5.34181e-14	KIF2C	protein_coding
ENSG00000237649.8	-0.337245	8.38848e-16	2.4218e-13	-0.338024	7.1359e-16	1.87288e-13	KIFC1	protein_coding
ENSG00000136982.6	-0.337108	8.62888e-16	2.46614e-13	-0.324492	1.49446e-14	2.85734e-12	DSCC1	protein_coding
ENSG00000129195.16	-0.337085	8.67021e-16	2.46614e-13	-0.336735	9.32173e-16	2.35042e-13	PIMREG	protein_coding
ENSG00000075218.19	-0.33551	1.2004e-15	3.31638e-13	-0.350889	4.38394e-17	1.59203e-14	GTSE1	protein_coding
ENSG00000225383.8	0.392696	2.56041e-21	3.14554e-18	0.395084	0	0	SFTA1P	lncRNA
ENSG00000165304.8	-0.334963	1.34331e-15	3.66348e-13	-0.353516	2.12891e-17	8.30578e-15	MELK	protein_coding
ENSG00000197275.14	-0.334957	1.34507e-15	3.66348e-13	-0.354311	2.18552e-17	8.46942e-15	RAD54B	protein_coding
ENSG00000213420.8	-0.333532	1.80115e-15	4.81481e-13	-0.28601	1.31876e-11	1.15199e-09	GPC2	protein_coding
ENSG00000106462.11	-0.33142	2.76909e-15	7.13795e-13	-0.310648	2.11852e-13	2.99818e-11	EZH2	protein_coding
ENSG00000091651.9	-0.331023	3.00109e-15	7.66753e-13	-0.344814	1.71034e-16	5.3095e-14	ORC6	protein_coding
ENSG00000159753.14	-0.330853	3.10638e-15	7.90156e-13	-0.322995	1.48995e-14	2.85734e-12	CARMIL2	protein_coding
ENSG00000100526.20	-0.330632	3.24823e-15	8.15462e-13	-0.337746	9.66858e-16	2.42728e-13	CDKN3	protein_coding
ENSG00000175063.17	-0.330472	3.35497e-15	8.34998e-13	-0.353256	2.29339e-17	8.82819e-15	UBE2C	protein_coding
ENSG00000158457.6	-0.329599	4.0015e-15	9.87396e-13	-0.32627	7.79477e-15	1.58478e-12	TSPAN33	protein_coding
ENSG00000127564.17	-0.329461	4.11419e-15	1.01088e-12	-0.333444	2.41711e-15	5.49097e-13	PKMYT1	protein_coding
ENSG00000165490.13	-0.329339	4.21705e-15	1.0231e-12	-0.324777	1.04843e-14	2.08749e-12	DDIAS	protein_coding
ENSG00000284691.1	-0.329214	4.32455e-15	1.04479e-12	-0.288281	8.9366e-12	8.2167e-10	AC073111.3	protein_coding
ENSG00000137310.12	-0.3283	5.19567e-15	1.2245e-12	-0.302175	9.91709e-13	1.18555e-10	TCF19	protein_coding
ENSG00000152253.9	-0.327377	6.25076e-15	1.41539e-12	-0.325972	1.1132e-14	2.19377e-12	SPC25	protein_coding
ENSG00000080986.13	-0.326333	7.6968e-15	1.70931e-12	-0.338846	6.01458e-16	1.62284e-13	NDC80	protein_coding
ENSG00000014138.9	-0.325933	8.33455e-15	1.82983e-12	-0.292329	4.42658e-12	4.45287e-10	POLA2	protein_coding
ENSG00000117399.14	-0.324711	1.0621e-14	2.29688e-12	-0.339532	6.54349e-16	1.73315e-13	CDC20	protein_coding
ENSG00000085999.13	-0.324685	1.06755e-14	2.29837e-12	-0.319186	3.13438e-14	5.5535e-12	RAD54L	protein_coding
ENSG00000121152.10	-0.32467	1.07075e-14	2.29837e-12	-0.343743	2.14767e-16	6.35943e-14	NCAPH	protein_coding
ENSG00000105011.9	-0.324624	1.08049e-14	2.31069e-12	-0.313651	1.20928e-13	1.8231e-11	ASF1B	protein_coding
ENSG00000237988.5	-0.323209	1.42872e-14	2.99985e-12	-0.34016	4.5703e-16	1.27205e-13	OR2I1P	protein_coding
ENSG00000177602.5	-0.322602	1.6095e-14	3.29554e-12	-0.349578	6.14742e-17	2.20471e-14	HASPIN	protein_coding
ENSG00000165891.16	-0.321243	2.10056e-14	4.24086e-12	-0.301663	8.39104e-13	1.02358e-10	E2F7	protein_coding
ENSG00000051341.14	-0.320789	2.29497e-14	4.58526e-12	-0.341608	3.37193e-16	9.63856e-14	POLQ	protein_coding
ENSG00000068489.13	-0.319699	2.83779e-14	5.55285e-12	-0.323523	1.34283e-14	2.61946e-12	PRR11	protein_coding
ENSG00000263513.5	-0.319683	2.84658e-14	5.55285e-12	-0.305343	4.28428e-13	5.63099e-11	FAM72C	protein_coding
ENSG00000119403.15	-0.319621	2.88083e-14	5.60075e-12	-0.305762	5.19394e-13	6.64973e-11	PHF19	protein_coding
ENSG00000163808.17	-0.319027	3.23295e-14	6.10046e-12	-0.310647	1.59852e-13	2.33672e-11	KIF15	protein_coding
ENSG00000131153.9	-0.318573	3.52948e-14	6.61673e-12	-0.294649	2.94434e-12	3.11372e-10	GINS2	protein_coding
ENSG00000090889.12	-0.318063	3.89537e-14	7.22401e-12	-0.322249	2.32494e-14	4.24824e-12	KIF4A	protein_coding
ENSG00000165244.7	-0.318052	3.90345e-14	7.22401e-12	-0.269602	1.9805e-10	1.21855e-08	ZNF367	protein_coding
ENSG00000277443.3	-0.317416	4.41299e-14	8.03818e-12	-0.3207	3.14507e-14	5.5535e-12	MARCKS	protein_coding
ENSG00000088305.18	-0.317277	4.53248e-14	8.20407e-12	-0.327855	5.6805e-15	1.21481e-12	DNMT3B	protein_coding
ENSG00000075702.18	-0.316341	5.42612e-14	9.58133e-12	-0.297789	2.15904e-12	2.34803e-10	WDR62	protein_coding
ENSG00000177807.10	-0.316188	5.58753e-14	9.83626e-12	-0.302088	7.76848e-13	9.60513e-11	KCNJ10	protein_coding
ENSG00000108106.14	-0.315951	5.84667e-14	1.01685e-11	-0.319138	4.25535e-14	7.14268e-12	UBE2S	protein_coding
ENSG00000101003.10	-0.315477	6.40207e-14	1.1101e-11	-0.311383	1.39209e-13	2.06635e-11	GINS1	protein_coding
ENSG00000183763.9	-0.315184	6.77015e-14	1.16344e-11	-0.305189	4.40707e-13	5.7572e-11	TRAIP	protein_coding
ENSG00000163121.10	-0.315002	7.01065e-14	1.19764e-11	-0.339699	5.03312e-16	1.38389e-13	NEURL3	protein_coding
ENSG00000104951.16	-0.314383	7.88763e-14	1.33169e-11	-0.324052	1.63041e-14	3.10699e-12	IL4I1	protein_coding
ENSG00000155380.12	-0.313413	9.48479e-14	1.58742e-11	-0.29999	1.46378e-12	1.67036e-10	SLC16A1	protein_coding
ENSG00000161692.18	-0.313311	9.67054e-14	1.59611e-11	-0.298411	1.50819e-12	1.7109e-10	DBF4B	protein_coding
ENSG00000111247.15	-0.312946	1.03634e-13	1.69819e-11	-0.326842	9.35166e-15	1.88144e-12	RAD51AP1	protein_coding
ENSG00000174871.11	-0.312936	1.03819e-13	1.69819e-11	-0.243307	1.05407e-08	4.05754e-07	CNIH2	protein_coding
ENSG00000111206.13	-0.31261	1.10425e-13	1.79608e-11	-0.325753	8.63885e-15	1.74411e-12	FOXM1	protein_coding
ENSG00000188610.12	-0.311657	1.32198e-13	2.12292e-11	-0.329465	4.11142e-15	9.06098e-13	FAM72B	protein_coding
ENSG00000287134.1	0.215677	4.2986e-07	1.15177e-05	0.366632	1.36338e-18	7.09626e-16	AC106845.1	lncRNA
ENSG00000084731.15	-0.311371	1.39519e-13	2.2254e-11	-0.301634	8.43538e-13	1.02541e-10	KIF3C	protein_coding
ENSG00000181544.15	-0.310801	1.55299e-13	2.4635e-11	-0.318549	3.54587e-14	6.09351e-12	FANCB	protein_coding
ENSG00000221829.10	-0.3104	1.67446e-13	2.62731e-11	-0.277741	5.28316e-11	3.91096e-09	FANCG	protein_coding
ENSG00000215784.6	-0.310367	1.68495e-13	2.63661e-11	-0.311033	1.48671e-13	2.1899e-11	FAM72D	protein_coding
ENSG00000280200.1	0.252603	2.72031e-09	1.39373e-07	0.365623	1.71874e-18	8.70544e-16	AC073862.5	TEC
ENSG00000176244.7	-0.31027	1.71588e-13	2.67774e-11	-0.294731	2.90181e-12	3.08002e-10	ACBD7	protein_coding
ENSG00000166508.18	-0.310209	1.73563e-13	2.70127e-11	-0.284257	2.18818e-11	1.81273e-09	MCM7	protein_coding
ENSG00000136490.9	-0.310172	1.7476e-13	2.71258e-11	-0.320478	3.28368e-14	5.72819e-12	LIMD2	protein_coding
ENSG00000143228.13	-0.309896	1.84022e-13	2.8487e-11	-0.321173	2.12964e-14	3.91616e-12	NUF2	protein_coding
ENSG00000071539.14	-0.309587	1.94982e-13	2.99426e-11	-0.320126	3.51559e-14	6.0595e-12	TRIP13	protein_coding
ENSG00000027869.12	-0.309331	2.04536e-13	3.12437e-11	-0.320157	3.49471e-14	6.04157e-12	SH2D2A	protein_coding
ENSG00000023902.14	-0.309284	2.06346e-13	3.14369e-11	-0.324503	1.49122e-14	2.85734e-12	PLEKHO1	protein_coding
ENSG00000188820.13	-0.309143	2.11841e-13	3.21892e-11	-0.315471	6.40956e-14	1.04252e-11	CALHM6	protein_coding
ENSG00000100092.24	-0.308966	2.1897e-13	3.30983e-11	-0.312195	1.19436e-13	1.8056e-11	SH3BP1	protein_coding
ENSG00000109805.10	-0.308597	2.34561e-13	3.51786e-11	-0.318896	3.316e-14	5.76714e-12	NCAPG	protein_coding
ENSG00000169679.15	-0.308578	2.35379e-13	3.52099e-11	-0.32127	2.0896e-14	3.86716e-12	BUB1	protein_coding
ENSG00000175643.10	-0.308319	2.47018e-13	3.68555e-11	-0.295254	3.36393e-12	3.50608e-10	RMI2	protein_coding
ENSG00000185347.18	-0.307355	2.95459e-13	4.35207e-11	-0.299856	1.16344e-12	1.36264e-10	TEDC1	protein_coding
ENSG00000117632.23	-0.305507	4.1565e-13	5.9406e-11	-0.284352	2.15389e-11	1.78946e-09	STMN1	protein_coding
ENSG00000165480.16	-0.305194	4.40292e-13	6.24641e-11	-0.316128	7.57151e-14	1.20197e-11	SKA3	protein_coding
ENSG00000131470.15	-0.304838	4.70137e-13	6.6372e-11	-0.276908	6.06088e-11	4.41313e-09	PSMC3IP	protein_coding
ENSG00000140534.14	-0.304755	4.77344e-13	6.70616e-11	-0.314697	7.43009e-14	1.18842e-11	TICRR	protein_coding
ENSG00000035499.13	-0.304727	4.79794e-13	6.72422e-11	-0.309252	2.0757e-13	2.94479e-11	DEPDC1B	protein_coding
ENSG00000093009.11	-0.304425	5.07068e-13	7.05508e-11	-0.324723	1.42747e-14	2.76589e-12	CDC45	protein_coding
ENSG00000242640.1	0.346379	1.22452e-16	4.47499e-14	0.356581	1.32273e-17	5.37859e-15	RPS29P11	processed_pseudogene
ENSG00000147536.12	-0.304387	5.10654e-13	7.0879e-11	-0.296553	2.10121e-12	2.29784e-10	GINS4	protein_coding
ENSG00000007968.7	-0.304144	5.33924e-13	7.37543e-11	-0.287847	9.6297e-12	8.77017e-10	E2F2	protein_coding
ENSG00000169245.6	-0.303857	5.62677e-13	7.7356e-11	-0.333933	1.65919e-15	4.02535e-13	CXCL10	protein_coding
ENSG00000214708.4	0.345438	1.49727e-16	5.33665e-14	0.355462	1.69512e-17	6.75022e-15	AC116407.1	lncRNA
ENSG00000104889.7	-0.303467	6.04318e-13	8.23673e-11	-0.228836	7.79351e-08	2.33405e-06	RNASEH2A	protein_coding
ENSG00000262873.2	0.273952	9.82822e-11	7.3796e-09	0.354877	1.92933e-17	7.63022e-15	AC127496.5	lncRNA
ENSG00000065328.17	-0.303359	6.16258e-13	8.37255e-11	-0.307536	2.85678e-13	3.94626e-11	MCM10	protein_coding
ENSG00000126787.13	-0.302529	7.16943e-13	9.60487e-11	-0.314781	9.77235e-14	1.53088e-11	DLGAP5	protein_coding
ENSG00000167513.9	-0.302489	7.22203e-13	9.63203e-11	-0.310872	2.03204e-13	2.89708e-11	CDT1	protein_coding
ENSG00000134028.14	-0.301694	8.34538e-13	1.09516e-10	-0.307192	3.0453e-13	4.16679e-11	ADAMDEC1	protein_coding
ENSG00000256969.2	0.329413	4.15444e-15	1.01645e-12	0.353702	2.49912e-17	9.49353e-15	AC084375.1	lncRNA
ENSG00000168496.4	-0.301604	8.48132e-13	1.1086e-10	-0.28018	4.29191e-11	3.28672e-09	FEN1	protein_coding
ENSG00000100162.15	-0.301601	8.48615e-13	1.1086e-10	-0.302003	1.02263e-12	1.21747e-10	CENPM	protein_coding
ENSG00000169248.13	-0.30151	8.62762e-13	1.12453e-10	-0.320812	3.07742e-14	5.48436e-12	CXCL11	protein_coding
ENSG00000175305.17	-0.301393	8.8128e-13	1.14608e-10	-0.278137	4.94888e-11	3.69668e-09	CCNE2	protein_coding
ENSG00000166851.15	-0.300909	9.6203e-13	1.23716e-10	-0.306577	4.47837e-13	5.83714e-11	PLK1	protein_coding
ENSG00000087586.18	-0.300539	1.02852e-12	1.31098e-10	-0.309931	1.82837e-13	2.62617e-11	AURKA	protein_coding
ENSG00000092853.14	-0.29984	1.16677e-12	1.47097e-10	-0.283768	1.93002e-11	1.62451e-09	CLSPN	protein_coding
ENSG00000142512.15	-0.299473	1.24646e-12	1.56122e-10	-0.300414	1.05205e-12	1.24309e-10	SIGLEC10	protein_coding
ENSG00000154920.15	-0.299205	1.30797e-12	1.62767e-10	-0.307617	2.81426e-13	3.89684e-11	EME1	protein_coding
ENSG00000013573.17	-0.299157	1.3192e-12	1.63811e-10	-0.271179	1.82806e-10	1.14359e-08	DDX11	protein_coding
ENSG00000124256.15	-0.298736	1.4227e-12	1.74713e-10	-0.312455	1.13716e-13	1.74166e-11	ZBP1	protein_coding
ENSG00000169607.13	-0.298227	1.55857e-12	1.88271e-10	-0.306346	3.5609e-13	4.78791e-11	CKAP2L	protein_coding
ENSG00000138755.6	-0.297428	1.79797e-12	2.12739e-10	-0.318581	4.73655e-14	7.85737e-12	CXCL9	protein_coding
ENSG00000159618.16	-0.297315	1.83446e-12	2.1617e-10	-0.270945	1.59729e-10	1.02363e-08	ADGRG5	protein_coding
ENSG00000129810.15	-0.296823	2.00259e-12	2.32192e-10	-0.301377	8.83811e-13	1.06762e-10	SGO1	protein_coding
ENSG00000137404.14	-0.296436	2.1455e-12	2.4678e-10	-0.299224	1.67639e-12	1.8759e-10	NRM	protein_coding
ENSG00000089685.15	-0.296402	2.15851e-12	2.47783e-10	-0.314083	1.1148e-13	1.71197e-11	BIRC5	protein_coding
ENSG00000154451.14	-0.295975	2.32853e-12	2.65191e-10	-0.314096	1.11217e-13	1.71197e-11	GBP5	protein_coding
ENSG00000272944.1	0.287538	1.01539e-11	9.88692e-10	0.347689	9.24249e-17	3.12088e-14	AC079834.1	lncRNA
ENSG00000213347.10	-0.295463	2.54985e-12	2.8756e-10	-0.274378	1.09868e-10	7.34247e-09	MXD3	protein_coding
ENSG00000137101.13	-0.295447	2.55712e-12	2.87818e-10	-0.304741	4.78554e-13	6.18169e-11	CD72	protein_coding
ENSG00000145386.11	-0.29504	2.74761e-12	3.05684e-10	-0.299576	1.57509e-12	1.76941e-10	CCNA2	protein_coding
ENSG00000073111.14	-0.294839	2.84721e-12	3.14944e-10	-0.285824	1.68403e-11	1.43207e-09	MCM2	protein_coding
ENSG00000140511.12	-0.294127	3.22798e-12	3.51216e-10	-0.314314	1.0673e-13	1.6522e-11	HAPLN3	protein_coding
ENSG00000076382.17	-0.294063	3.26508e-12	3.54378e-10	-0.302282	9.72858e-13	1.16785e-10	SPAG5	protein_coding
ENSG00000198910.14	-0.292348	4.41149e-12	4.66056e-10	-0.323713	1.29356e-14	2.53192e-12	L1CAM	protein_coding
ENSG00000256612.7	0.353244	2.76376e-17	1.16483e-14	0.345459	1.69427e-16	5.28803e-14	CYP2B7P	transcribed_unprocessed_pseudogene
ENSG00000138180.16	-0.291739	4.90688e-12	5.14207e-10	-0.307301	3.92344e-13	5.2079e-11	CEP55	protein_coding
ENSG00000106976.21	-0.291319	5.27994e-12	5.45312e-10	-0.247159	6.05379e-09	2.48845e-07	DNM1	protein_coding
ENSG00000132749.11	-0.29131	5.28869e-12	5.45312e-10	-0.305802	3.93707e-13	5.214e-11	TESMIN	protein_coding
ENSG00000143179.16	-0.290809	5.77007e-12	5.92829e-10	-0.275016	8.26369e-11	5.76969e-09	UCK2	protein_coding
ENSG00000184788.14	-0.289005	7.88732e-12	7.92038e-10	-0.166075	0.000107218	0.00112972	SATL1	protein_coding
ENSG00000092621.13	-0.28848	8.63538e-12	8.62656e-10	-0.291174	6.80322e-12	6.53619e-10	PHGDH	protein_coding
ENSG00000167670.16	-0.28817	9.10917e-12	9.03733e-10	-0.256597	1.71483e-09	8.21027e-08	CHAF1A	protein_coding
ENSG00000070087.14	-0.288147	9.14485e-12	9.05717e-10	-0.299978	1.46677e-12	1.67047e-10	PFN2	protein_coding
ENSG00000159164.10	-0.287927	9.49721e-12	9.34205e-10	-0.25472	2.26532e-09	1.04558e-07	SV2A	protein_coding
ENSG00000188389.11	-0.287639	9.97942e-12	9.76647e-10	-0.313048	1.01654e-13	1.5821e-11	PDCD1	protein_coding
ENSG00000241359.1	0.313336	9.6255e-14	1.59611e-11	0.341988	3.11245e-16	8.94585e-14	SYNPR-AS1	lncRNA
ENSG00000119969.15	-0.28754	1.01505e-11	9.88692e-10	-0.285269	1.4962e-11	1.28943e-09	HELLS	protein_coding
ENSG00000137807.16	-0.287328	1.0527e-11	1.02158e-09	-0.312299	1.17121e-13	1.77966e-11	KIF23	protein_coding
ENSG00000108852.15	-0.286182	1.28072e-11	1.2203e-09	-0.244474	8.91959e-09	3.49034e-07	MPP2	protein_coding
ENSG00000170779.11	-0.285939	1.33483e-11	1.26352e-09	-0.277552	5.45081e-11	4.01961e-09	CDCA4	protein_coding
ENSG00000094804.12	-0.285783	1.37082e-11	1.29124e-09	-0.300425	1.04988e-12	1.24309e-10	CDC6	protein_coding
ENSG00000184445.12	-0.285718	1.3862e-11	1.30147e-09	-0.278808	4.4283e-11	3.37773e-09	KNTC1	protein_coding
ENSG00000198133.8	-0.285386	1.46676e-11	1.36821e-09	-0.271457	1.47109e-10	9.51203e-09	TMEM229B	protein_coding
ENSG00000138778.13	-0.284528	1.6971e-11	1.56287e-09	-0.28277	2.28439e-11	1.88433e-09	CENPE	protein_coding
ENSG00000100297.16	-0.284031	1.84607e-11	1.69197e-09	-0.291351	5.25092e-12	5.16514e-10	MCM5	protein_coding
ENSG00000113368.12	-0.283618	1.97968e-11	1.79731e-09	-0.269237	2.09939e-10	1.28548e-08	LMNB1	protein_coding
ENSG00000164104.12	-0.282483	2.39737e-11	2.13951e-09	-0.254512	2.33631e-09	1.07234e-07	HMGB2	protein_coding
ENSG00000179774.9	-0.281926	2.63241e-11	2.32769e-09	-0.214909	4.73371e-07	1.11694e-05	ATOH7	protein_coding
ENSG00000006634.8	-0.281836	2.67242e-11	2.35004e-09	-0.268146	2.49701e-10	1.50187e-08	DBF4	protein_coding
ENSG00000157456.8	-0.281812	2.6835e-11	2.35483e-09	-0.311733	1.73128e-13	2.50541e-11	CCNB2	protein_coding
ENSG00000170835.16	-0.281554	2.80183e-11	2.44751e-09	-0.22442	1.39863e-07	3.87924e-06	CEL	protein_coding
ENSG00000228997.1	0.326171	7.94933e-15	1.75863e-12	0.337943	7.25758e-16	1.88766e-13	AL136452.1	processed_pseudogene
ENSG00000267072.2	0.278603	4.58193e-11	3.80669e-09	0.337854	7.39232e-16	1.91408e-13	NAGPA-AS1	lncRNA
ENSG00000131094.4	-0.281534	2.81165e-11	2.45114e-09	-0.261272	7.32031e-10	3.88495e-08	C1QL1	protein_coding
ENSG00000227687.1	0.298215	1.56206e-12	1.88298e-10	0.337278	8.33185e-16	2.11004e-13	AL713965.1	lncRNA
ENSG00000101945.17	-0.281239	2.95387e-11	2.56095e-09	-0.269517	2.3752e-10	1.43759e-08	SUV39H1	protein_coding
ENSG00000006118.15	-0.280769	3.19532e-11	2.74555e-09	-0.2744	1.09486e-10	7.3254e-09	TMEM132A	protein_coding
ENSG00000148459.16	-0.280537	3.32151e-11	2.84551e-09	-0.283686	1.95716e-11	1.64257e-09	PDSS1	protein_coding
ENSG00000186051.7	-0.280398	3.3995e-11	2.90801e-09	-0.24296	1.10751e-08	4.21245e-07	TAL2	protein_coding
ENSG00000123136.15	-0.279986	3.64098e-11	3.10079e-09	-0.259919	1.04184e-09	5.28157e-08	DDX39A	protein_coding
ENSG00000127586.17	-0.278728	4.48796e-11	3.73939e-09	-0.267652	3.17987e-10	1.85464e-08	CHTF18	protein_coding
ENSG00000126215.14	-0.278567	4.60898e-11	3.82367e-09	-0.275108	9.77326e-11	6.61568e-09	XRCC3	protein_coding
ENSG00000224189.8	0.317993	3.94855e-14	7.28414e-12	0.334689	1.42118e-15	3.50684e-13	HAGLR	lncRNA
ENSG00000198885.10	-0.278454	4.69613e-11	3.89038e-09	-0.272889	1.16765e-10	7.75847e-09	ITPRIPL1	protein_coding
ENSG00000145604.17	-0.277742	5.28297e-11	4.33917e-09	-0.290808	5.77096e-12	5.60978e-10	SKP2	protein_coding
ENSG00000138160.7	-0.277719	5.3026e-11	4.34911e-09	-0.278923	4.3447e-11	3.31835e-09	KIF11	protein_coding
ENSG00000213190.4	-0.27744	5.55212e-11	4.53657e-09	-0.240873	1.65452e-08	6.01597e-07	MLLT11	protein_coding
ENSG00000101412.13	-0.277326	5.65785e-11	4.60775e-09	-0.268548	2.76471e-10	1.64405e-08	E2F1	protein_coding
ENSG00000189057.11	-0.277257	5.72202e-11	4.64989e-09	-0.235317	3.23276e-08	1.07524e-06	FAM111B	protein_coding
ENSG00000237074.2	0.266914	3.03495e-10	1.97122e-08	0.333747	1.7238e-15	4.16461e-13	AL596218.1	lncRNA
ENSG00000144815.16	-0.277072	5.89916e-11	4.77063e-09	-0.27992	4.47867e-11	3.40267e-09	NXPE3	protein_coding
ENSG00000100479.13	-0.276982	5.98774e-11	4.8355e-09	-0.26403	4.77256e-10	2.66153e-08	POLE2	protein_coding
ENSG00000164611.13	-0.276839	6.12951e-11	4.9088e-09	-0.29051	7.62086e-12	7.19013e-10	PTTG1	protein_coding
ENSG00000272564.1	0.319515	2.94083e-14	5.67914e-12	0.332848	2.07131e-15	4.84209e-13	AC012511.1	lncRNA
ENSG00000105173.14	-0.27667	6.30287e-11	5.02671e-09	-0.295059	2.73865e-12	2.92837e-10	CCNE1	protein_coding
ENSG00000172167.8	-0.276434	6.55126e-11	5.2176e-09	-0.278765	4.46059e-11	3.3939e-09	MTBP	protein_coding
ENSG00000273368.1	0.288024	9.3401e-12	9.2347e-10	0.332144	2.39035e-15	5.45539e-13	AC006566.1	lncRNA
ENSG00000156970.13	-0.276401	6.58691e-11	5.23877e-09	-0.283804	1.91843e-11	1.61711e-09	BUB1B	protein_coding
ENSG00000162062.15	-0.276384	6.60623e-11	5.24691e-09	-0.278166	4.92551e-11	3.68399e-09	TEDC2	protein_coding
ENSG00000130487.9	-0.276358	6.63396e-11	5.25448e-09	-0.298981	1.36155e-12	1.56296e-10	KLHDC7B	protein_coding
ENSG00000137135.18	-0.276347	6.64582e-11	5.25666e-09	-0.274495	8.99601e-11	6.14709e-09	ARHGEF39	protein_coding
ENSG00000160949.17	-0.27614	6.87584e-11	5.42374e-09	-0.281512	2.82188e-11	2.2599e-09	TONSL	protein_coding
ENSG00000184661.14	-0.275951	7.09148e-11	5.57101e-09	-0.2825	2.39038e-11	1.9582e-09	CDCA2	protein_coding
ENSG00000274173.1	0.301273	9.00692e-13	1.16869e-10	0.329948	4.98421e-15	1.07788e-12	AL035661.1	lncRNA
ENSG00000176749.9	-0.275738	7.34374e-11	5.73795e-09	-0.249554	4.26756e-09	1.83207e-07	CDK5R1	protein_coding
ENSG00000157851.17	-0.275716	7.37024e-11	5.75088e-09	-0.157566	0.00024012	0.00222085	DPYSL5	protein_coding
ENSG00000225342.2	0.33147	2.74127e-15	7.09793e-13	0.329233	5.76725e-15	1.22429e-12	LRRK2-DT	lncRNA
ENSG00000187741.15	-0.275574	7.54393e-11	5.8674e-09	-0.257054	1.6018e-09	7.74617e-08	FANCA	protein_coding
ENSG00000111602.12	-0.275569	7.55005e-11	5.8674e-09	-0.272116	1.32294e-10	8.63139e-09	TIMELESS	protein_coding
ENSG00000182481.10	-0.275051	8.21621e-11	6.31449e-09	-0.283973	2.29409e-11	1.88963e-09	KPNA2	protein_coding
ENSG00000117228.10	-0.275046	8.22379e-11	6.31449e-09	-0.311921	1.67166e-13	2.43131e-11	GBP1	protein_coding
ENSG00000140853.16	-0.274989	8.30034e-11	6.3648e-09	-0.293128	3.84846e-12	3.95399e-10	NLRC5	protein_coding
ENSG00000149503.13	-0.274475	9.02627e-11	6.88489e-09	-0.257316	1.54035e-09	7.48904e-08	INCENP	protein_coding
ENSG00000112984.12	-0.273756	1.01463e-10	7.58879e-09	-0.283596	2.44245e-11	1.99194e-09	KIF20A	protein_coding
ENSG00000176406.23	-0.27367	1.02887e-10	7.67545e-09	-0.293152	3.8317e-12	3.94379e-10	RIMS2	protein_coding
ENSG00000271420.1	0.29872	1.42678e-12	1.74713e-10	0.327759	5.79002e-15	1.22462e-12	AL109936.2	lncRNA
ENSG00000169213.7	-0.272973	1.15183e-10	8.51571e-09	-0.299026	1.35075e-12	1.55366e-10	RAB3B	protein_coding
ENSG00000236168.1	0.297246	1.85736e-12	2.1798e-10	0.327158	6.53029e-15	1.36125e-12	AL133466.1	unprocessed_pseudogene
ENSG00000158402.20	-0.272942	1.15763e-10	8.53675e-09	-0.29248	4.31062e-12	4.35573e-10	CDC25C	protein_coding
ENSG00000279940.1	0.203663	1.86623e-06	4.08019e-05	0.326996	6.74508e-15	1.38601e-12	AC073862.3	TEC
ENSG00000142583.18	-0.272882	1.169e-10	8.59859e-09	-0.294872	2.83062e-12	3.00999e-10	SLC2A5	protein_coding
ENSG00000162063.13	-0.272636	1.21643e-10	8.92475e-09	-0.255925	1.65447e-09	7.97417e-08	CCNF	protein_coding
ENSG00000100453.13	-0.272514	1.2407e-10	9.07978e-09	-0.307091	4.07716e-13	5.38716e-11	GZMB	protein_coding
ENSG00000278023.7	-0.272423	1.25914e-10	9.20302e-09	-0.272323	1.27953e-10	8.37657e-09	RDM1	protein_coding
ENSG00000146918.20	-0.272104	1.32567e-10	9.64046e-09	-0.261982	6.56057e-10	3.51163e-08	NCAPG2	protein_coding
ENSG00000147889.18	-0.271921	1.36526e-10	9.8416e-09	-0.228515	8.85036e-08	2.60729e-06	CDKN2A	protein_coding
ENSG00000152256.14	-0.271332	1.50096e-10	1.06996e-08	-0.288809	1.01794e-11	9.16954e-10	PDK1	protein_coding
ENSG00000183734.4	-0.270925	1.60263e-10	1.13126e-08	-0.256396	1.54084e-09	7.48904e-08	ASCL2	protein_coding
ENSG00000101447.15	-0.270478	1.72163e-10	1.20641e-08	-0.277972	6.15379e-11	4.46951e-09	FAM83D	protein_coding
ENSG00000076003.5	-0.27008	1.83496e-10	1.28008e-08	-0.247353	6.62037e-09	2.69314e-07	MCM6	protein_coding
ENSG00000137563.13	-0.269799	1.9191e-10	1.32867e-08	-0.286406	1.52733e-11	1.31039e-09	GGH	protein_coding
ENSG00000148773.14	-0.269739	1.93778e-10	1.33999e-08	-0.264197	4.64926e-10	2.60381e-08	MKI67	protein_coding
ENSG00000275234.1	0.299348	1.27473e-12	1.59317e-10	0.322504	1.64083e-14	3.11654e-12	AC010503.4	lncRNA
ENSG00000250978.5	0.317291	4.52024e-14	8.20407e-12	0.322396	1.67601e-14	3.15227e-12	AC079467.1	lncRNA
ENSG00000232504.5	0.296766	2.02319e-12	2.33786e-10	0.322086	1.78113e-14	3.33909e-12	ST3GAL5-AS1	lncRNA
ENSG00000104738.18	-0.269414	2.04087e-10	1.40622e-08	-0.268181	2.92793e-10	1.72688e-08	MCM4	protein_coding
ENSG00000051180.17	-0.269088	2.14993e-10	1.46563e-08	-0.290927	5.65258e-12	5.53161e-10	RAD51	protein_coding
ENSG00000101306.11	-0.269032	2.16906e-10	1.47519e-08	-0.289323	7.46555e-12	7.06669e-10	MYLK2	protein_coding
ENSG00000144834.14	-0.268742	2.27165e-10	1.53772e-08	-0.194978	5.11534e-06	8.68382e-05	TAGLN3	protein_coding
ENSG00000149636.16	-0.268712	2.28238e-10	1.54317e-08	-0.243345	1.17009e-08	4.42742e-07	DSN1	protein_coding
ENSG00000123374.11	-0.268645	2.30677e-10	1.55784e-08	-0.253506	2.70969e-09	1.22426e-07	CDK2	protein_coding
ENSG00000134057.15	-0.268608	2.32036e-10	1.56336e-08	-0.287773	1.21323e-11	1.06626e-09	CCNB1	protein_coding
ENSG00000149554.13	-0.268279	2.44501e-10	1.63589e-08	-0.260886	7.76941e-10	4.08573e-08	CHEK1	protein_coding
ENSG00000135097.7	-0.268256	2.45402e-10	1.64002e-08	-0.223421	1.5937e-07	4.35092e-06	MSI1	protein_coding
ENSG00000164076.17	-0.268153	2.49458e-10	1.66135e-08	-0.123835	0.00398407	0.0218965	CAMKV	protein_coding
ENSG00000144130.11	-0.268098	2.5161e-10	1.67183e-08	-0.321977	1.81959e-14	3.40016e-12	NT5DC4	protein_coding
ENSG00000122952.17	-0.267641	2.70528e-10	1.78317e-08	-0.277821	6.30615e-11	4.56868e-09	ZWINT	protein_coding
ENSG00000118402.6	-0.267213	2.8949e-10	1.88875e-08	-0.238136	2.18678e-08	7.66184e-07	ELOVL4	protein_coding
ENSG00000165621.8	-0.266938	3.02351e-10	1.9669e-08	-0.118724	0.00578526	0.0294063	OXGR1	protein_coding
ENSG00000238042.5	0.330652	3.23543e-15	8.15462e-13	0.318978	3.26347e-14	5.72754e-12	LINC02257	lncRNA
ENSG00000178860.8	-0.266935	3.0249e-10	1.9669e-08	-0.275286	9.49849e-11	6.45998e-09	MSC	protein_coding
ENSG00000149926.13	-0.2665	3.23961e-10	2.09489e-08	-0.238509	2.07575e-08	7.3172e-07	TLCD3B	protein_coding
ENSG00000066279.18	-0.266468	3.25618e-10	2.10307e-08	-0.275851	7.20848e-11	5.10705e-09	ASPM	protein_coding
ENSG00000137812.20	-0.266394	3.29436e-10	2.12299e-08	-0.283993	1.8581e-11	1.57084e-09	KNL1	protein_coding
ENSG00000134940.14	-0.266268	3.36013e-10	2.16055e-08	-0.274032	9.70044e-11	6.58182e-09	ACRV1	protein_coding
ENSG00000198826.11	-0.266101	3.4499e-10	2.21088e-08	-0.262629	5.93484e-10	3.20865e-08	ARHGAP11A	protein_coding
ENSG00000197272.2	-0.266055	3.47511e-10	2.21965e-08	-0.282485	2.39662e-11	1.96011e-09	IL27	protein_coding
ENSG00000161800.13	-0.265269	3.93139e-10	2.49179e-08	-0.275024	8.25253e-11	5.76888e-09	RACGAP1	protein_coding
ENSG00000160917.15	-0.265055	4.06561e-10	2.5656e-08	-0.24493	9.35195e-09	3.64612e-07	CPSF4	protein_coding
ENSG00000123219.13	-0.264877	4.1809e-10	2.6326e-08	-0.270775	1.64149e-10	1.04731e-08	CENPK	protein_coding
ENSG00000196839.13	-0.264587	4.37472e-10	2.74566e-08	-0.29495	2.79184e-12	2.97424e-10	ADA	protein_coding
ENSG00000158517.15	-0.264522	4.41965e-10	2.77085e-08	-0.265804	3.61479e-10	2.07065e-08	NCF1	protein_coding
ENSG00000156509.14	-0.264297	4.57769e-10	2.85135e-08	-0.267378	2.82022e-10	1.67361e-08	FBXO43	protein_coding
ENSG00000152952.12	-0.264236	4.62107e-10	2.86909e-08	-0.281931	3.21781e-11	2.5316e-09	PLOD2	protein_coding
ENSG00000164620.9	-0.264026	4.77574e-10	2.95558e-08	-0.255411	1.78758e-09	8.50919e-08	RELL2	protein_coding
ENSG00000006377.11	-0.264008	4.78872e-10	2.96045e-08	-0.213223	5.84272e-07	1.34408e-05	DLX6	protein_coding
ENSG00000175048.17	-0.263903	4.86799e-10	2.99991e-08	-0.261226	7.37228e-10	3.90893e-08	ZDHHC14	protein_coding
ENSG00000160050.15	-0.263739	4.99428e-10	3.07436e-08	-0.183427	1.82719e-05	0.000253371	CCDC28B	protein_coding
ENSG00000181215.15	-0.263672	5.04621e-10	3.09971e-08	-0.215901	4.17949e-07	1.00053e-05	C4orf50	protein_coding
ENSG00000012048.23	-0.263542	5.14946e-10	3.15977e-08	-0.259326	9.87107e-10	5.05289e-08	BRCA1	protein_coding
ENSG00000188338.15	-0.263258	5.3819e-10	3.28495e-08	-0.115994	0.00702192	0.0343313	SLC38A3	protein_coding
ENSG00000080839.12	-0.263065	5.54655e-10	3.36765e-08	-0.254678	2.27948e-09	1.0496e-07	RBL1	protein_coding
ENSG00000167476.10	-0.262926	5.66689e-10	3.42989e-08	-0.239139	1.90067e-08	6.78286e-07	JSRP1	protein_coding
ENSG00000114268.12	-0.262782	5.79525e-10	3.48929e-08	-0.250207	4.38715e-09	1.86951e-07	PFKFB4	protein_coding
ENSG00000100985.7	-0.26271	5.8605e-10	3.52491e-08	-0.263956	5.63361e-10	3.06011e-08	MMP9	protein_coding
ENSG00000275392.1	0.312828	1.05973e-13	1.72853e-11	0.313818	8.78261e-14	1.38556e-11	AL445493.3	lncRNA
ENSG00000276043.5	-0.262342	6.20474e-10	3.70323e-08	-0.249796	4.6566e-09	1.97269e-07	UHRF1	protein_coding
ENSG00000149091.15	-0.262338	6.20828e-10	3.70323e-08	-0.274062	1.1558e-10	7.68857e-09	DGKZ	protein_coding
ENSG00000085840.13	-0.262114	6.42794e-10	3.82635e-08	-0.275991	7.04571e-11	5.01017e-09	ORC1	protein_coding
ENSG00000084628.10	-0.261728	6.82332e-10	4.04087e-08	-0.192141	7.04284e-06	0.00011391	NKAIN1	protein_coding
ENSG00000111537.5	-0.261441	7.13224e-10	4.21086e-08	-0.274975	8.31862e-11	5.79403e-09	IFNG	protein_coding
ENSG00000133863.9	-0.261345	7.23808e-10	4.26463e-08	-0.230634	6.12135e-08	1.8764e-06	TEX15	protein_coding
ENSG00000180616.9	-0.261238	7.35877e-10	4.33132e-08	-0.250481	3.72385e-09	1.62034e-07	SSTR2	protein_coding
ENSG00000117215.15	-0.261223	7.37607e-10	4.33708e-08	-0.264583	5.11533e-10	2.80498e-08	PLA2G2D	protein_coding
ENSG00000011590.14	-0.260964	7.67635e-10	4.4999e-08	-0.263718	5.01014e-10	2.7763e-08	ZBTB32	protein_coding
ENSG00000249738.10	0.25487	1.93917e-09	1.03008e-07	0.311477	1.36762e-13	2.03526e-11	AC008691.1	lncRNA
ENSG00000154978.13	-0.260831	7.83454e-10	4.57868e-08	-0.2822	3.07801e-11	2.43731e-09	VOPP1	protein_coding
ENSG00000171848.16	-0.260567	8.15947e-10	4.7398e-08	-0.274966	9.99891e-11	6.72899e-09	RRM2	protein_coding
ENSG00000166997.8	-0.260459	8.29672e-10	4.80985e-08	-0.244622	9.76927e-09	3.78836e-07	CNPY4	protein_coding
ENSG00000164430.16	-0.260402	8.36927e-10	4.84218e-08	-0.271493	1.73928e-10	1.10118e-08	CGAS	protein_coding
ENSG00000153044.10	-0.259962	8.95453e-10	5.16527e-08	-0.234378	4.03981e-08	1.30679e-06	CENPH	protein_coding
ENSG00000004777.18	-0.259722	9.29058e-10	5.33779e-08	-0.214405	5.04196e-07	1.18345e-05	ARHGAP33	protein_coding
ENSG00000245281.8	0.292643	4.18946e-12	4.46317e-10	0.309809	1.87039e-13	2.67322e-11	AC124242.1	lncRNA
ENSG00000174371.17	-0.2597	9.32079e-10	5.34982e-08	-0.282695	2.31332e-11	1.90275e-09	EXO1	protein_coding
ENSG00000102384.13	-0.259534	9.56128e-10	5.45532e-08	-0.277418	5.57254e-11	4.09369e-09	CENPI	protein_coding
ENSG00000108370.17	-0.258965	1.04304e-09	5.89877e-08	-0.237022	2.55353e-08	8.79208e-07	RGS9	protein_coding
ENSG00000163781.14	-0.258746	1.07856e-09	6.07581e-08	-0.232906	4.92852e-08	1.55762e-06	TOPBP1	protein_coding
ENSG00000170312.16	-0.258375	1.14134e-09	6.40447e-08	-0.278239	5.89155e-11	4.30613e-09	CDK1	protein_coding
ENSG00000105374.10	-0.258164	1.17857e-09	6.5878e-08	-0.28696	1.39139e-11	1.20813e-09	NKG7	protein_coding
ENSG00000166529.15	-0.25811	1.18825e-09	6.63548e-08	-0.23515	3.30798e-08	1.09647e-06	ZSCAN21	protein_coding
ENSG00000256691.1	0.248548	4.94463e-09	2.34023e-07	0.308444	2.4135e-13	3.37429e-11	AC005908.2	lncRNA
ENSG00000135074.16	-0.257825	1.24085e-09	6.89584e-08	-0.271312	1.50587e-10	9.71511e-09	ADAM19	protein_coding
ENSG00000275302.2	-0.257691	1.26637e-09	7.02414e-08	-0.287859	1.19575e-11	1.05884e-09	CCL4	protein_coding
ENSG00000205704.7	-0.257298	1.34419e-09	7.42729e-08	-0.232857	4.52848e-08	1.44145e-06	LINC00634	protein_coding
ENSG00000100749.8	-0.257066	1.39244e-09	7.66431e-08	-0.261524	8.16878e-10	4.28794e-08	VRK1	protein_coding
ENSG00000196584.3	-0.25706	1.39373e-09	7.66431e-08	-0.25231	2.84161e-09	1.27389e-07	XRCC2	protein_coding
ENSG00000131747.15	-0.256734	1.46421e-09	8.02132e-08	-0.26597	3.52197e-10	2.02754e-08	TOP2A	protein_coding
ENSG00000164362.21	-0.256535	1.50889e-09	8.24265e-08	-0.22005	2.46572e-07	6.35129e-06	TERT	protein_coding
ENSG00000286722.1	0.298263	1.54859e-12	1.87457e-10	0.307266	3.00346e-13	4.12912e-11	AC009244.1	lncRNA
ENSG00000117560.8	-0.256527	1.51081e-09	8.24533e-08	-0.240741	1.5173e-08	5.57672e-07	FASLG	protein_coding
ENSG00000169436.17	-0.256454	1.52752e-09	8.32866e-08	-0.240674	1.5316e-08	5.6257e-07	COL22A1	protein_coding
ENSG00000248738.6	0.221138	2.14339e-07	6.34348e-06	0.306761	3.29791e-13	4.49114e-11	AC037441.1	lncRNA
ENSG00000163535.18	-0.255777	1.69188e-09	9.12144e-08	-0.264627	5.08147e-10	2.79437e-08	SGO2	protein_coding
ENSG00000024526.17	-0.2556	1.73753e-09	9.34141e-08	-0.275327	7.85406e-11	5.51034e-09	DEPDC1	protein_coding
ENSG00000169427.8	-0.255463	1.77364e-09	9.51781e-08	-0.239467	1.81519e-08	6.51404e-07	KCNK9	protein_coding
ENSG00000123473.16	-0.255362	1.80089e-09	9.65509e-08	-0.256789	1.66629e-09	8.02446e-08	STIL	protein_coding
ENSG00000273877.4	0.289378	7.39534e-12	7.45226e-10	0.306197	3.66031e-13	4.89236e-11	AC236972.3	lncRNA
ENSG00000186818.12	-0.25525	1.83152e-09	9.8011e-08	-0.266526	3.78879e-10	2.16174e-08	LILRB4	protein_coding
ENSG00000249115.9	-0.254934	1.92043e-09	1.022e-07	-0.224288	1.53829e-07	4.21768e-06	HAUS5	protein_coding
ENSG00000188580.15	-0.254723	1.98221e-09	1.05004e-07	-0.157609	0.000239161	0.00221305	NKAIN2	protein_coding
ENSG00000102098.19	-0.254005	2.2073e-09	1.15655e-07	-0.198071	3.59005e-06	6.41576e-05	SCML2	protein_coding
ENSG00000188831.4	0.257066	1.39234e-09	7.66431e-08	0.305291	4.32506e-13	5.66288e-11	DPPA3P2	transcribed_unprocessed_pseudogene
ENSG00000108309.14	-0.253656	2.32544e-09	1.21514e-07	-0.189779	9.15919e-06	0.000142205	RUNDC3A	protein_coding
ENSG00000260328.1	0.250823	3.5412e-09	1.75815e-07	0.304905	4.64388e-13	6.02567e-11	AC104024.2	lncRNA
ENSG00000113749.7	-0.253499	2.38075e-09	1.24067e-07	-0.25954	9.55245e-10	4.90283e-08	HRH2	protein_coding
ENSG00000138684.9	-0.253351	2.43388e-09	1.2638e-07	-0.253545	2.36435e-09	1.08203e-07	IL21	protein_coding
ENSG00000147912.13	-0.253275	2.46137e-09	1.27578e-07	-0.229042	7.58167e-08	2.27651e-06	FBXO10	protein_coding
ENSG00000054967.13	-0.253237	2.47553e-09	1.28197e-07	-0.264395	4.50778e-10	2.53935e-08	RELT	protein_coding
ENSG00000185519.9	-0.253191	2.4926e-09	1.2885e-07	-0.267072	2.96003e-10	1.74226e-08	FAM131C	protein_coding
ENSG00000091129.21	-0.253094	2.52901e-09	1.30498e-07	-0.167685	9.36889e-05	0.00100765	NRCAM	protein_coding
ENSG00000186638.16	-0.252718	2.67445e-09	1.37389e-07	-0.260576	9.43226e-10	4.86114e-08	KIF24	protein_coding
ENSG00000227925.2	0.300844	9.73337e-13	1.24892e-10	0.303509	5.99617e-13	7.57604e-11	LINC01655	lncRNA
ENSG00000272888.7	0.267846	2.61877e-10	1.73208e-08	0.303099	8.40265e-13	1.02358e-10	CHASERR	lncRNA
ENSG00000103187.8	-0.252575	2.73166e-09	1.39831e-07	-0.244134	1.04681e-08	4.03766e-07	COTL1	protein_coding
ENSG00000175183.10	-0.252352	2.82391e-09	1.43915e-07	-0.226001	1.1359e-07	3.24372e-06	CSRP2	protein_coding
ENSG00000142731.11	-0.251887	3.02547e-09	1.53106e-07	-0.247165	6.0481e-09	2.48845e-07	PLK4	protein_coding
ENSG00000097046.13	-0.25182	3.05593e-09	1.54512e-07	-0.217608	3.36798e-07	8.31782e-06	CDC7	protein_coding
ENSG00000272894.5	0.302211	7.59752e-13	1.00617e-10	0.30242	7.31368e-13	9.14067e-11	AC004982.2	lncRNA
ENSG00000151725.12	-0.251808	3.06099e-09	1.54632e-07	-0.249564	4.81554e-09	2.02959e-07	CENPU	protein_coding
ENSG00000072041.17	-0.251533	3.18826e-09	1.605e-07	-0.24873	4.81493e-09	2.02959e-07	SLC6A15	protein_coding
ENSG00000122691.13	-0.251375	3.26357e-09	1.63863e-07	-0.252282	2.85324e-09	1.27812e-07	TWIST1	protein_coding
ENSG00000105261.7	-0.25108	3.40895e-09	1.70274e-07	-0.228659	7.97963e-08	2.38361e-06	OVOL3	protein_coding
ENSG00000200033.1	0.309041	2.15934e-13	3.2725e-11	0.301998	7.89629e-13	9.7423e-11	RNU6-403P	snRNA
ENSG00000105991.10	-0.251	3.44972e-09	1.72012e-07	-0.32015	2.59959e-14	4.6761e-12	HOXA1	protein_coding
ENSG00000173809.18	-0.250895	3.50369e-09	1.74552e-07	-0.281192	2.97702e-11	2.37098e-09	TDRD12	protein_coding
ENSG00000196632.10	-0.250878	3.51244e-09	1.74838e-07	-0.227267	9.60601e-08	2.80415e-06	WNK3	protein_coding
ENSG00000136943.11	-0.250831	3.53691e-09	1.75753e-07	-0.260143	8.70936e-10	4.53869e-08	CTSV	protein_coding
ENSG00000141837.21	-0.250578	3.67112e-09	1.80865e-07	-0.283399	2.05443e-11	1.71176e-09	CACNA1A	protein_coding
ENSG00000176170.14	-0.250507	3.70961e-09	1.82524e-07	-0.269206	2.49398e-10	1.50161e-08	SPHK1	protein_coding
ENSG00000183856.11	-0.250505	3.71112e-09	1.82524e-07	-0.259663	9.37467e-10	4.84604e-08	IQGAP3	protein_coding
ENSG00000114115.10	-0.250314	3.81685e-09	1.87246e-07	-0.17254	5.65682e-05	0.000661121	RBP1	protein_coding
ENSG00000163975.12	-0.250276	3.83837e-09	1.88142e-07	-0.250734	3.58782e-09	1.57061e-07	MELTF	protein_coding
ENSG00000113600.11	-0.250207	3.87748e-09	1.89577e-07	-0.240328	1.6082e-08	5.87345e-07	C9	protein_coding
ENSG00000285373.2	0.291482	5.13231e-12	5.32995e-10	0.30042	1.05076e-12	1.24309e-10	LINC02478	lncRNA
ENSG00000241684.6	0.230279	6.42078e-08	2.22268e-06	0.30041	1.05275e-12	1.24309e-10	ADAMTS9-AS2	lncRNA
ENSG00000196456.13	-0.250191	3.88643e-09	1.89853e-07	-0.195829	4.6428e-06	7.9857e-05	ZNF775	protein_coding
ENSG00000119640.9	-0.250132	3.92032e-09	1.91185e-07	-0.19869	3.34248e-06	6.0482e-05	ACYP1	protein_coding
ENSG00000187140.6	-0.250066	3.95877e-09	1.92778e-07	-0.225885	1.15356e-07	3.28764e-06	FOXD3	protein_coding
ENSG00000212391.1	0.263207	5.42467e-10	3.30407e-08	0.299699	1.19674e-12	1.39598e-10	AC073149.1	snoRNA
ENSG00000144554.12	-0.249724	4.16272e-09	2.01983e-07	-0.236815	2.62818e-08	9.02222e-07	FANCD2	protein_coding
ENSG00000179331.3	-0.249308	4.42447e-09	2.12717e-07	-0.240178	1.64256e-08	5.97625e-07	RAB39A	protein_coding
ENSG00000177084.18	-0.2491	4.56163e-09	2.18765e-07	-0.219234	2.73776e-07	6.93947e-06	POLE	protein_coding
ENSG00000228113.7	0.178128	3.19373e-05	0.000453093	0.29928	1.29044e-12	1.49621e-10	AC003991.1	lncRNA
ENSG00000198794.12	-0.249011	4.62135e-09	2.21262e-07	-0.213821	5.42339e-07	1.25808e-05	SCAMP5	protein_coding
ENSG00000124772.12	-0.248605	4.90396e-09	2.32479e-07	-0.257469	1.50555e-09	7.34843e-08	CPNE5	protein_coding
ENSG00000158525.16	-0.248191	5.20972e-09	2.44963e-07	-0.210499	8.17922e-07	1.79983e-05	CPA5	protein_coding
ENSG00000279976.1	0.166697	0.000100922	0.00119763	0.298699	1.4323e-12	1.63768e-10	AC073862.4	TEC
ENSG00000173950.16	-0.248126	5.25919e-09	2.46887e-07	-0.207588	1.23326e-06	2.56509e-05	XXYLT1	protein_coding
ENSG00000165443.12	-0.248046	5.32058e-09	2.48757e-07	-0.0802546	0.0626172	0.181169	PHYHIPL	protein_coding
ENSG00000113739.10	-0.247432	5.81771e-09	2.70468e-07	-0.263116	5.50211e-10	2.99714e-08	STC2	protein_coding
ENSG00000139354.11	-0.246924	6.26376e-09	2.88878e-07	-0.24996	4.02079e-09	1.73386e-07	GAS2L3	protein_coding
ENSG00000129173.13	-0.24668	6.48936e-09	2.97619e-07	-0.249836	4.62924e-09	1.96253e-07	E2F8	protein_coding
ENSG00000102794.10	-0.24657	6.59323e-09	3.01842e-07	-0.223872	1.50264e-07	4.13357e-06	ACOD1	protein_coding
ENSG00000136492.9	-0.246566	6.59712e-09	3.01842e-07	-0.2387	2.02128e-08	7.16016e-07	BRIP1	protein_coding
ENSG00000111445.14	-0.246447	6.71183e-09	3.06362e-07	-0.215833	4.21496e-07	1.00819e-05	RFC5	protein_coding
ENSG00000118193.12	-0.245536	7.65546e-09	3.45243e-07	-0.252547	2.74339e-09	1.23658e-07	KIF14	protein_coding
ENSG00000254343.2	0.283423	2.04586e-11	1.85157e-09	0.297123	1.89862e-12	2.09614e-10	AC091563.1	lncRNA
ENSG00000234741.8	0.277253	5.72569e-11	4.64989e-09	0.297007	2.47658e-12	2.6729e-10	GAS5	lncRNA
ENSG00000274070.2	-0.245533	7.65932e-09	3.45243e-07	-0.20971	9.00986e-07	1.95285e-05	CASTOR2	protein_coding
ENSG00000087266.17	-0.245496	7.69957e-09	3.46517e-07	-0.244254	1.02924e-08	3.97521e-07	SH3BP2	protein_coding
ENSG00000232415.1	0.267318	2.84733e-10	1.86192e-08	0.296597	2.0848e-12	2.28422e-10	ELN-AS1	lncRNA
ENSG00000104972.15	-0.245456	7.7448e-09	3.4801e-07	-0.265962	3.52628e-10	2.028e-08	LILRB1	protein_coding
ENSG00000186871.7	-0.245432	7.77084e-09	3.48637e-07	-0.237508	2.38669e-08	8.30681e-07	ERCC6L	protein_coding
ENSG00000115844.11	-0.245345	7.86934e-09	3.52782e-07	-0.278034	5.03374e-11	3.75036e-09	DLX2	protein_coding
ENSG00000171241.9	-0.245115	8.1346e-09	3.62697e-07	-0.262713	5.85757e-10	3.17562e-08	SHCBP1	protein_coding
ENSG00000105610.6	-0.245061	8.19779e-09	3.64114e-07	-0.213503	5.64286e-07	1.30226e-05	KLF1	protein_coding
ENSG00000198610.11	-0.244883	8.40962e-09	3.71807e-07	-0.186381	1.32904e-05	0.000194476	AKR1C4	protein_coding
ENSG00000275710.1	0.29142	5.18744e-12	5.37752e-10	0.295421	2.56885e-12	2.76631e-10	AC007485.1	lncRNA
ENSG00000251023.1	0.223115	1.65862e-07	5.07798e-06	0.295412	2.57271e-12	2.76631e-10	AC114980.1	lncRNA
ENSG00000147488.11	-0.244716	8.61478e-09	3.80295e-07	-0.163708	0.000134713	0.00136897	ST18	protein_coding
ENSG00000228477.1	0.262487	6.06642e-10	3.63362e-08	0.295001	2.76673e-12	2.95293e-10	AL663070.1	processed_pseudogene
ENSG00000168779.20	-0.244604	8.75422e-09	3.85566e-07	-0.289146	7.69731e-12	7.23861e-10	SHOX2	protein_coding
ENSG00000240682.10	-0.244369	9.05477e-09	3.97893e-07	-0.222464	1.94617e-07	5.16652e-06	ISY1	protein_coding
ENSG00000196843.17	-0.244329	9.10689e-09	3.99785e-07	-0.271458	1.47097e-10	9.51203e-09	ARID5A	protein_coding
ENSG00000261236.8	-0.243905	9.67643e-09	4.21681e-07	-0.233904	4.30767e-08	1.38183e-06	BOP1	protein_coding
ENSG00000162676.12	-0.243875	9.71899e-09	4.22897e-07	-0.237369	2.43356e-08	8.4445e-07	GFI1	protein_coding
ENSG00000196550.10	-0.243719	9.93728e-09	4.31745e-07	-0.250541	3.69121e-09	1.61343e-07	FAM72A	protein_coding
ENSG00000117650.13	-0.243354	1.04698e-08	4.52496e-07	-0.26593	4.1555e-10	2.35238e-08	NEK2	protein_coding
ENSG00000132646.11	-0.243216	1.0678e-08	4.59775e-07	-0.20666	1.37792e-06	2.81736e-05	PCNA	protein_coding
ENSG00000072571.20	-0.243198	1.0706e-08	4.60543e-07	-0.268888	2.21943e-10	1.35467e-08	HMMR	protein_coding
ENSG00000205436.7	-0.243194	1.07118e-08	4.60543e-07	-0.219505	2.64409e-07	6.73455e-06	EXOC3L4	protein_coding
ENSG00000188677.15	-0.243079	1.08894e-08	4.66788e-07	-0.28113	3.00799e-11	2.39235e-09	PARVB	protein_coding
ENSG00000117724.13	-0.243039	1.09511e-08	4.68739e-07	-0.240285	1.7956e-08	6.45192e-07	CENPF	protein_coding
ENSG00000187862.12	-0.242828	1.12857e-08	4.80922e-07	-0.249713	4.16958e-09	1.79267e-07	TTC24	protein_coding
ENSG00000164109.14	-0.242522	1.17872e-08	5.00446e-07	-0.244355	9.07258e-09	3.54222e-07	MAD2L1	protein_coding
ENSG00000146112.12	-0.242304	1.21596e-08	5.14743e-07	-0.253189	2.49329e-09	1.13627e-07	PPP1R18	protein_coding
ENSG00000132429.10	-0.242268	1.22219e-08	5.1662e-07	-0.260979	7.65834e-10	4.03467e-08	POPDC3	protein_coding
ENSG00000265763.4	-0.242144	1.2439e-08	5.23879e-07	-0.235568	3.12274e-08	1.04365e-06	ZNF488	protein_coding
ENSG00000269893.8	0.281009	3.06966e-11	2.65735e-09	0.29273	4.1263e-12	4.19466e-10	SNHG8	lncRNA
ENSG00000148798.11	-0.241752	1.31504e-08	5.51029e-07	-0.237102	2.52557e-08	8.71139e-07	INA	protein_coding
ENSG00000269934.3	0.232239	4.92541e-08	1.75554e-06	0.292475	4.31492e-12	4.35573e-10	AL353593.1	lncRNA
ENSG00000179915.24	-0.241568	1.34983e-08	5.63156e-07	-0.0192029	0.656444	0.8122	NRXN1	protein_coding
ENSG00000205358.4	-0.241555	1.35234e-08	5.63386e-07	-0.287252	1.06637e-11	9.54625e-10	MT1H	protein_coding
ENSG00000131042.15	-0.241434	1.3756e-08	5.71017e-07	-0.262549	6.98778e-10	3.71872e-08	LILRB2	protein_coding
ENSG00000278195.2	-0.241305	1.40094e-08	5.80283e-07	-0.263548	5.14432e-10	2.8182e-08	SSTR3	protein_coding
ENSG00000197993.9	-0.24124	1.414e-08	5.85273e-07	-0.289022	7.86384e-12	7.33548e-10	KEL	protein_coding
ENSG00000276855.1	0.308239	2.50716e-13	3.72627e-11	0.291988	4.6985e-12	4.70184e-10	AC015922.3	lncRNA
ENSG00000248801.7	0.266068	3.46804e-10	2.21758e-08	0.291931	4.7455e-12	4.736e-10	C8orf34-AS1	lncRNA
ENSG00000259104.2	0.276823	6.14564e-11	4.9149e-09	0.291894	4.77608e-12	4.75475e-10	PTCSC3	lncRNA
ENSG00000006047.13	-0.240986	1.46561e-08	6.04468e-07	-0.216511	3.8697e-07	9.37251e-06	YBX2	protein_coding
ENSG00000262406.3	-0.240955	1.47211e-08	6.06717e-07	-0.251903	3.42726e-09	1.50833e-07	MMP12	protein_coding
ENSG00000249992.2	-0.240694	1.52723e-08	6.2675e-07	-0.250228	3.86525e-09	1.67429e-07	TMEM158	protein_coding
ENSG00000101440.9	-0.24067	1.53252e-08	6.28474e-07	-0.234652	3.54245e-08	1.16218e-06	ASIP	protein_coding
ENSG00000129680.16	-0.24058	1.55213e-08	6.34715e-07	-0.242959	1.10769e-08	4.21245e-07	MAP7D3	protein_coding
ENSG00000163888.4	-0.240505	1.56869e-08	6.4103e-07	-0.167451	9.37643e-05	0.00100783	CAMK2N2	protein_coding
ENSG00000072609.18	-0.2403	1.61458e-08	6.58247e-07	-0.248103	5.2766e-09	2.19983e-07	CHFR	protein_coding
ENSG00000259725.1	0.229297	7.32699e-08	2.49157e-06	0.291233	5.35954e-12	5.26301e-10	AC106738.2	lncRNA
ENSG00000240065.8	-0.240144	1.65037e-08	6.72033e-07	-0.270835	1.92993e-10	1.19695e-08	PSMB9	protein_coding
ENSG00000188816.3	-0.239862	1.71724e-08	6.97293e-07	-0.221219	2.12125e-07	5.57755e-06	HMX2	protein_coding
ENSG00000143851.15	-0.239536	1.7977e-08	7.28427e-07	-0.255626	1.98102e-09	9.25455e-08	PTPN7	protein_coding
ENSG00000148468.17	-0.239427	1.82552e-08	7.38147e-07	-0.196893	4.29852e-06	7.48044e-05	FAM171A1	protein_coding
ENSG00000129355.7	-0.239357	1.84357e-08	7.44925e-07	-0.212018	7.21246e-07	1.61104e-05	CDKN2D	protein_coding
ENSG00000096996.16	-0.239333	1.84966e-08	7.4634e-07	-0.254243	2.1301e-09	9.89495e-08	IL12RB1	protein_coding
ENSG00000203877.8	-0.239283	1.86282e-08	7.50347e-07	-0.169811	7.43054e-05	0.000830199	RIPPLY2	protein_coding
ENSG00000146094.15	-0.239243	1.87325e-08	7.53752e-07	-0.248078	5.29617e-09	2.20639e-07	DOK3	protein_coding
ENSG00000135245.10	-0.239139	1.90059e-08	7.63687e-07	-0.239302	1.85784e-08	6.65468e-07	HILPDA	protein_coding
ENSG00000271503.6	-0.239012	1.93478e-08	7.76344e-07	-0.265391	4.51615e-10	2.54159e-08	CCL5	protein_coding
ENSG00000145526.12	-0.238876	1.97188e-08	7.89585e-07	-0.174072	4.84475e-05	0.000579533	CDH18	protein_coding
ENSG00000100911.16	-0.238792	1.99543e-08	7.97466e-07	-0.246196	6.95956e-09	2.81409e-07	PSME2	protein_coding
ENSG00000198554.12	-0.238546	2.06502e-08	8.22321e-07	-0.232248	5.38414e-08	1.67774e-06	WDHD1	protein_coding
ENSG00000213886.4	-0.238506	2.07687e-08	8.2647e-07	-0.240606	1.54646e-08	5.67667e-07	UBD	protein_coding
ENSG00000188486.3	-0.238249	2.1527e-08	8.5429e-07	-0.240549	1.7309e-08	6.26609e-07	H2AX	protein_coding
ENSG00000135045.7	-0.238171	2.17609e-08	8.62976e-07	-0.199611	3.00374e-06	5.50951e-05	C9orf40	protein_coding
ENSG00000196230.13	-0.238105	2.19639e-08	8.70432e-07	-0.215663	4.59979e-07	1.0903e-05	TUBB	protein_coding
ENSG00000138092.11	-0.238026	2.22069e-08	8.78252e-07	-0.227641	9.93006e-08	2.88852e-06	CENPO	protein_coding
ENSG00000271868.1	0.273815	1.00494e-10	7.52612e-09	0.289486	7.25892e-12	6.90506e-10	AC114810.1	lncRNA
ENSG00000197355.11	-0.237957	2.24228e-08	8.8437e-07	-0.23446	3.63701e-08	1.18915e-06	UAP1L1	protein_coding
ENSG00000115318.12	-0.237917	2.25483e-08	8.88712e-07	-0.224039	1.58863e-07	4.33913e-06	LOXL3	protein_coding
ENSG00000227300.12	0.286739	1.16434e-11	1.11678e-09	0.289365	7.41194e-12	7.03708e-10	KRT16P2	transcribed_unprocessed_pseudogene
ENSG00000106261.17	-0.23784	2.2789e-08	8.97585e-07	-0.225187	1.36887e-07	3.80182e-06	ZKSCAN1	protein_coding
ENSG00000137496.18	-0.237772	2.30056e-08	9.04883e-07	-0.255719	1.95379e-09	9.17933e-08	IL18BP	protein_coding
ENSG00000197299.12	-0.23767	2.33368e-08	9.16659e-07	-0.256522	1.51182e-09	7.3728e-08	BLM	protein_coding
ENSG00000179761.12	-0.237645	2.34189e-08	9.19258e-07	-0.209355	9.40855e-07	2.02256e-05	PIPOX	protein_coding
ENSG00000040275.17	-0.237282	2.46293e-08	9.62191e-07	-0.2332	4.32123e-08	1.38541e-06	SPDL1	protein_coding
ENSG00000166451.13	-0.237244	2.47592e-08	9.65962e-07	-0.244046	9.48328e-09	3.68737e-07	CENPN	protein_coding
ENSG00000183684.8	-0.237124	2.51756e-08	9.78898e-07	-0.219345	2.89711e-07	7.28264e-06	ALYREF	protein_coding
ENSG00000159259.8	-0.237115	2.52099e-08	9.78912e-07	-0.224287	1.53832e-07	4.21768e-06	CHAF1B	protein_coding
ENSG00000158427.15	-0.237008	2.55847e-08	9.89476e-07	-0.215719	4.27619e-07	1.02072e-05	TMSB15B	protein_coding
ENSG00000215454.6	-0.236868	2.60897e-08	1.00698e-06	-0.176925	3.61723e-05	0.000452376	KRTAP10-4	protein_coding
ENSG00000156787.17	-0.236614	2.70248e-08	1.0396e-06	-0.24907	4.58158e-09	1.94662e-07	TBC1D31	protein_coding
ENSG00000133216.17	-0.236608	2.70444e-08	1.03966e-06	-0.252011	2.97028e-09	1.32336e-07	EPHB2	protein_coding
ENSG00000168913.7	-0.236522	2.73694e-08	1.05076e-06	-0.154957	0.000304997	0.00269815	ENHO	protein_coding
ENSG00000185480.12	-0.236458	2.76134e-08	1.05942e-06	-0.247437	5.81355e-09	2.40287e-07	PARPBP	protein_coding
ENSG00000140525.19	-0.236288	2.82702e-08	1.08246e-06	-0.243083	1.08832e-08	4.16162e-07	FANCI	protein_coding
ENSG00000186193.9	-0.236242	2.84504e-08	1.08792e-06	-0.22576	1.17272e-07	3.33074e-06	SAPCD2	protein_coding
ENSG00000101746.15	-0.236029	2.93025e-08	1.11459e-06	-0.0519298	0.22873	0.438075	NOL4	protein_coding
ENSG00000171450.6	-0.235978	2.95079e-08	1.12019e-06	-0.17156	6.24216e-05	0.000716986	CDK5R2	protein_coding
ENSG00000065882.16	-0.235823	3.01494e-08	1.14155e-06	-0.253933	2.54432e-09	1.15678e-07	TBC1D1	protein_coding
ENSG00000116544.12	-0.235511	3.14747e-08	1.1855e-06	-0.241409	1.38049e-08	5.1327e-07	DLGAP3	protein_coding
ENSG00000168243.11	-0.2355	3.15199e-08	1.18644e-06	-0.287058	1.1025e-11	9.85439e-10	GNG4	protein_coding
ENSG00000146263.11	-0.235251	3.26208e-08	1.22255e-06	-0.238364	2.11829e-08	7.43991e-07	MMS22L	protein_coding
ENSG00000105810.10	-0.235204	3.28334e-08	1.22946e-06	-0.25442	2.3683e-09	1.08203e-07	CDK6	protein_coding
ENSG00000248474.1	0.31472	7.39768e-14	1.25632e-11	0.286721	1.16805e-11	1.0392e-09	LINC02122	lncRNA
ENSG00000237515.9	-0.235037	3.35989e-08	1.25568e-06	-0.103188	0.0165532	0.0671679	SHISA9	protein_coding
ENSG00000078269.15	-0.234977	3.38752e-08	1.26437e-06	-0.213379	6.10322e-07	1.39677e-05	SYNJ2	protein_coding
ENSG00000145649.8	-0.234848	3.44839e-08	1.28377e-06	-0.253844	2.57812e-09	1.17044e-07	GZMA	protein_coding
ENSG00000225969.2	0.294952	2.79069e-12	3.09284e-10	0.286544	1.20382e-11	1.06195e-09	ABHD11-AS1	transcribed_unitary_pseudogene
ENSG00000168280.18	-0.234773	3.4839e-08	1.292e-06	-0.175495	4.19003e-05	0.000513666	KIF5C	protein_coding
ENSG00000166845.15	-0.234733	3.5031e-08	1.29828e-06	-0.236486	2.75051e-08	9.38483e-07	C18orf54	protein_coding
ENSG00000221988.13	-0.234531	3.6018e-08	1.33401e-06	-0.219746	2.56388e-07	6.56793e-06	PPT2	protein_coding
ENSG00000265478.2	0.271338	1.4997e-10	1.06996e-08	0.286302	1.25482e-11	1.0978e-09	AC107982.3	lncRNA
ENSG00000137285.10	-0.234391	3.67169e-08	1.35815e-06	-0.214074	5.25534e-07	1.22457e-05	TUBB2B	protein_coding
ENSG00000265666.1	0.285395	1.46459e-11	1.36821e-09	0.285874	1.66985e-11	1.42211e-09	RARA-AS1	lncRNA
ENSG00000287270.1	0.231174	5.69041e-08	1.99269e-06	0.285552	1.42596e-11	1.23258e-09	AL137140.1	lncRNA
ENSG00000188312.14	-0.234146	3.79692e-08	1.39999e-06	-0.247146	6.06525e-09	2.48908e-07	CENPP	protein_coding
ENSG00000168078.10	-0.234083	3.83023e-08	1.41033e-06	-0.255453	1.77648e-09	8.47033e-08	PBK	protein_coding
ENSG00000276070.5	-0.234079	3.83231e-08	1.41033e-06	-0.262707	5.86276e-10	3.17562e-08	CCL4L2	protein_coding
ENSG00000174469.23	-0.233611	4.08573e-08	1.49218e-06	-0.107863	0.012221	0.0532205	CNTNAP2	protein_coding
ENSG00000167549.18	-0.233179	4.33386e-08	1.5699e-06	-0.232814	4.55507e-08	1.44911e-06	CORO6	protein_coding
ENSG00000183072.10	-0.233078	4.39414e-08	1.58775e-06	-0.247379	5.86271e-09	2.41972e-07	NKX2-5	protein_coding
ENSG00000165023.7	-0.233029	4.4234e-08	1.59533e-06	-0.123527	0.00407621	0.0222925	DIRAS2	protein_coding
ENSG00000099256.19	-0.232738	4.60227e-08	1.65467e-06	-0.252806	3.00288e-09	1.33685e-07	PRTFDC1	protein_coding
ENSG00000154162.15	-0.232586	4.69871e-08	1.68724e-06	-0.15715	0.000249498	0.00229399	CDH12	protein_coding
ENSG00000184635.16	-0.232338	4.85954e-08	1.73958e-06	-0.21105	8.11772e-07	1.78698e-05	ZNF93	protein_coding
ENSG00000163497.3	-0.232321	4.87128e-08	1.74055e-06	-0.100144	0.0200493	0.0777165	FEV	protein_coding
ENSG00000175130.7	-0.23219	4.95835e-08	1.76402e-06	-0.211329	7.84643e-07	1.73454e-05	MARCKSL1	protein_coding
ENSG00000173404.5	-0.232154	4.98307e-08	1.77054e-06	-0.0978814	0.0230482	0.0865747	INSM1	protein_coding
ENSG00000127124.16	-0.23215	4.98536e-08	1.77054e-06	-0.229007	7.61719e-08	2.28599e-06	HIVEP3	protein_coding
ENSG00000130203.10	-0.231745	5.26694e-08	1.85891e-06	-0.267798	3.10872e-10	1.81865e-08	APOE	protein_coding
ENSG00000125347.14	-0.231714	5.28907e-08	1.86558e-06	-0.255638	1.97751e-09	9.24563e-08	IRF1	protein_coding
ENSG00000287906.1	0.256082	1.61565e-09	8.75955e-08	0.28353	2.46937e-11	2.01105e-09	AC127526.5	lncRNA
ENSG00000125319.15	-0.231327	5.57378e-08	1.95764e-06	-0.250859	3.52224e-09	1.5466e-07	HROB	protein_coding
ENSG00000186603.6	-0.23111	5.74009e-08	2.0075e-06	-0.218845	2.87723e-07	7.23896e-06	HPDL	protein_coding
ENSG00000105613.10	-0.230613	6.13841e-08	2.13775e-06	-0.158427	0.000221699	0.00208013	MAST1	protein_coding
ENSG00000173826.15	-0.230558	6.18421e-08	2.15007e-06	-0.0878451	0.0414847	0.134059	KCNH6	protein_coding
ENSG00000163872.16	-0.230557	6.18497e-08	2.15007e-06	-0.212375	6.9044e-07	1.55305e-05	YEATS2	protein_coding
ENSG00000133958.13	-0.230118	6.56155e-08	2.26597e-06	-0.0576132	0.181689	0.37743	UNC79	protein_coding
ENSG00000077080.10	-0.230071	6.60371e-08	2.27781e-06	-0.144604	0.000759654	0.00575179	ACTL6B	protein_coding
ENSG00000283696.1	0.250833	3.53553e-09	1.75753e-07	0.282185	2.52032e-11	2.04936e-09	AL592295.4	lncRNA
ENSG00000005381.8	-0.230002	6.66511e-08	2.29624e-06	-0.19104	7.96395e-06	0.000126366	MPO	protein_coding
ENSG00000247556.6	0.269034	2.16844e-10	1.47519e-08	0.282128	2.54481e-11	2.06087e-09	OIP5-AS1	lncRNA
ENSG00000112290.13	-0.229912	6.74642e-08	2.31872e-06	-0.206198	1.45599e-06	2.94662e-05	WASF1	protein_coding
ENSG00000186732.14	-0.229846	6.80592e-08	2.33778e-06	-0.0695262	0.106885	0.264936	MPPED1	protein_coding
ENSG00000265413.1	0.260436	8.32582e-10	4.82188e-08	0.281861	2.66147e-11	2.14932e-09	AP001094.2	lncRNA
ENSG00000146733.14	-0.229717	6.92555e-08	2.37604e-06	-0.221908	1.94015e-07	5.15301e-06	PSPH	protein_coding
ENSG00000167723.15	-0.229688	6.95227e-08	2.38238e-06	-0.220857	2.22255e-07	5.81477e-06	TRPV3	protein_coding
ENSG00000276747.1	-0.229559	7.07343e-08	2.41959e-06	-0.175843	4.04339e-05	0.000497696	PADI6	protein_coding
ENSG00000110777.12	-0.228995	7.62945e-08	2.58225e-06	-0.229442	7.18597e-08	2.17125e-06	POU2AF1	protein_coding
ENSG00000186810.8	-0.228948	7.67747e-08	2.59394e-06	-0.248592	5.54093e-09	2.30172e-07	CXCR3	protein_coding
ENSG00000144395.18	-0.228739	7.89542e-08	2.65542e-06	-0.23524	3.26715e-08	1.08481e-06	CCDC150	protein_coding
ENSG00000131944.10	-0.228717	7.91787e-08	2.6596e-06	-0.235154	3.30615e-08	1.09647e-06	FAAP24	protein_coding
ENSG00000260903.3	-0.228225	8.45618e-08	2.82236e-06	-0.111335	0.00968612	0.0443667	XKR7	protein_coding
ENSG00000120949.15	-0.228191	8.49399e-08	2.83334e-06	-0.237594	2.35833e-08	8.21304e-07	TNFRSF8	protein_coding
ENSG00000171320.15	-0.228138	8.55426e-08	2.84687e-06	-0.236815	2.62812e-08	9.02222e-07	ESCO2	protein_coding
ENSG00000106268.15	-0.228125	8.56924e-08	2.85021e-06	-0.23298	4.87984e-08	1.54393e-06	NUDT1	protein_coding
ENSG00000089012.14	-0.228064	8.63963e-08	2.87032e-06	-0.240961	1.63446e-08	5.95051e-07	SIRPG	protein_coding
ENSG00000147869.5	-0.227825	8.91928e-08	2.95303e-06	-0.140259	0.00109505	0.00773829	CER1	protein_coding
ENSG00000176903.5	-0.227817	8.92877e-08	2.95448e-06	-0.186115	1.41676e-05	0.000204975	PNMA1	protein_coding
ENSG00000160716.6	-0.22768	9.09324e-08	3.0003e-06	-0.0561596	0.192977	0.392485	CHRNB2	protein_coding
ENSG00000178295.15	-0.22766	9.11771e-08	3.00494e-06	-0.243341	1.04886e-08	4.04167e-07	GEN1	protein_coding
ENSG00000111371.16	-0.227647	9.13358e-08	3.00845e-06	-0.235046	3.68998e-08	1.2051e-06	SLC38A1	protein_coding
ENSG00000168005.9	-0.227612	9.17583e-08	3.02065e-06	-0.203462	1.91122e-06	3.7232e-05	SPINDOC	protein_coding
ENSG00000287920.1	0.256418	1.53588e-09	8.36637e-08	0.279765	3.77791e-11	2.93989e-09	AL022098.1	lncRNA
ENSG00000073792.16	-0.227592	9.20012e-08	3.02519e-06	-0.228114	9.3311e-08	2.73496e-06	IGF2BP2	protein_coding
ENSG00000179431.7	-0.227563	9.23544e-08	3.03508e-06	-0.19422	5.57369e-06	9.3303e-05	FJX1	protein_coding
ENSG00000131650.14	-0.227124	9.79036e-08	3.18841e-06	-0.235467	3.16658e-08	1.05628e-06	KREMEN2	protein_coding
ENSG00000185798.8	-0.227098	9.82421e-08	3.19583e-06	-0.23046	6.83878e-08	2.08159e-06	WDR53	protein_coding
ENSG00000136122.18	-0.227093	9.83095e-08	3.19622e-06	-0.231989	5.09594e-08	1.60439e-06	BORA	protein_coding
ENSG00000081138.14	-0.226923	1.0055e-07	3.2617e-06	-0.207647	1.1578e-06	2.431e-05	CDH7	protein_coding
ENSG00000197472.15	-0.226737	1.03059e-07	3.33373e-06	-0.234214	3.76194e-08	1.22584e-06	ZNF695	protein_coding
ENSG00000256810.2	0.159496	0.000200691	0.00212604	0.279098	4.22055e-11	3.24399e-09	AC078925.1	lncRNA
ENSG00000124743.6	-0.226659	1.04127e-07	3.35895e-06	-0.21947	2.65603e-07	6.76199e-06	KLHL31	protein_coding
ENSG00000151224.13	-0.226659	1.04129e-07	3.35895e-06	-0.190027	8.91112e-06	0.000139215	MAT1A	protein_coding
ENSG00000279581.1	0.259094	1.02264e-09	5.80612e-08	0.278972	4.30999e-11	3.2962e-09	AC073862.2	TEC
ENSG00000229676.3	-0.226636	1.04452e-07	3.36748e-06	-0.203786	1.83928e-06	3.60985e-05	ZNF492	protein_coding
ENSG00000108700.5	-0.226472	1.06733e-07	3.43717e-06	-0.238865	2.18635e-08	7.66184e-07	CCL8	protein_coding
ENSG00000083454.22	-0.226441	1.07184e-07	3.44979e-06	-0.236613	2.7028e-08	9.24539e-07	P2RX5	protein_coding
ENSG00000188011.5	-0.226431	1.07321e-07	3.45227e-06	-0.245165	8.07574e-09	3.19823e-07	RTP5	protein_coding
ENSG00000010292.13	-0.226237	1.10102e-07	3.53737e-06	-0.225396	1.23026e-07	3.46689e-06	NCAPD2	protein_coding
ENSG00000129667.13	-0.225961	1.14192e-07	3.65293e-06	-0.232059	5.52241e-08	1.71816e-06	RHBDF2	protein_coding
ENSG00000229956.11	0.122871	0.0042791	0.0261543	0.278518	4.64676e-11	3.50273e-09	ZRANB2-AS2	lncRNA
ENSG00000187546.14	-0.225789	1.16817e-07	3.71837e-06	-0.203011	2.0161e-06	3.90774e-05	AGMO	protein_coding
ENSG00000131142.13	-0.225692	1.1832e-07	3.75585e-06	-0.255266	1.82718e-09	8.65489e-08	CCL25	protein_coding
ENSG00000163923.10	-0.225647	1.19022e-07	3.77399e-06	-0.25965	9.39346e-10	4.85141e-08	RPL39L	protein_coding
ENSG00000162433.15	-0.225247	1.25458e-07	3.95418e-06	-0.240593	1.72026e-08	6.2393e-07	AK4	protein_coding
ENSG00000125726.11	-0.225042	1.28889e-07	4.06011e-06	-0.241225	1.41687e-08	5.24769e-07	CD70	protein_coding
ENSG00000061656.10	-0.224798	1.33095e-07	4.17666e-06	-0.217604	3.60825e-07	8.80948e-06	SPAG4	protein_coding
ENSG00000102032.13	-0.22458	1.36949e-07	4.28828e-06	-0.226451	1.16071e-07	3.30314e-06	RENBP	protein_coding
ENSG00000172244.9	-0.224359	1.40989e-07	4.39807e-06	-0.23064	6.11587e-08	1.87639e-06	C5orf34	protein_coding
ENSG00000273604.2	-0.224344	1.4126e-07	4.40416e-06	-0.220993	2.34954e-07	6.09729e-06	EPOP	protein_coding
ENSG00000181938.14	-0.224202	1.43915e-07	4.4845e-06	-0.224949	1.30476e-07	3.64479e-06	GINS3	protein_coding
ENSG00000156802.13	-0.223866	1.50371e-07	4.66303e-06	-0.227781	9.74944e-08	2.84171e-06	ATAD2	protein_coding
ENSG00000149599.15	-0.223653	1.54632e-07	4.77978e-06	-0.153508	0.000347761	0.00302092	DUSP15	protein_coding
ENSG00000241697.5	-0.223582	1.56068e-07	4.81899e-06	-0.168068	8.82574e-05	0.000958088	TMEFF1	protein_coding
ENSG00000237463.6	0.22932	7.30445e-08	2.48683e-06	0.277427	5.56409e-11	4.09269e-09	LRRC52-AS1	lncRNA
ENSG00000184524.6	-0.223563	1.56446e-07	4.82551e-06	-0.193714	5.90202e-06	9.79912e-05	CEND1	protein_coding
ENSG00000130816.17	-0.223419	1.59424e-07	4.90425e-06	-0.182997	1.97626e-05	0.000271436	DNMT1	protein_coding
ENSG00000075340.23	-0.223376	1.60324e-07	4.92409e-06	-0.0812233	0.0595044	0.174667	ADD2	protein_coding
ENSG00000146143.19	-0.222583	1.77766e-07	5.41085e-06	-0.204156	1.76014e-06	3.47555e-05	PRIM2	protein_coding
ENSG00000072110.15	-0.222415	1.8168e-07	5.52126e-06	-0.215945	4.44097e-07	1.05482e-05	ACTN1	protein_coding
ENSG00000137941.17	-0.222372	1.82706e-07	5.54661e-06	-0.146152	0.000665182	0.00514942	TTLL7	protein_coding
ENSG00000116254.18	-0.222354	1.83118e-07	5.55618e-06	-0.126121	0.00335707	0.0191089	CHD5	protein_coding
ENSG00000079616.13	-0.222262	1.85311e-07	5.60798e-06	-0.198791	3.4607e-06	6.23087e-05	KIF22	protein_coding
ENSG00000259728.5	0.285055	1.55185e-11	1.43829e-09	0.276847	6.12156e-11	4.4517e-09	LINC00933	transcribed_unprocessed_pseudogene
ENSG00000183166.11	-0.222145	1.88145e-07	5.68482e-06	-0.000468752	0.991337	0.995717	CALN1	protein_coding
ENSG00000153898.13	-0.222057	1.90312e-07	5.74429e-06	-0.232655	4.65474e-08	1.47838e-06	MCOLN2	protein_coding
ENSG00000132436.11	-0.221954	1.92881e-07	5.80968e-06	-0.216263	3.9931e-07	9.62293e-06	FIGNL1	protein_coding
ENSG00000104112.9	-0.221651	2.00581e-07	6.00714e-06	-0.184003	1.71779e-05	0.000240746	SCG3	protein_coding
ENSG00000105254.12	-0.221607	2.01743e-07	6.03881e-06	-0.20032	2.9019e-06	5.34515e-05	TBCB	protein_coding
ENSG00000139734.19	-0.221589	2.02211e-07	6.04966e-06	-0.229749	6.89573e-08	2.09672e-06	DIAPH3	protein_coding
ENSG00000139767.10	-0.221504	2.04444e-07	6.09753e-06	-0.024884	0.564302	0.74918	SRRM4	protein_coding
ENSG00000285933.1	0.241967	1.27558e-08	5.3605e-07	0.27612	6.89839e-11	4.92361e-09	AP003498.2	lncRNA
ENSG00000135314.12	-0.221462	2.05566e-07	6.12782e-06	-0.185728	1.4265e-05	0.000206125	KHDC1	protein_coding
ENSG00000136108.15	-0.221373	2.07944e-07	6.18993e-06	-0.212455	6.83682e-07	1.53904e-05	CKAP2	protein_coding
ENSG00000152977.10	-0.221297	2.09978e-07	6.2368e-06	-0.217486	3.42048e-07	8.42945e-06	ZIC1	protein_coding
ENSG00000116771.6	-0.22119	2.12911e-07	6.31416e-06	-0.237727	2.31524e-08	8.08248e-07	AGMAT	protein_coding
ENSG00000230978.2	0.264463	4.46069e-10	2.7875e-08	0.275822	7.24372e-11	5.12573e-09	LINC00160	lncRNA
ENSG00000144355.15	-0.220949	2.19621e-07	6.48319e-06	-0.0946715	0.0279659	0.100281	DLX1	protein_coding
ENSG00000123080.12	-0.220861	2.22148e-07	6.54775e-06	-0.167816	9.25014e-05	0.000996712	CDKN2C	protein_coding
ENSG00000114349.10	-0.220825	2.23172e-07	6.57457e-06	-0.160266	0.000186722	0.00179781	GNAT1	protein_coding
ENSG00000055732.13	-0.220752	2.25286e-07	6.62333e-06	-0.211833	6.94127e-07	1.55891e-05	MCOLN3	protein_coding
ENSG00000286324.1	0.239845	1.72131e-08	6.98456e-07	0.275403	7.75705e-11	5.45554e-09	AL033381.3	lncRNA
ENSG00000164061.5	-0.220666	2.27795e-07	6.6869e-06	-0.069881	0.105104	0.261789	BSN	protein_coding
ENSG00000236393.2	0.262795	5.78336e-10	3.48577e-08	0.275339	7.8387e-11	5.50625e-09	AC091806.1	lncRNA
ENSG00000164087.8	-0.220603	2.29661e-07	6.73139e-06	-0.226524	1.06004e-07	3.05457e-06	POC1A	protein_coding
ENSG00000143297.19	-0.220538	2.31582e-07	6.78426e-06	-0.235839	3.00816e-08	1.00985e-06	FCRL5	protein_coding
ENSG00000145087.13	-0.220375	2.36474e-07	6.90655e-06	-0.170669	6.82337e-05	0.000772223	STXBP5L	protein_coding
ENSG00000170396.9	-0.220205	2.41703e-07	7.05214e-06	-0.143233	0.000853485	0.00630758	ZNF804A	protein_coding
ENSG00000113494.17	-0.220134	2.43913e-07	7.10226e-06	-0.209421	9.33287e-07	2.01228e-05	PRLR	protein_coding
ENSG00000161133.16	-0.220077	2.45716e-07	7.1296e-06	-0.0831456	0.0537061	0.161648	USP41	protein_coding
ENSG00000167889.13	-0.219829	2.53681e-07	7.33491e-06	-0.166524	0.000102639	0.00108903	MGAT5B	protein_coding
ENSG00000165501.17	-0.219757	2.56026e-07	7.3953e-06	-0.220517	2.32209e-07	6.03691e-06	LRR1	protein_coding
ENSG00000151790.9	-0.21971	2.57574e-07	7.43628e-06	-0.223391	1.60008e-07	4.36352e-06	TDO2	protein_coding
ENSG00000224462.2	0.198672	3.34933e-06	6.70111e-05	0.274668	8.74618e-11	6.03361e-09	C4BPAP1	unprocessed_pseudogene
ENSG00000232400.1	0.184912	1.55787e-05	0.000247464	0.274648	8.7746e-11	6.04599e-09	RAD17P1	processed_pseudogene
ENSG00000223392.1	0.260924	7.7234e-10	4.5183e-08	0.274572	8.88498e-11	6.11007e-09	CLDN10-AS1	lncRNA
ENSG00000214946.14	-0.219586	2.61706e-07	7.54051e-06	-0.167904	8.9688e-05	0.000970698	TBC1D26	protein_coding
ENSG00000179750.16	-0.219472	2.65529e-07	7.63921e-06	-0.224793	1.33185e-07	3.71149e-06	APOBEC3B	protein_coding
ENSG00000011332.19	-0.219426	2.67129e-07	7.67761e-06	-0.170857	6.69646e-05	0.000759797	DPF1	protein_coding
ENSG00000231824.4	-0.219421	2.6729e-07	7.67842e-06	-0.0294463	0.495115	0.697806	AKAIN1	protein_coding
ENSG00000081985.13	-0.219401	2.67959e-07	7.69379e-06	-0.270419	1.73809e-10	1.10118e-08	IL12RB2	protein_coding
ENSG00000185482.8	-0.219305	2.7129e-07	7.7817e-06	-0.224096	1.45925e-07	4.02766e-06	STAC3	protein_coding
ENSG00000237555.1	0.230146	6.53739e-08	2.25898e-06	0.273988	9.77076e-11	6.61568e-09	AL031681.1	processed_pseudogene
ENSG00000176208.9	-0.219273	2.72412e-07	7.79838e-06	-0.234034	3.85589e-08	1.25221e-06	ATAD5	protein_coding
ENSG00000180769.10	0.293101	3.8661e-12	4.1416e-10	0.273838	1.00112e-10	6.72941e-09	WDFY3-AS2	lncRNA
ENSG00000169255.15	-0.219157	2.76468e-07	7.89533e-06	-0.230722	6.60367e-08	2.01534e-06	B3GALNT1	protein_coding
ENSG00000162639.16	-0.219059	2.79963e-07	7.97501e-06	-0.216684	4.0497e-07	9.74308e-06	HENMT1	protein_coding
ENSG00000153317.15	-0.21895	2.83898e-07	8.07117e-06	-0.218781	3.11121e-07	7.75333e-06	ASAP1	protein_coding
ENSG00000073861.3	-0.218872	2.86739e-07	8.13192e-06	-0.243092	1.08682e-08	4.15867e-07	TBX21	protein_coding
ENSG00000130294.17	-0.218826	2.88413e-07	8.16736e-06	-0.194286	5.53259e-06	9.27307e-05	KIF1A	protein_coding
ENSG00000159958.7	-0.218728	2.92051e-07	8.25822e-06	-0.222997	1.68435e-07	4.55745e-06	TNFRSF13C	protein_coding
ENSG00000145014.18	-0.218618	2.96168e-07	8.35827e-06	-0.18789	1.16932e-05	0.000174827	TMEM44	protein_coding
ENSG00000225521.1	0.214743	4.83357e-07	1.27499e-05	0.272808	1.18306e-10	7.84284e-09	SNED1-AS1	lncRNA
ENSG00000176753.5	0.232675	4.64219e-08	1.66798e-06	0.272701	1.20369e-10	7.95223e-09	C15orf56	lncRNA
ENSG00000269353.1	0.23923	1.87666e-08	7.54597e-07	0.272673	1.20928e-10	7.98002e-09	AC092071.1	lncRNA
ENSG00000104814.13	-0.218529	2.9956e-07	8.43338e-06	-0.224112	1.45626e-07	4.02133e-06	MAP4K1	protein_coding
ENSG00000183307.4	-0.218466	3.01965e-07	8.49283e-06	-0.149265	0.000507368	0.0041223	TMEM121B	protein_coding
ENSG00000169087.11	-0.218377	3.05424e-07	8.58593e-06	-0.248928	4.67764e-09	1.98014e-07	HSPBAP1	protein_coding
ENSG00000092470.12	-0.218294	3.08663e-07	8.65171e-06	-0.202626	2.21903e-06	4.23848e-05	WDR76	protein_coding
ENSG00000185518.12	-0.217976	3.21414e-07	8.95262e-06	-0.129595	0.00257432	0.0154594	SV2B	protein_coding
ENSG00000166881.10	-0.21753	3.40128e-07	9.41033e-06	-0.230886	5.91642e-08	1.82489e-06	NEMP1	protein_coding
ENSG00000149488.13	-0.217424	3.44767e-07	9.51586e-06	-0.00362804	0.933029	0.968174	TMC2	protein_coding
ENSG00000073670.14	-0.217349	3.48046e-07	9.59262e-06	-0.184671	1.5989e-05	0.000226779	ADAM11	protein_coding
ENSG00000124207.17	-0.217305	3.5001e-07	9.63755e-06	-0.197936	3.81694e-06	6.75226e-05	CSE1L	protein_coding
ENSG00000197134.13	-0.217253	3.52312e-07	9.68707e-06	-0.211752	7.0105e-07	1.5714e-05	ZNF257	protein_coding
ENSG00000006606.9	-0.21683	3.71678e-07	1.01641e-05	-0.258093	1.19137e-09	5.96628e-08	CCL26	protein_coding
ENSG00000104818.15	-0.21678	3.7407e-07	1.02172e-05	-0.14251	0.000907222	0.0066376	CGB2	protein_coding
ENSG00000088726.16	-0.216765	3.74763e-07	1.02313e-05	-0.220273	2.39616e-07	6.20433e-06	TMEM40	protein_coding
ENSG00000148803.12	-0.216751	3.75404e-07	1.02439e-05	-0.237474	2.39816e-08	8.3417e-07	FUOM	protein_coding
ENSG00000159556.10	-0.216616	3.81903e-07	1.03918e-05	-0.274678	8.73262e-11	6.03146e-09	ISL2	protein_coding
ENSG00000173762.8	-0.216561	3.84535e-07	1.04536e-05	-0.264591	5.10972e-10	2.80457e-08	CD7	protein_coding
ENSG00000176619.13	-0.216481	3.88438e-07	1.05498e-05	-0.20172	2.46675e-06	4.64555e-05	LMNB2	protein_coding
ENSG00000174013.8	-0.21625	3.9992e-07	1.08412e-05	-0.210845	7.83926e-07	1.73362e-05	FBXO45	protein_coding
ENSG00000134775.15	-0.216197	4.02608e-07	1.09038e-05	-0.209973	8.72381e-07	1.90012e-05	FHOD3	protein_coding
ENSG00000114270.17	-0.216154	4.04802e-07	1.09479e-05	-0.226237	1.10107e-07	3.15641e-06	COL7A1	protein_coding
ENSG00000168081.9	-0.21604	4.10662e-07	1.10804e-05	-0.199793	2.94086e-06	5.40791e-05	PNOC	protein_coding
ENSG00000100604.13	-0.216024	4.11493e-07	1.10976e-05	-0.0609984	0.157306	0.343169	CHGA	protein_coding
ENSG00000166924.9	-0.21582	4.22203e-07	1.13441e-05	-0.196619	4.24236e-06	7.40501e-05	NYAP1	protein_coding
ENSG00000026559.14	-0.215774	4.24648e-07	1.13939e-05	-0.227508	9.30396e-08	2.72839e-06	KCNG1	protein_coding
ENSG00000255495.1	0.247485	5.77322e-09	2.68615e-07	0.270966	1.59196e-10	1.02135e-08	AC145124.1	lncRNA
ENSG00000005189.20	-0.215757	4.25596e-07	1.1414e-05	-0.167503	9.32892e-05	0.00100386	REXO5	protein_coding
ENSG00000112592.14	-0.215316	4.49834e-07	1.19695e-05	-0.22502	1.2927e-07	3.61637e-06	TBP	protein_coding
ENSG00000160298.18	-0.21527	4.52431e-07	1.20331e-05	-0.19206	7.10739e-06	0.000114601	C21orf58	protein_coding
ENSG00000184599.13	-0.215259	4.53033e-07	1.20435e-05	-0.214339	5.08373e-07	1.19083e-05	TAFA3	protein_coding
ENSG00000271926.1	0.296909	1.97221e-12	2.30055e-10	0.270761	1.64527e-10	1.04856e-08	AC008972.1	lncRNA
ENSG00000138658.16	-0.215118	4.61146e-07	1.22334e-05	-0.215704	4.2842e-07	1.02221e-05	ZGRF1	protein_coding
ENSG00000049541.11	-0.215117	4.61233e-07	1.22334e-05	-0.195765	4.88511e-06	8.34284e-05	RFC2	protein_coding
ENSG00000197721.17	-0.21502	4.66828e-07	1.23647e-05	-0.217264	3.51809e-07	8.62582e-06	CR1L	protein_coding
ENSG00000168267.7	-0.21497	4.69785e-07	1.24287e-05	-0.085799	0.046482	0.14573	PTF1A	protein_coding
ENSG00000166840.13	-0.214842	4.77392e-07	1.26041e-05	-0.208069	1.10014e-06	2.32515e-05	GLYATL1	protein_coding
ENSG00000178882.15	-0.214724	4.84497e-07	1.27741e-05	-0.267823	2.62839e-10	1.5727e-08	RFLNA	protein_coding
ENSG00000175550.8	-0.214637	4.89829e-07	1.28912e-05	-0.270668	1.98164e-10	1.21855e-08	DRAP1	protein_coding
ENSG00000169169.15	-0.214585	4.92999e-07	1.29687e-05	-0.196147	4.47738e-06	7.74037e-05	CPT1C	protein_coding
ENSG00000227582.2	0.271006	1.58168e-10	1.11922e-08	0.270335	1.76159e-10	1.10801e-08	ADGRF5P1	transcribed_processed_pseudogene
ENSG00000103034.14	-0.214556	4.948e-07	1.30101e-05	-0.182775	1.95881e-05	0.00026923	NDRG4	protein_coding
ENSG00000231185.7	0.239128	1.9036e-08	7.64366e-07	0.270123	1.82239e-10	1.14129e-08	SPRY4-AS1	lncRNA
ENSG00000144040.13	-0.214374	5.06195e-07	1.32606e-05	-0.211894	6.88909e-07	1.55021e-05	SFXN5	protein_coding
ENSG00000214856.11	0.254905	1.92882e-09	1.02553e-07	0.269962	1.86987e-10	1.16722e-08	KRT16P1	transcribed_unprocessed_pseudogene
ENSG00000270170.2	-0.214371	5.06393e-07	1.32606e-05	-0.175163	4.45299e-05	0.000539601	NCBP2AS2	protein_coding
ENSG00000125885.13	-0.214217	5.16179e-07	1.35046e-05	-0.201649	2.36709e-06	4.48713e-05	MCM8	protein_coding
ENSG00000128596.17	-0.213819	5.42487e-07	1.41225e-05	-0.198984	3.23024e-06	5.87912e-05	CCDC136	protein_coding
ENSG00000224090.1	0.161201	0.000170986	0.00186339	0.269824	1.91142e-10	1.18675e-08	AC097468.1	lncRNA
ENSG00000151287.17	-0.213779	5.45183e-07	1.41863e-05	-0.167712	9.13957e-05	0.000986489	TEX30	protein_coding
ENSG00000286785.1	0.207575	1.16791e-06	2.74244e-05	0.269696	1.95103e-10	1.20526e-08	LINC01622	lncRNA
ENSG00000100379.17	-0.213741	5.47804e-07	1.42225e-05	-0.21125	7.45842e-07	1.66115e-05	KCTD17	protein_coding
ENSG00000287052.1	0.232122	5.00464e-08	1.77502e-06	0.269615	1.97655e-10	1.21801e-08	AC016240.1	lncRNA
ENSG00000105717.14	-0.213665	5.53003e-07	1.43445e-05	-0.217216	3.78841e-07	9.18331e-06	PBX4	protein_coding
ENSG00000106689.11	-0.213592	5.58084e-07	1.44568e-05	-0.291454	5.15696e-12	5.09005e-10	LHX2	protein_coding
ENSG00000254988.1	0.282459	2.40691e-11	2.14471e-09	0.268779	2.25826e-10	1.37547e-08	AP002498.1	lncRNA
ENSG00000139572.4	-0.21354	5.61703e-07	1.45441e-05	-0.211869	6.90982e-07	1.55306e-05	GPR84	protein_coding
ENSG00000100628.12	-0.213483	5.65687e-07	1.4621e-05	-0.231395	5.52278e-08	1.71816e-06	ASB2	protein_coding
ENSG00000104147.9	-0.213477	5.66131e-07	1.46259e-05	-0.243605	1.01013e-08	3.90926e-07	OIP5	protein_coding
ENSG00000148399.13	-0.213446	5.68307e-07	1.46756e-05	-0.203251	1.95961e-06	3.8059e-05	DPH7	protein_coding
ENSG00000041802.11	-0.213348	5.753e-07	1.48296e-05	-0.191643	7.74802e-06	0.000123585	LSG1	protein_coding
ENSG00000228476.2	0.181787	2.17564e-05	0.000328772	0.268428	2.38763e-10	1.4436e-08	CSTP1	transcribed_unprocessed_pseudogene
ENSG00000175003.15	-0.212981	6.02094e-07	1.54102e-05	-0.205799	1.44657e-06	2.9287e-05	SLC22A1	protein_coding
ENSG00000069424.15	-0.21293	6.05924e-07	1.54945e-05	-0.206346	1.35461e-06	2.77856e-05	KCNAB2	protein_coding
ENSG00000214872.8	-0.212859	6.11296e-07	1.56112e-05	-0.196645	4.22934e-06	7.38454e-05	SMTNL1	protein_coding
ENSG00000112118.20	-0.21276	6.18888e-07	1.57841e-05	-0.173715	5.1553e-05	0.000611362	MCM3	protein_coding
ENSG00000287336.1	0.240763	1.51246e-08	6.2113e-07	0.268165	2.48981e-10	1.50161e-08	AL137157.1	lncRNA
ENSG00000123416.15	-0.212702	6.2331e-07	1.58829e-05	-0.211592	7.59815e-07	1.6887e-05	TUBA1B	protein_coding
ENSG00000168394.11	-0.21261	6.30495e-07	1.60306e-05	-0.254546	2.32449e-09	1.06862e-07	TAP1	protein_coding
ENSG00000100385.14	-0.212314	6.54063e-07	1.65279e-05	-0.237838	2.51895e-08	8.69376e-07	IL2RB	protein_coding
ENSG00000175514.2	-0.212275	6.57213e-07	1.65862e-05	-0.176128	3.92659e-05	0.000485077	GPR152	protein_coding
ENSG00000167748.11	-0.21223	6.60867e-07	1.66561e-05	-0.19443	5.44292e-06	9.13603e-05	KLK1	protein_coding
ENSG00000204267.16	-0.212218	6.61805e-07	1.66652e-05	-0.245011	8.2567e-09	3.26094e-07	TAP2	protein_coding
ENSG00000131188.12	-0.212189	6.64221e-07	1.67042e-05	-0.208836	1.00233e-06	2.13326e-05	PRR7	protein_coding
ENSG00000239713.9	-0.212127	6.6929e-07	1.68097e-05	-0.238944	1.9534e-08	6.94101e-07	APOBEC3G	protein_coding
ENSG00000140368.13	-0.211803	6.9669e-07	1.73769e-05	-0.226943	1.00289e-07	2.90702e-06	PSTPIP1	protein_coding
ENSG00000116141.17	-0.211701	7.05498e-07	1.75663e-05	-0.187589	1.16523e-05	0.000174305	MARK1	protein_coding
ENSG00000253671.3	0.242865	1.12267e-08	4.79115e-07	0.267585	2.72929e-10	1.62634e-08	AC027117.1	lncRNA
ENSG00000197172.10	-0.21159	7.15217e-07	1.7782e-05	-0.203506	1.90124e-06	3.70876e-05	MAGEA6	protein_coding
ENSG00000112218.9	-0.211368	7.3511e-07	1.82093e-05	-0.13074	0.00235548	0.0143756	GPR63	protein_coding
ENSG00000130830.15	-0.210949	7.73933e-07	1.90566e-05	-0.235101	3.33042e-08	1.10202e-06	MPP1	protein_coding
ENSG00000149948.14	-0.210913	7.77457e-07	1.9127e-05	-0.199875	2.91277e-06	5.36228e-05	HMGA2	protein_coding
ENSG00000149295.14	-0.210898	7.78815e-07	1.91523e-05	-0.123177	0.00418323	0.0227314	DRD2	protein_coding
ENSG00000135069.14	-0.210466	8.21241e-07	2.0127e-05	-0.225445	1.32362e-07	3.69212e-06	PSAT1	protein_coding
ENSG00000283538.3	0.167962	8.91768e-05	0.00108391	0.266864	3.05884e-10	1.79492e-08	AC005972.3	lncRNA
ENSG00000142619.4	-0.210207	8.47733e-07	2.07235e-05	-0.266786	3.09674e-10	1.81348e-08	PADI3	protein_coding
ENSG00000172613.8	-0.210196	8.48914e-07	2.07436e-05	-0.1891	9.87215e-06	0.000151241	RAD9A	protein_coding
ENSG00000255345.1	0.206364	1.35159e-06	3.12294e-05	0.26668	3.14915e-10	1.84044e-08	AP002957.1	lncRNA
ENSG00000223914.4	0.229227	7.39602e-08	2.50999e-06	0.266664	3.15696e-10	1.84313e-08	LINC02471	lncRNA
ENSG00000261183.5	0.251793	3.06802e-09	1.54852e-07	0.266536	3.22126e-10	1.87408e-08	SPINT1-AS1	lncRNA
ENSG00000143184.5	-0.210166	8.52054e-07	2.08115e-05	-0.231823	5.21183e-08	1.63286e-06	XCL1	protein_coding
ENSG00000130540.14	-0.21001	8.68491e-07	2.11593e-05	-0.177688	3.34277e-05	0.000423371	SULT4A1	protein_coding
ENSG00000256151.1	0.251118	3.39005e-09	1.69476e-07	0.266319	3.33337e-10	1.9344e-08	ADGRD1-AS1	lncRNA
ENSG00000110104.13	-0.209975	8.72238e-07	2.12416e-05	-0.1963	4.59803e-06	7.92522e-05	CCDC86	protein_coding
ENSG00000130427.3	-0.209863	8.84221e-07	2.14972e-05	-0.118464	0.00589405	0.0298638	EPO	protein_coding
ENSG00000236264.5	0.294448	3.05073e-12	3.35528e-10	0.266178	3.40832e-10	1.96997e-08	RPL26P30	transcribed_processed_pseudogene
ENSG00000263154.1	0.24404	9.49148e-09	4.14246e-07	0.266065	3.46932e-10	2.00322e-08	AC110285.3	lncRNA
ENSG00000141977.9	-0.209843	8.86451e-07	2.15423e-05	-0.193852	5.8105e-06	9.67429e-05	CIB3	protein_coding
ENSG00000161860.8	-0.209777	8.93553e-07	2.16967e-05	-0.168676	8.31358e-05	0.000912266	SYCE2	protein_coding
ENSG00000272293.1	0.23946	1.81701e-08	7.35737e-07	0.265723	3.66127e-10	2.09312e-08	AC083964.1	lncRNA
ENSG00000270299.1	-0.209549	9.18785e-07	2.22532e-05	-0.166543	0.000102451	0.00108724	AL121758.1	protein_coding
ENSG00000140105.18	-0.209375	9.38534e-07	2.26744e-05	-0.237965	2.47518e-08	8.56832e-07	WARS1	protein_coding
ENSG00000144596.13	-0.209317	9.45229e-07	2.28266e-05	-0.243278	1.05842e-08	4.06675e-07	GRIP2	protein_coding
ENSG00000125871.14	-0.209236	9.54649e-07	2.30156e-05	-0.189008	1.03522e-05	0.000157592	MGME1	protein_coding
ENSG00000076248.11	-0.209193	9.59588e-07	2.31057e-05	-0.18512	1.57638e-05	0.000224137	UNG	protein_coding
ENSG00000197093.11	-0.209164	9.63065e-07	2.31701e-05	-0.209572	9.16262e-07	1.98001e-05	GAL3ST4	protein_coding
ENSG00000259884.1	0.233973	3.88806e-08	1.42721e-06	0.265039	4.07611e-10	2.31197e-08	NR4A1AS	lncRNA
ENSG00000006652.15	-0.209091	9.71588e-07	2.33557e-05	-0.206186	1.38086e-06	2.82138e-05	IFRD1	protein_coding
ENSG00000028277.21	-0.208954	9.87936e-07	2.36994e-05	-0.215442	4.42744e-07	1.05204e-05	POU2F2	protein_coding
ENSG00000229240.9	0.0641029	0.137197	0.354223	0.264839	4.20583e-10	2.37854e-08	LINC00710	lncRNA
ENSG00000182866.17	-0.208809	1.00556e-06	2.40853e-05	-0.23662	2.97688e-08	1.00109e-06	LCK	protein_coding
ENSG00000136522.14	-0.208808	1.00569e-06	2.40853e-05	-0.197321	4.09425e-06	7.18341e-05	MRPL47	protein_coding
ENSG00000178718.7	-0.208638	1.02672e-06	2.45178e-05	-0.195038	5.08017e-06	8.6351e-05	RPP25	protein_coding
ENSG00000153495.11	-0.208584	1.03348e-06	2.46689e-05	-0.199131	3.17602e-06	5.79055e-05	TEX29	protein_coding
ENSG00000236432.8	0.1602	0.00018789	0.00201279	0.264539	4.40757e-10	2.48533e-08	MFF-DT	lncRNA
ENSG00000063015.20	-0.20849	1.04532e-06	2.48897e-05	-0.092198	0.0323471	0.111718	SEZ6	protein_coding
ENSG00000065911.13	-0.208462	1.0489e-06	2.49647e-05	-0.228052	9.40716e-08	2.75167e-06	MTHFD2	protein_coding
ENSG00000102096.9	-0.208405	1.05614e-06	2.5106e-05	-0.208903	9.94163e-07	2.11823e-05	PIM2	protein_coding
ENSG00000236975.2	0.192284	6.93114e-06	0.000124328	0.264284	4.587e-10	2.57331e-08	LINC02814	lncRNA
ENSG00000105146.13	-0.208369	1.06087e-06	2.51978e-05	-0.222721	1.74601e-07	4.70665e-06	AURKC	protein_coding
ENSG00000177646.19	-0.208335	1.06524e-06	2.52912e-05	-0.142583	0.00090164	0.00660345	ACAD9	protein_coding
ENSG00000258844.2	0.209936	8.76377e-07	2.13334e-05	0.264142	4.68939e-10	2.6212e-08	AL162511.1	lncRNA
ENSG00000244073.1	0.189028	9.95077e-06	0.00016999	0.264044	4.76222e-10	2.65934e-08	RPS4XP6	processed_pseudogene
ENSG00000198901.14	-0.208225	1.07954e-06	2.55781e-05	-0.246143	7.01328e-09	2.83184e-07	PRC1	protein_coding
ENSG00000170075.9	-0.208204	1.08235e-06	2.56341e-05	-0.19416	5.61199e-06	9.38165e-05	GPR37L1	protein_coding
ENSG00000158714.11	-0.20806	1.10142e-06	2.6041e-05	-0.223826	1.51171e-07	4.1526e-06	SLAMF8	protein_coding
ENSG00000227959.1	0.268218	2.4689e-10	1.64806e-08	0.263708	5.01825e-10	2.77652e-08	AL451042.2	lncRNA
ENSG00000159261.12	-0.207666	1.15513e-06	2.71794e-05	-0.281382	2.88407e-11	2.30331e-09	CLDN14	protein_coding
ENSG00000145198.14	-0.20753	1.17436e-06	2.75532e-05	-0.113102	0.00858489	0.0403566	VWA5B2	protein_coding
ENSG00000258986.7	-0.207478	1.18172e-06	2.76996e-05	-0.0741016	0.0856619	0.226485	TMEM179	protein_coding
ENSG00000164032.12	-0.207406	1.19216e-06	2.78885e-05	-0.198338	3.48106e-06	6.25973e-05	H2AZ1	protein_coding
ENSG00000150990.8	-0.20724	1.2162e-06	2.84178e-05	-0.208908	9.93541e-07	2.11768e-05	DHX37	protein_coding
ENSG00000011426.11	-0.207023	1.24851e-06	2.9057e-05	-0.226577	1.14184e-07	3.25746e-06	ANLN	protein_coding
ENSG00000180739.14	-0.206859	1.27345e-06	2.95778e-05	-0.196406	4.34691e-06	7.55171e-05	S1PR5	protein_coding
ENSG00000106236.4	-0.206797	1.28296e-06	2.97711e-05	-0.194843	5.19416e-06	8.79262e-05	NPTX2	protein_coding
ENSG00000255833.2	-0.206795	1.28332e-06	2.97711e-05	-0.186693	1.28476e-05	0.000188896	TIFAB	protein_coding
ENSG00000198720.13	-0.206598	1.31412e-06	3.04733e-05	-0.160547	0.000181863	0.00176102	ANKRD13B	protein_coding
ENSG00000287427.1	0.0943785	0.0284568	0.114031	0.262966	5.63248e-10	3.06011e-08	AL390236.1	lncRNA
ENSG00000253293.5	-0.206564	1.3195e-06	3.05858e-05	-0.243423	1.03676e-08	4.00157e-07	HOXA10	protein_coding
ENSG00000279128.1	0.169086	7.98391e-05	0.000991183	0.262735	5.83753e-10	3.1679e-08	AC078925.2	TEC
ENSG00000171680.23	-0.206499	1.32985e-06	3.07886e-05	-0.186842	1.26414e-05	0.000186154	PLEKHG5	protein_coding
ENSG00000167994.13	-0.206426	1.34154e-06	3.10469e-05	-0.223157	1.78034e-07	4.78355e-06	RAB3IL1	protein_coding
ENSG00000134769.21	-0.20635	1.35399e-06	3.12722e-05	-0.201342	2.45384e-06	4.62576e-05	DTNA	protein_coding
ENSG00000203896.10	-0.206343	1.35503e-06	3.12838e-05	-0.199828	2.92871e-06	5.38729e-05	LIME1	protein_coding
ENSG00000213071.11	0.245322	7.89522e-09	3.53668e-07	0.262094	6.44726e-10	3.46299e-08	LPAL2	transcribed_unprocessed_pseudogene
ENSG00000101146.13	-0.20624	1.37192e-06	3.16106e-05	-0.16906	8.00406e-05	0.000884183	RAE1	protein_coding
ENSG00000026751.17	-0.206089	1.39708e-06	3.21006e-05	-0.239908	1.89234e-08	6.76149e-07	SLAMF7	protein_coding
ENSG00000179031.8	0.248096	5.28206e-09	2.47357e-07	0.261689	6.86378e-10	3.66625e-08	NSA2P3	processed_pseudogene
ENSG00000097021.20	-0.206007	1.41084e-06	3.23139e-05	-0.233411	4.6039e-08	1.46304e-06	ACOT7	protein_coding
ENSG00000156587.16	-0.205903	1.42861e-06	3.2682e-05	-0.226365	1.17385e-07	3.33232e-06	UBE2L6	protein_coding
ENSG00000213551.7	-0.205875	1.43335e-06	3.27515e-05	-0.210393	8.28638e-07	1.82064e-05	DNAJC9	protein_coding
ENSG00000100055.21	-0.205727	1.45899e-06	3.32453e-05	-0.23007	7.20279e-08	2.17405e-06	CYTH4	protein_coding
ENSG00000134470.21	-0.20571	1.46201e-06	3.33009e-05	-0.251781	3.48876e-09	1.53306e-07	IL15RA	protein_coding
ENSG00000214822.8	0.232993	4.44521e-08	1.60119e-06	0.261033	7.59571e-10	4.01634e-08	KRT16P3	transcribed_unprocessed_pseudogene
ENSG00000129673.10	-0.205678	1.46759e-06	3.34018e-05	-0.244499	8.88765e-09	3.48156e-07	AANAT	protein_coding
ENSG00000133169.6	-0.205659	1.47094e-06	3.34647e-05	-0.0228608	0.596403	0.772658	BEX1	protein_coding
ENSG00000167771.6	-0.205621	1.47767e-06	3.35781e-05	-0.192718	6.6016e-06	0.000107648	RCOR2	protein_coding
ENSG00000139547.7	-0.205576	1.48561e-06	3.37454e-05	-0.22205	1.90488e-07	5.07568e-06	RDH16	protein_coding
ENSG00000287463.1	0.19151	7.55748e-06	0.00013432	0.260955	7.68734e-10	4.04626e-08	AC110620.2	lncRNA
ENSG00000136231.14	-0.205329	1.53029e-06	3.46241e-05	-0.256006	1.63433e-09	7.8917e-08	IGF2BP3	protein_coding
ENSG00000021488.13	-0.20529	1.53736e-06	3.47566e-05	-0.209401	9.35546e-07	2.01415e-05	SLC7A9	protein_coding
ENSG00000253315.1	0.243011	1.09944e-08	4.70241e-07	0.260167	8.6769e-10	4.52586e-08	LINC01932	lncRNA
ENSG00000166788.10	-0.205286	1.53818e-06	3.47617e-05	-0.161486	0.000169602	0.00165955	SAAL1	protein_coding
ENSG00000273409.3	0.215874	4.19349e-07	1.12814e-05	0.260128	8.72858e-10	4.54461e-08	LINC02712	lncRNA
ENSG00000137474.22	-0.205155	1.56237e-06	3.51706e-05	-0.210282	8.91185e-07	1.93742e-05	MYO7A	protein_coding
ENSG00000151033.10	-0.205147	1.56395e-06	3.51789e-05	-0.102051	0.0177911	0.0710215	LYZL2	protein_coding
ENSG00000077152.11	-0.205136	1.56603e-06	3.52021e-05	-0.217832	3.50671e-07	8.60156e-06	UBE2T	protein_coding
ENSG00000087087.20	-0.205043	1.58359e-06	3.55375e-05	-0.197759	3.89461e-06	6.87281e-05	SRRT	protein_coding
ENSG00000065609.14	-0.205007	1.5903e-06	3.56605e-05	-0.154725	0.000311492	0.00274551	SNAP91	protein_coding
ENSG00000144369.13	-0.204953	1.60053e-06	3.5862e-05	-0.180772	2.42177e-05	0.000323543	FAM171B	protein_coding
ENSG00000241479.1	0.186571	1.30192e-05	0.000213624	0.259793	9.1893e-10	4.76301e-08	MECOM-AS1	lncRNA
ENSG00000011677.13	-0.204892	1.61236e-06	3.60711e-05	-0.226949	1.00205e-07	2.90606e-06	GABRA3	protein_coding
ENSG00000198056.15	-0.204673	1.655e-06	3.69391e-05	-0.190666	8.30141e-06	0.000130929	PRIM1	protein_coding
ENSG00000205846.4	-0.204626	1.66433e-06	3.71187e-05	-0.172943	5.43149e-05	0.000638997	CLEC6A	protein_coding
ENSG00000251493.5	-0.204593	1.67081e-06	3.72056e-05	-0.168401	8.54112e-05	0.000931745	FOXD1	protein_coding
ENSG00000159871.15	-0.204575	1.67441e-06	3.72434e-05	-0.19862	3.36949e-06	6.0897e-05	LYPD5	protein_coding
ENSG00000197646.8	-0.204518	1.68582e-06	3.74533e-05	-0.223784	1.64183e-07	4.45702e-06	PDCD1LG2	protein_coding
ENSG00000183760.11	-0.204442	1.70112e-06	3.77495e-05	-0.185253	1.50162e-05	0.000215096	ACP7	protein_coding
ENSG00000196562.14	-0.204431	1.70333e-06	3.77842e-05	-0.184117	1.75465e-05	0.000244613	SULF2	protein_coding
ENSG00000233680.4	0.266194	3.3996e-10	2.18107e-08	0.259451	9.68344e-10	4.96565e-08	HNRNPA1P27	processed_pseudogene
ENSG00000167346.7	-0.20442	1.7056e-06	3.782e-05	-0.12278	0.0043077	0.0232611	MMP26	protein_coding
ENSG00000153563.16	-0.204148	1.76176e-06	3.88564e-05	-0.230641	6.67543e-08	2.03616e-06	CD8A	protein_coding
ENSG00000267530.3	0.269227	2.10252e-10	1.43841e-08	0.259313	9.89096e-10	5.05858e-08	LINC01836	lncRNA
ENSG00000111726.13	-0.204076	1.77699e-06	3.91624e-05	-0.190185	8.7571e-06	0.000137105	CMAS	protein_coding
ENSG00000188282.12	-0.20396	1.80163e-06	3.96388e-05	-0.179633	2.72964e-05	0.000358128	RUFY4	protein_coding
ENSG00000234616.9	-0.203886	1.81748e-06	3.99327e-05	-0.202144	2.34758e-06	4.45308e-05	JRK	protein_coding
ENSG00000147180.17	-0.20387	1.82098e-06	3.99943e-05	-0.153616	0.000344395	0.00299635	ZNF711	protein_coding
ENSG00000100450.13	-0.203862	1.82261e-06	4.0015e-05	-0.215965	4.14552e-07	9.9281e-06	GZMH	protein_coding
ENSG00000074266.22	-0.203715	1.85468e-06	4.06537e-05	-0.207655	1.15676e-06	2.4297e-05	EED	protein_coding
ENSG00000279041.1	0.225444	1.22252e-07	3.86158e-06	0.259202	1.0059e-09	5.1309e-08	AC102945.2	TEC
ENSG00000188807.13	-0.203701	1.85773e-06	4.06624e-05	-0.169856	7.39744e-05	0.000826981	TMEM201	protein_coding
ENSG00000131351.15	-0.203696	1.85893e-06	4.06732e-05	-0.163286	0.000140276	0.00141726	HAUS8	protein_coding
ENSG00000144354.14	-0.203566	1.88783e-06	4.11495e-05	-0.172381	5.74822e-05	0.000670588	CDCA7	protein_coding
ENSG00000187808.5	-0.203521	1.89795e-06	4.13389e-05	-0.194781	5.23096e-06	8.84454e-05	SOWAHD	protein_coding
ENSG00000160124.9	-0.203357	1.9351e-06	4.20529e-05	-0.191609	7.77674e-06	0.000123931	CCDC58	protein_coding
ENSG00000198785.7	-0.203218	1.96727e-06	4.26717e-05	-0.189089	9.88419e-06	0.000151345	GRIN3A	protein_coding
ENSG00000196368.5	-0.203081	1.99939e-06	4.32384e-05	-0.115774	0.00713109	0.0347826	NUDT11	protein_coding
ENSG00000197444.10	-0.203012	2.01584e-06	4.35127e-05	-0.135158	0.00166065	0.0108348	OGDHL	protein_coding
ENSG00000177614.11	-0.202954	2.02966e-06	4.3775e-05	-0.181963	2.13545e-05	0.000289784	PGBD5	protein_coding
ENSG00000103653.16	-0.202952	2.03026e-06	4.3775e-05	-0.232868	4.95359e-08	1.56315e-06	CSK	protein_coding
ENSG00000184220.12	-0.202865	2.0512e-06	4.41604e-05	-0.189149	9.81808e-06	0.000150693	CMSS1	protein_coding
ENSG00000125454.12	-0.202738	2.08219e-06	4.47311e-05	-0.187533	1.21548e-05	0.000180419	SLC25A19	protein_coding
ENSG00000148584.15	-0.202737	2.08235e-06	4.47311e-05	-0.0990929	0.0213972	0.0817722	A1CF	protein_coding
ENSG00000162881.6	-0.202701	2.09129e-06	4.48897e-05	-0.195301	4.93103e-06	8.40882e-05	OXER1	protein_coding
ENSG00000176083.18	-0.202681	2.09617e-06	4.49277e-05	-0.203024	2.01302e-06	3.90307e-05	ZNF683	protein_coding
ENSG00000163508.13	-0.202599	2.11671e-06	4.52838e-05	-0.214853	4.76743e-07	1.12358e-05	EOMES	protein_coding
ENSG00000102302.8	-0.202435	2.15786e-06	4.60447e-05	-0.177159	3.63222e-05	0.000453859	FGD1	protein_coding
ENSG00000154198.14	0.245957	7.20472e-09	3.27565e-07	0.257409	1.32174e-09	6.55914e-08	CYP4Z2P	transcribed_unprocessed_pseudogene
ENSG00000167900.12	-0.202361	2.17692e-06	4.63658e-05	-0.224301	1.53556e-07	4.21411e-06	TK1	protein_coding
ENSG00000165704.15	-0.202263	2.2022e-06	4.68179e-05	-0.180793	2.49229e-05	0.000331583	HPRT1	protein_coding
ENSG00000136514.3	-0.20215	2.23157e-06	4.73899e-05	-0.210165	9.03995e-07	1.95717e-05	RTP4	protein_coding
ENSG00000128805.15	-0.202054	2.25697e-06	4.78063e-05	-0.209279	9.49596e-07	2.03907e-05	ARHGAP22	protein_coding
ENSG00000277632.2	-0.201993	2.27319e-06	4.81144e-05	-0.227049	9.888e-08	2.88064e-06	CCL3	protein_coding
ENSG00000253213.1	0.228801	7.83006e-08	2.64086e-06	0.257165	1.37166e-09	6.74625e-08	USP12P1	processed_pseudogene
ENSG00000135333.14	-0.201952	2.28421e-06	4.83124e-05	-0.193201	6.25316e-06	0.000102984	EPHA7	protein_coding
ENSG00000120802.14	-0.201579	2.38669e-06	5.01856e-05	-0.194059	5.91926e-06	9.8242e-05	TMPO	protein_coding
ENSG00000029153.14	-0.201567	2.39e-06	5.02369e-05	-0.204642	1.7509e-06	3.45991e-05	ARNTL2	protein_coding
ENSG00000122547.11	-0.201546	2.39601e-06	5.03267e-05	-0.184244	1.67408e-05	0.000236051	EEPD1	protein_coding
ENSG00000198019.13	-0.201533	2.39957e-06	5.03831e-05	-0.215817	4.22369e-07	1.00986e-05	FCGR1B	protein_coding
ENSG00000235904.3	0.196471	4.31457e-06	8.28492e-05	0.256866	1.43528e-09	7.03518e-08	RBMS3-AS3	lncRNA
ENSG00000150510.17	-0.201513	2.40532e-06	5.04489e-05	-0.149204	0.000510065	0.00413763	FAM124A	protein_coding
ENSG00000203995.10	-0.201463	2.41938e-06	5.07068e-05	-0.219637	2.59987e-07	6.6339e-06	ZYG11A	protein_coding
ENSG00000238278.3	0.223721	1.53267e-07	4.74265e-06	0.256737	1.4635e-09	7.16133e-08	ALG1L6P	unprocessed_pseudogene
ENSG00000089094.19	-0.201387	2.4411e-06	5.10879e-05	-0.186996	1.243e-05	0.000183608	KDM2B	protein_coding
ENSG00000197046.12	-0.201316	2.46158e-06	5.14234e-05	-0.212657	6.26819e-07	1.43169e-05	SIGLEC15	protein_coding
ENSG00000157111.13	-0.201276	2.47313e-06	5.16328e-05	-0.190771	8.20533e-06	0.000129591	TMEM171	protein_coding
ENSG00000154493.19	-0.201164	2.50559e-06	5.22106e-05	-0.14372	0.000819014	0.00610597	C10orf90	protein_coding
ENSG00000170684.9	-0.201128	2.5163e-06	5.23769e-05	-0.203111	1.99236e-06	3.86691e-05	ZNF296	protein_coding
ENSG00000136824.19	-0.201031	2.54503e-06	5.28987e-05	-0.169455	7.6976e-05	0.000855896	SMC2	protein_coding
ENSG00000268388.6	0.219242	2.73466e-07	7.8208e-06	0.256309	1.56136e-09	7.56967e-08	FENDRR	lncRNA
ENSG00000280047.1	0.226981	9.97756e-08	3.23911e-06	0.256168	1.59498e-09	7.72617e-08	AC091825.3	TEC
ENSG00000141577.14	-0.200963	2.56536e-06	5.32828e-05	-0.194197	5.82871e-06	9.69788e-05	CEP131	protein_coding
ENSG00000160469.17	-0.200894	2.58617e-06	5.36958e-05	-0.202705	2.09027e-06	4.02599e-05	BRSK1	protein_coding
ENSG00000286638.1	0.189919	9.01808e-06	0.000155995	0.255845	1.67465e-09	8.04461e-08	AC123595.2	lncRNA
ENSG00000185880.13	-0.200882	2.58982e-06	5.37402e-05	-0.199695	3.11891e-06	5.69361e-05	TRIM69	protein_coding
ENSG00000099901.17	-0.200837	2.60348e-06	5.39694e-05	-0.183678	1.83859e-05	0.000254701	RANBP1	protein_coding
ENSG00000176890.16	-0.200835	2.60402e-06	5.39694e-05	-0.187493	1.22079e-05	0.000181021	TYMS	protein_coding
ENSG00000267060.7	-0.200797	2.6158e-06	5.41747e-05	-0.226015	1.13388e-07	3.24117e-06	PTGES3L	protein_coding
ENSG00000166707.12	-0.200754	2.62889e-06	5.43828e-05	-0.147433	0.000595404	0.00470561	ZCCHC18	protein_coding
ENSG00000123454.12	-0.200492	2.71052e-06	5.59356e-05	-0.140384	0.00108376	0.0076707	DBH	protein_coding
ENSG00000256564.1	0.2088	1.0067e-06	2.40995e-05	0.25549	1.76657e-09	8.43004e-08	AC007552.2	lncRNA
ENSG00000276663.1	0.219537	2.63334e-07	7.57985e-06	0.25539	1.79324e-09	8.5291e-08	AC009090.3	lncRNA
ENSG00000136531.18	-0.200454	2.72255e-06	5.6164e-05	-0.066565	0.122704	0.291194	SCN2A	protein_coding
ENSG00000215397.4	-0.200451	2.72373e-06	5.61682e-05	-0.0808149	0.0608007	0.177428	SCRT2	protein_coding
ENSG00000074317.11	-0.200442	2.72656e-06	5.61864e-05	-0.163224	0.000141099	0.00142433	SNCB	protein_coding
ENSG00000178233.18	-0.200338	2.75975e-06	5.68095e-05	-0.157974	0.000231216	0.00215333	TMEM151B	protein_coding
ENSG00000280399.1	0.225671	1.18654e-07	3.7644e-06	0.255259	1.82907e-09	8.65676e-08	AC022497.1	TEC
ENSG00000265121.1	0.21542	4.43974e-07	1.18409e-05	0.255212	1.84182e-09	8.70284e-08	AC068594.1	lncRNA
ENSG00000164105.4	-0.200327	2.76349e-06	5.68663e-05	-0.168425	8.52144e-05	0.000930301	SAP30	protein_coding
ENSG00000102901.13	-0.20018	2.81117e-06	5.76584e-05	-0.178368	3.20689e-05	0.000409848	CENPT	protein_coding
ENSG00000185215.11	-0.200058	2.85128e-06	5.83401e-05	-0.201017	2.67683e-06	4.98429e-05	TNFAIP2	protein_coding
ENSG00000112276.14	-0.199926	2.89568e-06	5.91437e-05	-0.181971	2.13362e-05	0.000289604	BVES	protein_coding
ENSG00000144406.19	-0.1999	2.9042e-06	5.92968e-05	-0.0285255	0.508704	0.707854	UNC80	protein_coding
ENSG00000148019.14	-0.199856	2.91918e-06	5.95395e-05	-0.177073	3.56257e-05	0.000446799	CEP78	protein_coding
ENSG00000147874.11	-0.19979	2.94179e-06	5.99583e-05	-0.187555	1.16948e-05	0.000174827	HAUS6	protein_coding
ENSG00000279993.1	0.152676	0.000374777	0.00359702	0.254942	1.91813e-09	9.02647e-08	AC078925.3	TEC
ENSG00000249216.1	0.214651	4.88954e-07	1.2874e-05	0.254812	1.95601e-09	9.18229e-08	AC105389.2	lncRNA
ENSG00000128510.12	-0.199671	2.98283e-06	6.06662e-05	-0.203265	1.95635e-06	3.80086e-05	CPA4	protein_coding
ENSG00000225473.1	0.244925	8.36004e-09	3.69898e-07	0.25475	1.97416e-09	9.24495e-08	ATP13A4-AS1	lncRNA
ENSG00000185028.4	-0.199633	2.99612e-06	6.0915e-05	-0.21692	3.67497e-07	8.961e-06	LRRC14B	protein_coding
ENSG00000286997.1	0.0946563	0.0279912	0.112638	0.254596	2.02025e-09	9.42257e-08	AC005856.1	lncRNA
ENSG00000180089.6	-0.199593	3.00983e-06	6.11508e-05	-0.190287	8.65809e-06	0.000135702	TMEM86B	protein_coding
ENSG00000059378.13	-0.199381	3.08498e-06	6.24787e-05	-0.233536	4.12743e-08	1.33215e-06	PARP12	protein_coding
ENSG00000215788.11	-0.199366	3.09028e-06	6.25433e-05	-0.192496	6.7685e-06	0.000110121	TNFRSF25	protein_coding
ENSG00000263167.1	0.199739	2.95923e-06	6.02637e-05	0.254342	2.09889e-09	9.75783e-08	AC115099.1	lncRNA
ENSG00000232354.8	0.199609	3.00444e-06	6.10628e-05	0.254151	2.1598e-09	1.00007e-07	VIPR1-AS1	lncRNA
ENSG00000042088.14	-0.199354	3.09476e-06	6.2612e-05	-0.199467	3.05428e-06	5.59332e-05	TDP1	protein_coding
ENSG00000115085.14	-0.199266	3.12637e-06	6.3185e-05	-0.207298	1.20778e-06	2.52126e-05	ZAP70	protein_coding
ENSG00000114999.8	-0.199163	3.16403e-06	6.3841e-05	-0.18678	1.27269e-05	0.000187227	TTL	protein_coding
ENSG00000255145.3	0.201153	2.50883e-06	5.22592e-05	0.25381	2.27253e-09	1.04807e-07	STX17-AS1	lncRNA
ENSG00000121753.12	-0.199122	3.17911e-06	6.41163e-05	-0.165893	0.000109134	0.00114656	ADGRB2	protein_coding
ENSG00000181449.4	-0.199052	3.20503e-06	6.46165e-05	-0.169577	7.60481e-05	0.000846558	SOX2	protein_coding
ENSG00000179051.14	-0.198964	3.23791e-06	6.51883e-05	-0.196031	4.74009e-06	8.13849e-05	RCC2	protein_coding
ENSG00000164647.9	-0.198929	3.2509e-06	6.53271e-05	-0.224256	1.54464e-07	4.23098e-06	STEAP1	protein_coding
ENSG00000267480.1	0.226817	1.01972e-07	3.30413e-06	0.2535	2.38015e-09	1.08642e-07	AP001542.3	lncRNA
ENSG00000120054.12	-0.198928	3.25159e-06	6.53271e-05	-0.107905	0.0121871	0.053093	CPN1	protein_coding
ENSG00000072818.12	-0.198677	3.34743e-06	6.69961e-05	-0.211294	7.41824e-07	1.65381e-05	ACAP1	protein_coding
ENSG00000185940.10	-0.198664	3.35249e-06	6.7051e-05	-0.0514577	0.232996	0.443524	KRTAP5-5	protein_coding
ENSG00000044459.15	-0.19866	3.35394e-06	6.70567e-05	-0.182979	1.91664e-05	0.000263937	CNTLN	protein_coding
ENSG00000105889.16	-0.198633	3.36447e-06	6.72207e-05	-0.219108	2.78222e-07	7.04597e-06	STEAP1B	protein_coding
ENSG00000167393.18	-0.198452	3.43575e-06	6.8479e-05	-0.197231	3.95449e-06	6.96442e-05	PPP2R3B	protein_coding
ENSG00000172116.23	-0.198403	3.45518e-06	6.88188e-05	-0.219031	2.80971e-07	7.10934e-06	CD8B	protein_coding
ENSG00000263627.1	0.229116	7.50635e-08	2.54357e-06	0.252964	2.57842e-09	1.17044e-07	PPP4R1-AS1	lncRNA
ENSG00000005448.17	-0.198365	3.47029e-06	6.90959e-05	-0.189282	1.00469e-05	0.000153512	WDR54	protein_coding
ENSG00000107447.8	-0.198332	3.48362e-06	6.93136e-05	-0.220556	2.31047e-07	6.0121e-06	DNTT	protein_coding
ENSG00000139269.3	-0.198318	3.48901e-06	6.93968e-05	-0.263425	5.24422e-10	2.86748e-08	INHBE	protein_coding
ENSG00000283913.1	0.21194	6.85017e-07	1.71302e-05	0.252895	2.60475e-09	1.18054e-07	AL512662.1	lncRNA
ENSG00000174963.18	-0.198308	3.49314e-06	6.9455e-05	-0.16618	0.00010613	0.0011199	ZIC4	protein_coding
ENSG00000103522.16	-0.198105	3.57621e-06	7.1009e-05	-0.198811	3.453e-06	6.2205e-05	IL21R	protein_coding
ENSG00000152969.20	-0.19806	3.59453e-06	7.13482e-05	-0.127186	0.00309667	0.0179057	JAKMIP1	protein_coding
ENSG00000260118.1	0.2272	9.69199e-08	3.15994e-06	0.252601	2.72132e-09	1.22759e-07	AL157700.1	lncRNA
ENSG00000197498.13	-0.197911	3.65714e-06	7.22927e-05	-0.182556	2.00489e-05	0.000274714	RPF2	protein_coding
ENSG00000139626.16	-0.197695	3.74917e-06	7.38086e-05	-0.218626	2.95872e-07	7.41492e-06	ITGB7	protein_coding
ENSG00000174442.12	-0.197686	3.75281e-06	7.38551e-05	-0.200785	2.74953e-06	5.09992e-05	ZWILCH	protein_coding
ENSG00000101220.18	-0.197583	3.79758e-06	7.46107e-05	-0.18978	9.15836e-06	0.000142205	C20orf27	protein_coding
ENSG00000105675.9	-0.197544	3.81477e-06	7.48558e-05	-0.225563	1.20357e-07	3.39996e-06	ATP4A	protein_coding
ENSG00000100629.17	-0.197493	3.8371e-06	7.52063e-05	-0.245567	7.62199e-09	3.04147e-07	CEP128	protein_coding
ENSG00000134453.16	-0.197462	3.85105e-06	7.5403e-05	-0.18732	1.19991e-05	0.000178475	RBM17	protein_coding
ENSG00000028839.10	-0.197443	3.85956e-06	7.54928e-05	-0.162877	0.000148728	0.00148783	TBPL1	protein_coding
ENSG00000066923.17	-0.197437	3.86223e-06	7.55194e-05	-0.242231	1.22868e-08	4.61883e-07	STAG3	protein_coding
ENSG00000164822.5	-0.197175	3.98023e-06	7.75641e-05	-0.0974269	0.0236955	0.0885051	DEFA6	protein_coding
ENSG00000124507.11	-0.197151	3.991e-06	7.76916e-05	-0.21023	8.45377e-07	1.85248e-05	PACSIN1	protein_coding
ENSG00000070601.10	-0.197149	3.99215e-06	7.76916e-05	-0.15811	0.000228314	0.00213284	FRMPD1	protein_coding
ENSG00000183647.10	-0.197015	4.05413e-06	7.87649e-05	-0.192708	6.60949e-06	0.000107747	ZNF530	protein_coding
ENSG00000227544.10	0.176169	3.91031e-05	0.000538738	0.251707	3.10726e-09	1.38013e-07	AC018647.1	lncRNA
ENSG00000172318.5	-0.196871	4.12136e-06	7.98731e-05	0.0459837	0.286577	0.505414	B3GALT1	protein_coding
ENSG00000164175.15	-0.196759	4.17451e-06	8.06965e-05	-0.0949577	0.0274936	0.0990582	SLC45A2	protein_coding
ENSG00000196510.12	-0.196658	4.22324e-06	8.15292e-05	-0.173815	4.9726e-05	0.000592617	ANAPC7	protein_coding
ENSG00000198055.11	-0.196504	4.29827e-06	8.27101e-05	-0.228389	8.27277e-08	2.45593e-06	GRK6	protein_coding
ENSG00000079263.19	-0.196499	4.30079e-06	8.27172e-05	-0.231641	5.34191e-08	1.66638e-06	SP140	protein_coding
ENSG00000214108.4	0.220932	2.20121e-07	6.49464e-06	0.251226	3.33624e-09	1.47277e-07	TPT1P5	processed_pseudogene
ENSG00000173372.17	-0.196481	4.30989e-06	8.28261e-05	-0.233143	4.77385e-08	1.51288e-06	C1QA	protein_coding
ENSG00000139180.11	-0.196479	4.3105e-06	8.28261e-05	-0.196856	4.12838e-06	7.22574e-05	NDUFA9	protein_coding
ENSG00000105486.14	-0.196476	4.31196e-06	8.28267e-05	-0.176833	3.75543e-05	0.000466628	LIG1	protein_coding
ENSG00000170681.7	-0.196417	4.34152e-06	8.3339e-05	-0.186756	1.27593e-05	0.000187655	CAVIN4	protein_coding
ENSG00000132780.17	-0.196325	4.38715e-06	8.40751e-05	-0.164521	0.000127169	0.00130447	NASP	protein_coding
ENSG00000167992.13	-0.196264	4.418e-06	8.46102e-05	-0.143282	0.000849953	0.00628711	VWCE	protein_coding
ENSG00000182187.4	-0.196248	4.42611e-06	8.47129e-05	-0.173588	5.0885e-05	0.000604557	CRYGB	protein_coding
ENSG00000235162.9	-0.196239	4.43055e-06	8.47662e-05	-0.204396	1.80246e-06	3.55082e-05	C12orf75	protein_coding
ENSG00000180938.6	-0.196205	4.44801e-06	8.5072e-05	-0.184275	1.66849e-05	0.000235493	ZNF572	protein_coding
ENSG00000166173.11	-0.196195	4.45275e-06	8.51064e-05	-0.192358	6.87428e-06	0.000111559	LARP6	protein_coding
ENSG00000120438.12	-0.195995	4.55575e-06	8.68164e-05	-0.198342	3.47964e-06	6.25913e-05	TCP1	protein_coding
ENSG00000161202.20	-0.195844	4.63485e-06	8.81492e-05	-0.18718	1.21842e-05	0.000180716	DVL3	protein_coding
ENSG00000123975.5	-0.195811	4.65236e-06	8.8453e-05	-0.198903	3.4165e-06	6.1609e-05	CKS2	protein_coding
ENSG00000159055.4	-0.195738	4.69156e-06	8.91396e-05	-0.192555	7.00234e-06	0.000113383	MIS18A	protein_coding
ENSG00000165661.17	-0.195692	4.71594e-06	8.95733e-05	-0.153474	0.000348836	0.00302707	QSOX2	protein_coding
ENSG00000177455.15	-0.195586	4.77352e-06	9.04587e-05	-0.207726	1.14684e-06	2.41325e-05	CD19	protein_coding
ENSG00000225793.3	0.170689	6.80935e-05	0.000866987	0.249834	4.09566e-09	1.7622e-07	TMEM30A-DT	lncRNA
ENSG00000118292.9	-0.195226	4.97276e-06	9.37727e-05	-0.203908	1.9093e-06	3.72258e-05	C1orf54	protein_coding
ENSG00000174482.10	-0.195018	5.09198e-06	9.57083e-05	-0.0845195	0.0498568	0.153078	LINGO2	protein_coding
ENSG00000111052.7	-0.19499	5.10805e-06	9.59479e-05	-0.0844435	0.0500634	0.153551	LIN7A	protein_coding
ENSG00000260740.2	0.234012	3.86718e-08	1.42045e-06	0.249542	4.27549e-09	1.83411e-07	AC026471.3	lncRNA
ENSG00000150337.13	-0.194964	5.12301e-06	9.61663e-05	-0.212325	6.53162e-07	1.48073e-05	FCGR1A	protein_coding
ENSG00000261889.1	0.254185	2.14868e-09	1.12891e-07	0.249457	4.32904e-09	1.85021e-07	AC108134.2	lncRNA
ENSG00000185973.12	-0.194924	5.14648e-06	9.65128e-05	-0.197413	3.87255e-06	6.83825e-05	TMLHE	protein_coding
ENSG00000280339.1	0.187424	1.18639e-05	0.000197871	0.249387	4.37375e-09	1.86518e-07	AP001528.2	TEC
ENSG00000260027.5	-0.194917	5.15042e-06	9.65554e-05	-0.186643	1.33835e-05	0.000195492	HOXB7	protein_coding
ENSG00000101189.7	-0.194886	5.169e-06	9.68094e-05	-0.182539	2.0086e-05	0.000274981	MRGBP	protein_coding
ENSG00000060709.15	-0.194768	5.23829e-06	9.79165e-05	-0.0605754	0.16021	0.347297	RIMBP2	protein_coding
ENSG00000154252.12	-0.19475	5.24916e-06	9.8088e-05	-0.223393	1.59956e-07	4.36352e-06	GAL3ST2	protein_coding
ENSG00000203706.8	0.251325	3.28801e-09	1.64803e-07	0.249151	4.52711e-09	1.92631e-07	SERTAD4-AS1	lncRNA
ENSG00000143847.15	-0.194551	5.36884e-06	0.000100033	-0.159545	0.000199768	0.00190438	PPFIA4	protein_coding
ENSG00000229474.7	-0.194472	5.41709e-06	0.000100834	-0.209335	9.43168e-07	2.02678e-05	PATL2	protein_coding
ENSG00000101452.15	-0.194434	5.44041e-06	0.000101203	-0.157307	0.000250051	0.00229797	DHX35	protein_coding
ENSG00000127084.19	-0.194387	5.46945e-06	0.00010158	-0.20104	2.66941e-06	4.97208e-05	FGD3	protein_coding
ENSG00000196361.10	-0.194325	5.50802e-06	0.000102165	-0.0911119	0.0344489	0.116965	ELAVL3	protein_coding
ENSG00000234279.2	0.251024	3.43725e-09	1.71539e-07	0.248542	4.94895e-09	2.08126e-07	LINC01937	lncRNA
ENSG00000128266.9	-0.194205	5.58351e-06	0.000103399	-0.106513	0.0133557	0.0569759	GNAZ	protein_coding
ENSG00000257588.1	0.229926	6.7333e-08	2.31559e-06	0.248419	5.03889e-09	2.116e-07	AC025154.2	lncRNA
ENSG00000255221.3	-0.194168	5.60682e-06	0.000103797	-0.264301	4.57484e-10	2.56961e-08	CARD17	protein_coding
ENSG00000129646.14	-0.194026	5.69772e-06	0.000105244	-0.164858	0.00012062	0.0012486	QRICH2	protein_coding
ENSG00000100983.12	-0.193992	5.71972e-06	0.000105616	-0.171333	6.5427e-05	0.000745133	GSS	protein_coding
ENSG00000089820.16	-0.193975	5.73033e-06	0.000105758	-0.19572	4.70102e-06	8.07862e-05	ARHGAP4	protein_coding
ENSG00000103042.9	-0.193877	5.79455e-06	0.000106759	-0.179889	2.73884e-05	0.00035909	SLC38A7	protein_coding
ENSG00000149781.13	-0.193858	5.80698e-06	0.000106954	-0.204834	1.71172e-06	3.39294e-05	FERMT3	protein_coding
ENSG00000128284.19	-0.193563	6.00319e-06	0.000110215	-0.201063	2.53545e-06	4.75631e-05	APOL3	protein_coding
ENSG00000203865.11	0.200707	2.64337e-06	5.46281e-05	0.248148	5.24175e-09	2.18742e-07	ATP1A1-AS1	lncRNA
ENSG00000126001.16	-0.19356	6.00546e-06	0.000110215	-0.183486	1.87641e-05	0.000258891	CEP250	protein_coding
ENSG00000130309.11	-0.193521	6.03195e-06	0.000110604	-0.188007	1.15459e-05	0.000173027	COLGALT1	protein_coding
ENSG00000243811.11	-0.193448	6.08133e-06	0.000111297	-0.206	1.41199e-06	2.87076e-05	APOBEC3D	protein_coding
ENSG00000221867.9	-0.193357	6.14456e-06	0.000112241	-0.184321	1.6602e-05	0.00023461	MAGEA3	protein_coding
ENSG00000131203.13	-0.19328	6.19768e-06	0.000112999	-0.204358	1.71818e-06	3.40341e-05	IDO1	protein_coding
ENSG00000234965.2	-0.19328	6.19783e-06	0.000112999	-0.166465	0.000103231	0.0010935	SHISA8	protein_coding
ENSG00000213218.11	-0.193234	6.23007e-06	0.000113444	-0.152921	0.00036664	0.00314705	CSH2	protein_coding
ENSG00000132563.16	-0.193106	6.32049e-06	0.000114909	-0.184213	1.67962e-05	0.000236602	REEP2	protein_coding
ENSG00000182704.8	-0.193081	6.33812e-06	0.000115157	-0.179876	2.74256e-05	0.000359414	TSKU	protein_coding
ENSG00000218336.9	-0.193067	6.34797e-06	0.0001153	-0.187051	1.23568e-05	0.000182754	TENM3	protein_coding
ENSG00000260943.1	0.232024	5.07186e-08	1.79445e-06	0.247382	5.86059e-09	2.41972e-07	LINC02555	lncRNA
ENSG00000265519.1	0.27007	1.83783e-10	1.28008e-08	0.24735	6.62313e-09	2.69314e-07	AC015922.2	lncRNA
ENSG00000182747.5	-0.193021	6.38099e-06	0.000115827	-0.113632	0.0082772	0.039191	SLC35D3	protein_coding
ENSG00000175193.14	-0.192931	6.44585e-06	0.000116894	-0.183499	1.81313e-05	0.000251724	PARL	protein_coding
ENSG00000279838.1	0.170723	6.78679e-05	0.000864496	0.247184	6.03156e-09	2.48408e-07	AL356273.3	TEC
ENSG00000151640.13	-0.19281	6.53434e-06	0.000118276	-0.170928	6.64897e-05	0.000755596	DPYSL4	protein_coding
ENSG00000186910.4	-0.192738	6.58696e-06	0.000119004	-0.126053	0.00337448	0.0191913	SERPINA11	protein_coding
ENSG00000173157.17	-0.192674	6.63462e-06	0.000119641	-0.238559	2.06147e-08	7.28021e-07	ADAMTS20	protein_coding
ENSG00000234235.1	0.159938	0.000192548	0.00205469	0.247109	6.09739e-09	2.49872e-07	BOK-AS1	lncRNA
ENSG00000110583.13	-0.192667	6.63982e-06	0.000119697	-0.153071	0.000361724	0.00311504	NAA40	protein_coding
ENSG00000180998.12	-0.192429	6.81954e-06	0.000122631	-0.143306	0.000848226	0.00627674	GPR137C	protein_coding
ENSG00000115607.9	-0.192408	6.83551e-06	0.00012288	-0.20939	9.36853e-07	2.01562e-05	IL18RAP	protein_coding
ENSG00000170558.10	-0.192363	6.87029e-06	0.000123389	-0.167305	9.51064e-05	0.00101978	CDH2	protein_coding
ENSG00000007372.24	-0.192325	6.89917e-06	0.00012387	-0.214468	5.00289e-07	1.17475e-05	PAX6	protein_coding
ENSG00000132016.11	-0.192112	7.06555e-06	0.000126621	-0.136185	0.00152881	0.0101489	C19orf57	protein_coding
ENSG00000095209.12	-0.192043	7.1204e-06	0.000127466	-0.16069	0.000182744	0.00176777	TMEM38B	protein_coding
ENSG00000115415.20	-0.192042	7.12149e-06	0.000127466	-0.227542	1.006e-07	2.91456e-06	STAT1	protein_coding
ENSG00000232037.3	0.201142	2.51207e-06	5.23079e-05	0.246451	6.70737e-09	2.72548e-07	AL590556.1	processed_pseudogene
ENSG00000128564.7	-0.191754	7.35438e-06	0.000131389	-0.0956807	0.0263306	0.0958279	VGF	protein_coding
ENSG00000083720.13	-0.191683	7.41305e-06	0.000132335	-0.199147	3.32224e-06	6.01724e-05	OXCT1	protein_coding
ENSG00000268089.3	-0.19168	7.41568e-06	0.000132335	-0.130514	0.00239727	0.0145844	GABRQ	protein_coding
ENSG00000280002.1	0.247201	6.01663e-09	2.78817e-07	0.246146	7.01071e-09	2.83184e-07	AC078925.4	TEC
ENSG00000133124.11	-0.191651	7.43944e-06	0.000132703	-0.0771633	0.07346	0.203193	IRS4	protein_coding
ENSG00000143469.20	-0.191617	7.4674e-06	0.000132997	-0.173218	5.28238e-05	0.000623785	SYT14	protein_coding
ENSG00000204706.14	0.14881	0.000528002	0.00474217	0.246006	7.15346e-09	2.88039e-07	MAMDC2-AS1	lncRNA
ENSG00000189013.14	-0.191532	7.53929e-06	0.000134099	-0.258577	1.10661e-09	5.60009e-08	KIR2DL4	protein_coding
ENSG00000184560.8	-0.191438	7.61863e-06	0.000135231	-0.155275	0.000296286	0.00264091	SPEM2	protein_coding
ENSG00000106397.12	-0.191357	7.68722e-06	0.000136323	-0.177311	3.47597e-05	0.00043765	PLOD3	protein_coding
ENSG00000164236.12	-0.19129	7.74539e-06	0.000137144	-0.170459	6.96731e-05	0.000785895	ANKRD33B	protein_coding
ENSG00000272799.1	0.198907	3.25953e-06	6.5441e-05	0.245695	7.48241e-09	2.99613e-07	AC006238.1	lncRNA
ENSG00000105639.20	-0.191266	7.76567e-06	0.000137461	-0.203	2.01866e-06	3.9114e-05	JAK3	protein_coding
ENSG00000224307.2	0.235685	3.07266e-08	1.16254e-06	0.245579	7.60785e-09	3.03972e-07	AL161785.1	lncRNA
ENSG00000162654.9	-0.191229	7.7983e-06	0.000137912	-0.230293	6.99186e-08	2.12259e-06	GBP4	protein_coding
ENSG00000079215.14	-0.191013	7.98759e-06	0.000140957	-0.202394	2.16851e-06	4.1571e-05	SLC1A3	protein_coding
ENSG00000184451.5	-0.190905	8.08419e-06	0.000142444	-0.207946	1.11673e-06	2.35762e-05	CCR10	protein_coding
ENSG00000226015.2	0.23779	2.2948e-08	9.03232e-07	0.245328	8.83854e-09	3.46702e-07	CCT8P1	processed_pseudogene
ENSG00000233670.7	-0.190877	8.10962e-06	0.000142805	-0.0641538	0.136885	0.312541	PIRT	protein_coding
ENSG00000132182.12	-0.190747	8.22753e-06	0.000144573	-0.191267	8.07651e-06	0.000127836	NUP210	protein_coding
ENSG00000134438.10	-0.190689	8.28092e-06	0.000145246	-0.23934	1.84794e-08	6.62744e-07	RAX	protein_coding
ENSG00000229498.1	0.216566	3.84289e-07	1.04518e-05	0.245227	8.00386e-09	3.1763e-07	AC105053.1	lncRNA
ENSG00000136295.15	-0.190652	8.31436e-06	0.000145655	-0.184579	1.6703e-05	0.000235633	TTYH3	protein_coding
ENSG00000170476.16	-0.190526	8.43163e-06	0.000147352	-0.204395	1.8027e-06	3.55082e-05	MZB1	protein_coding
ENSG00000185933.7	-0.190523	8.43483e-06	0.000147363	-0.180405	2.5174e-05	0.000333925	CALHM1	protein_coding
ENSG00000126337.13	-0.19044	8.5125e-06	0.000148406	-0.160092	0.000189801	0.00182321	KRT36	protein_coding
ENSG00000280032.1	0.231692	5.3049e-08	1.87003e-06	0.244807	8.5027e-09	3.35122e-07	AP002800.1	TEC
ENSG00000159147.18	-0.190427	8.52459e-06	0.000148572	-0.17119	6.47726e-05	0.000739283	DONSON	protein_coding
ENSG00000168237.18	-0.190358	8.59034e-06	0.000149492	-0.197168	3.98331e-06	7.01221e-05	GLYCTK	protein_coding
ENSG00000114023.15	-0.190206	8.73646e-06	0.000151806	-0.161525	0.000168972	0.00165481	FAM162A	protein_coding
ENSG00000161642.18	-0.190202	8.74017e-06	0.000151825	-0.2189	3.0647e-07	7.65061e-06	ZNF385A	protein_coding
ENSG00000121621.7	-0.189928	9.00909e-06	0.00015598	-0.186576	1.30122e-05	0.000190889	KIF18A	protein_coding
ENSG00000129167.9	-0.189873	9.06423e-06	0.000156606	-0.131675	0.00218943	0.0135615	TPH1	protein_coding
ENSG00000104321.11	-0.189566	9.37753e-06	0.000161584	-0.255329	1.80995e-09	8.58735e-08	TRPA1	protein_coding
ENSG00000106246.18	-0.189318	9.63704e-06	0.000165414	-0.155016	0.000303348	0.00268603	PTCD1	protein_coding
ENSG00000101082.14	-0.189208	9.75481e-06	0.000167273	-0.208783	1.06835e-06	2.26317e-05	SLA2	protein_coding
ENSG00000158164.7	-0.189164	9.80228e-06	0.000167851	-0.0613819	0.154708	0.339773	TMSB15A	protein_coding
ENSG00000235584.3	0.190613	8.35056e-06	0.000146156	0.243921	9.65506e-09	3.74911e-07	AC008268.1	lncRNA
ENSG00000105185.12	-0.188976	1.0007e-05	0.000170803	-0.185732	1.47623e-05	0.000211984	PDCD5	protein_coding
ENSG00000107130.10	-0.188976	1.00072e-05	0.000170803	-0.192104	7.07195e-06	0.000114285	NCS1	protein_coding
ENSG00000188488.14	-0.188726	1.0286e-05	0.000175148	-0.198323	3.48735e-06	6.26873e-05	SERPINA5	protein_coding
ENSG00000255277.3	0.236872	2.60735e-08	1.00698e-06	0.243623	1.00757e-08	3.90196e-07	ABCC6P2	transcribed_unprocessed_pseudogene
ENSG00000175175.6	-0.188698	1.03184e-05	0.000175544	-0.088512	0.0399572	0.130371	PPM1E	protein_coding
ENSG00000213903.9	-0.188615	1.04127e-05	0.000176887	-0.179145	2.87281e-05	0.000373795	LTB4R	protein_coding
ENSG00000179241.13	-0.188598	1.04324e-05	0.00017713	-0.164064	0.000130193	0.00133194	LDLRAD3	protein_coding
ENSG00000185176.13	-0.188597	1.04331e-05	0.00017713	-0.143212	0.000854995	0.00631712	AQP12B	protein_coding
ENSG00000109881.17	-0.188572	1.04616e-05	0.000177457	-0.198959	3.23998e-06	5.88857e-05	CCDC34	protein_coding
ENSG00000088882.8	-0.188553	1.04841e-05	0.000177734	-0.174816	4.6124e-05	0.000555422	CPXM1	protein_coding
ENSG00000155561.15	-0.188508	1.05361e-05	0.000178511	-0.177121	3.64644e-05	0.00045534	NUP205	protein_coding
ENSG00000287656.1	0.140592	0.00106511	0.00843741	0.243224	1.06664e-08	4.09251e-07	AL591069.1	lncRNA
ENSG00000197320.5	0.193154	6.28648e-06	0.000114363	0.243223	1.0667e-08	4.09251e-07	AC060834.1	processed_pseudogene
ENSG00000268916.6	-0.188475	1.05743e-05	0.000179105	-0.281037	3.05524e-11	2.42325e-09	CSAG3	protein_coding
ENSG00000156471.13	-0.188373	1.06926e-05	0.000180897	-0.196964	4.26409e-06	7.43396e-05	PTDSS1	protein_coding
ENSG00000175463.12	-0.188266	1.08193e-05	0.000182826	-0.205096	1.57345e-06	3.15351e-05	TBC1D10C	protein_coding
ENSG00000065665.21	-0.188247	1.0842e-05	0.000183102	-0.157598	0.000239402	0.00221492	SEC61A2	protein_coding
ENSG00000131462.8	-0.188238	1.08529e-05	0.000183227	-0.178416	3.19124e-05	0.000408299	TUBG1	protein_coding
ENSG00000149294.17	-0.188218	1.08769e-05	0.000183425	-0.0478684	0.267263	0.483354	NCAM1	protein_coding
ENSG00000143476.18	-0.188213	1.08823e-05	0.000183461	-0.196739	4.18405e-06	7.31208e-05	DTL	protein_coding
ENSG00000137309.20	-0.188199	1.0899e-05	0.000183612	-0.211743	7.45979e-07	1.66115e-05	HMGA1	protein_coding
ENSG00000165553.4	-0.188118	1.09959e-05	0.000185052	-0.164539	0.000124388	0.0012821	NGB	protein_coding
ENSG00000286944.1	0.195865	4.62373e-06	8.80247e-05	0.242514	1.18013e-08	4.45811e-07	AL137018.1	lncRNA
ENSG00000278783.1	0.221853	1.95426e-07	5.87101e-06	0.242481	1.18565e-08	4.47455e-07	MIR6071	miRNA
ENSG00000253764.3	0.189206	9.7569e-06	0.000167273	0.242442	1.19225e-08	4.49359e-07	AC019257.1	lncRNA
ENSG00000132792.19	-0.188037	1.10947e-05	0.000186606	-0.190988	8.32932e-06	0.000131298	CTNNBL1	protein_coding
ENSG00000204455.7	0.189292	9.66498e-06	0.000165844	0.242095	1.25263e-08	4.70274e-07	TRIM51BP	unprocessed_pseudogene
ENSG00000113088.6	-0.188005	1.11333e-05	0.0001872	-0.203612	1.8776e-06	3.66761e-05	GZMK	protein_coding
ENSG00000161036.13	-0.187924	1.12323e-05	0.000188701	-0.174002	5.00806e-05	0.00059635	LRWD1	protein_coding
ENSG00000245694.10	0.215209	4.55893e-07	1.21084e-05	0.242027	1.26477e-08	4.74217e-07	CRNDE	lncRNA
ENSG00000144893.12	-0.187792	1.13957e-05	0.000191278	-0.180243	2.56064e-05	0.000338726	MED12L	protein_coding
ENSG00000125450.11	-0.187744	1.14555e-05	0.000192227	-0.164488	0.00012757	0.00130789	NUP85	protein_coding
ENSG00000106290.15	-0.187724	1.14816e-05	0.000192608	-0.172573	5.78185e-05	0.000673491	TAF6	protein_coding
ENSG00000109674.4	-0.187564	1.16832e-05	0.000195649	-0.220042	2.46816e-07	6.35372e-06	NEIL3	protein_coding
ENSG00000168393.13	-0.187536	1.17189e-05	0.000196033	-0.206989	1.2536e-06	2.60094e-05	DTYMK	protein_coding
ENSG00000166523.8	-0.187462	1.1814e-05	0.000197211	-0.198881	3.26911e-06	5.93964e-05	CLEC4E	protein_coding
ENSG00000284946.1	-0.187455	1.18233e-05	0.000197308	-0.215738	4.26595e-07	1.01869e-05	AC068831.6	protein_coding
ENSG00000271631.1	0.220065	2.46111e-07	7.13747e-06	0.241626	1.33882e-08	4.99063e-07	AL139041.1	lncRNA
ENSG00000271992.1	0.231277	5.61195e-08	1.96985e-06	0.2415	1.36282e-08	5.07682e-07	AL354872.1	lncRNA
ENSG00000103742.12	-0.187451	1.18289e-05	0.000197345	-0.178955	2.93014e-05	0.000380116	IGDCC4	protein_coding
ENSG00000189410.12	-0.187372	1.1931e-05	0.000198876	-0.178649	3.0252e-05	0.000390255	SH2D5	protein_coding
ENSG00000140093.10	-0.187234	1.21119e-05	0.000201311	-0.00764254	0.859491	0.931156	SERPINA10	protein_coding
ENSG00000288670.1	0.236384	2.78988e-08	1.06895e-06	0.241344	1.39336e-08	5.1739e-07	AL592295.6	lncRNA
ENSG00000277631.5	0.234215	3.76147e-08	1.38869e-06	0.241322	1.39753e-08	5.18603e-07	PGM5P3-AS1	lncRNA
ENSG00000173369.17	-0.187201	1.21556e-05	0.000201979	-0.218465	3.23781e-07	8.04452e-06	C1QB	protein_coding
ENSG00000199172.3	0.220091	2.45269e-07	7.12377e-06	0.241212	1.41951e-08	5.25411e-07	MIR331	miRNA
ENSG00000237413.5	0.213227	5.83997e-07	1.50069e-05	0.241203	1.42145e-08	5.2579e-07	MGC27382	lncRNA
ENSG00000082684.16	-0.187114	1.22725e-05	0.00020357	-0.227331	9.52424e-08	2.78168e-06	SEMA5B	protein_coding
ENSG00000114948.13	-0.187079	1.23186e-05	0.0002041	-0.0976866	0.0233237	0.0873878	ADAM23	protein_coding
ENSG00000198930.13	-0.187042	1.2368e-05	0.000204802	-0.191877	7.25361e-06	0.000116666	CSAG1	protein_coding
ENSG00000147117.8	-0.187027	1.23882e-05	0.000205076	-0.143958	0.000802614	0.00601008	ZNF157	protein_coding
ENSG00000268833.1	0.212961	6.03634e-07	1.54428e-05	0.241071	1.44823e-08	5.33985e-07	AC243967.2	lncRNA
ENSG00000156469.9	-0.187025	1.23919e-05	0.000205079	-0.187298	1.20274e-05	0.000178804	MTERF3	protein_coding
ENSG00000101361.17	-0.18702	1.23987e-05	0.000205133	-0.14627	0.000666391	0.00515654	NOP56	protein_coding
ENSG00000154548.9	-0.18688	1.25881e-05	0.000207969	-0.158294	0.00022446	0.00210227	SRSF12	protein_coding
ENSG00000170458.14	-0.186871	1.26014e-05	0.000208128	-0.204307	1.8215e-06	3.57983e-05	CD14	protein_coding
ENSG00000214460.3	0.254043	2.1947e-09	1.15204e-07	0.240943	1.47458e-08	5.43009e-07	TPT1P6	processed_pseudogene
ENSG00000232259.1	0.163578	0.000136407	0.00153863	0.240888	1.48609e-08	5.46549e-07	AL158166.2	lncRNA
ENSG00000105246.6	-0.186839	1.26444e-05	0.000208652	-0.20669	1.29971e-06	2.68216e-05	EBI3	protein_coding
ENSG00000164816.8	-0.186826	1.26632e-05	0.000208792	-0.112739	0.0088015	0.0411437	DEFA5	protein_coding
ENSG00000188175.10	-0.186747	1.27718e-05	0.000210196	-0.119942	0.00529984	0.0274431	HEPACAM2	protein_coding
ENSG00000166527.8	-0.186701	1.28358e-05	0.000211094	-0.172676	5.57971e-05	0.000653637	CLEC4D	protein_coding
ENSG00000151025.11	-0.186685	1.28589e-05	0.000211353	-0.165631	0.000111944	0.00117118	GPR158	protein_coding
ENSG00000124216.4	-0.186514	1.30998e-05	0.000214762	-0.180563	2.47581e-05	0.000329598	SNAI1	protein_coding
ENSG00000273274.2	-0.186446	1.31975e-05	0.00021618	-0.097428	0.0236938	0.0885046	ZBTB8B	protein_coding
ENSG00000262185.3	0.236137	2.88667e-08	1.10165e-06	0.240368	1.59912e-08	5.84398e-07	LINC02861	lncRNA
ENSG00000179284.5	-0.18642	1.32346e-05	0.000216604	-0.0542544	0.208539	0.412782	DAND5	protein_coding
ENSG00000139880.19	-0.186357	1.33254e-05	0.000217566	-0.17462	4.58182e-05	0.000552661	CDH24	protein_coding
ENSG00000080845.18	-0.186356	1.33273e-05	0.000217566	-0.16868	8.50164e-05	0.000929193	DLGAP4	protein_coding
ENSG00000286451.1	0.244296	9.14971e-09	4.01149e-07	0.239925	1.88778e-08	6.74936e-07	AL499602.1	lncRNA
ENSG00000177511.6	-0.186338	1.33533e-05	0.000217929	0.00593042	0.890743	0.947281	ST8SIA3	protein_coding
ENSG00000108179.14	-0.186316	1.33851e-05	0.00021836	-0.170469	7.12829e-05	0.000801079	PPIF	protein_coding
ENSG00000279136.1	0.240457	1.57923e-08	6.44881e-07	0.239786	1.73577e-08	6.27763e-07	AL031258.1	TEC
ENSG00000166803.14	-0.186303	1.34042e-05	0.000218574	-0.205874	1.43357e-06	2.90645e-05	PCLAF	protein_coding
ENSG00000105642.15	-0.186297	1.34127e-05	0.000218651	-0.100421	0.0197058	0.0768032	KCNN1	protein_coding
ENSG00000144407.9	-0.186177	1.3588e-05	0.000221022	-0.0702476	0.103287	0.258783	PTH2R	protein_coding
ENSG00000105668.7	-0.186177	1.35887e-05	0.000221022	-0.222823	1.72295e-07	4.65535e-06	UPK1A	protein_coding
ENSG00000226200.7	0.215783	4.24199e-07	1.13924e-05	0.239647	1.7698e-08	6.38688e-07	SGMS1-AS1	lncRNA
ENSG00000100908.14	-0.186055	1.37691e-05	0.000223578	-0.174669	4.55919e-05	0.000550737	EMC9	protein_coding
ENSG00000125835.19	-0.185981	1.38795e-05	0.000225307	-0.180877	2.47035e-05	0.000329044	SNRPB	protein_coding
ENSG00000148848.14	-0.185972	1.38928e-05	0.000225459	-0.19336	6.40107e-06	0.000104942	ADAM12	protein_coding
ENSG00000181652.19	-0.185828	1.41117e-05	0.00022837	-0.176971	3.60007e-05	0.00045072	ATG9B	protein_coding
ENSG00000160991.16	-0.185816	1.41296e-05	0.000228596	-0.180636	2.5334e-05	0.000335815	ORAI2	protein_coding
ENSG00000159189.12	-0.185724	1.42714e-05	0.000230567	-0.212621	6.69933e-07	1.51281e-05	C1QC	protein_coding
ENSG00000105880.7	-0.185697	1.43133e-05	0.000230985	-0.14912	0.000513851	0.00416308	DLX5	protein_coding
ENSG00000163655.16	-0.185647	1.43913e-05	0.000231984	-0.151489	0.000416728	0.00350405	GMPS	protein_coding
ENSG00000204856.12	-0.185621	1.44314e-05	0.000232437	-0.136799	0.00145468	0.00974379	FAM216A	protein_coding
ENSG00000078699.22	-0.185607	1.44542e-05	0.000232738	-0.121712	0.00465941	0.0247074	CBFA2T2	protein_coding
ENSG00000102879.16	-0.185493	1.46331e-05	0.000235226	-0.201274	2.59793e-06	4.85461e-05	CORO1A	protein_coding
ENSG00000137338.5	-0.185485	1.46452e-05	0.000235355	-0.152961	0.00036531	0.00314029	PGBD1	protein_coding
ENSG00000103043.15	-0.185456	1.46916e-05	0.000235918	-0.183515	1.81006e-05	0.000251358	VAC14	protein_coding
ENSG00000169548.3	-0.185455	1.46925e-05	0.000235918	-0.185798	1.41576e-05	0.000204881	ZNF280A	protein_coding
ENSG00000269982.1	0.206377	1.34949e-06	3.11933e-05	0.239084	1.91547e-08	6.82304e-07	AC018809.2	lncRNA
ENSG00000101342.10	-0.185435	1.47254e-05	0.000236248	-0.18792	1.1237e-05	0.000169056	TLDC2	protein_coding
ENSG00000189233.12	-0.185375	1.48203e-05	0.000237507	-0.183982	1.72174e-05	0.000241181	NUGGC	protein_coding
ENSG00000197360.9	-0.185282	1.497e-05	0.000239641	-0.144262	0.000782091	0.00588387	ZNF98	protein_coding
ENSG00000133657.16	-0.185255	1.50143e-05	0.000240099	-0.170018	7.45322e-05	0.000832088	ATP13A3	protein_coding
ENSG00000283631.1	0.229991	6.67494e-08	2.29826e-06	0.238477	2.08531e-08	7.34644e-07	AL928596.1	lncRNA
ENSG00000264177.1	0.205786	1.44878e-06	3.30518e-05	0.238431	2.09849e-08	7.38385e-07	AL353997.2	lncRNA
ENSG00000145040.4	-0.185101	1.52649e-05	0.000243148	-0.216271	3.98862e-07	9.61616e-06	UCN2	protein_coding
ENSG00000284669.1	0.167411	9.41312e-05	0.00113022	0.238173	2.17549e-08	7.63617e-07	AC092053.3	lncRNA
ENSG00000114757.19	-0.185066	1.53223e-05	0.000243994	-0.053727	0.213003	0.418319	PEX5L	protein_coding
ENSG00000167077.13	-0.185029	1.53841e-05	0.000244709	-0.180764	2.4239e-05	0.000323732	MEI1	protein_coding
ENSG00000163689.20	-0.184956	1.55055e-05	0.000246436	-0.193106	6.32045e-06	0.000103974	CFAP20DC	protein_coding
ENSG00000182379.10	-0.184898	1.56028e-05	0.000247702	-0.170193	7.15418e-05	0.000803051	NXPH4	protein_coding
ENSG00000142634.13	-0.184875	1.56419e-05	0.000248126	-0.212475	6.82039e-07	1.53594e-05	EFHD2	protein_coding
ENSG00000163618.18	-0.18487	1.56506e-05	0.000248196	-0.0802352	0.0626811	0.18129	CADPS	protein_coding
ENSG00000126010.6	-0.1848	1.57688e-05	0.000249728	-0.149793	0.000484329	0.00397127	GRPR	protein_coding
ENSG00000203972.10	-0.184774	1.58125e-05	0.000250351	-0.190525	8.43297e-06	0.00013275	GLYATL3	protein_coding
ENSG00000177192.14	-0.184713	1.59162e-05	0.000251579	-0.193835	5.82205e-06	9.69072e-05	PUS1	protein_coding
ENSG00000213186.8	-0.184641	1.60411e-05	0.000253317	-0.185924	1.39661e-05	0.00020277	TRIM59	protein_coding
ENSG00000170819.5	-0.184558	1.61839e-05	0.000255043	-0.225657	1.18864e-07	3.36768e-06	BFSP2	protein_coding
ENSG00000234782.3	0.248101	5.2779e-09	2.47357e-07	0.237437	2.41042e-08	8.37425e-07	TPT1P9	processed_pseudogene
ENSG00000130204.13	-0.184526	1.62413e-05	0.000255528	-0.199809	3.07814e-06	5.6312e-05	TOMM40	protein_coding
ENSG00000198768.11	-0.184344	1.65604e-05	0.000259982	-0.196121	4.49075e-06	7.75651e-05	APCDD1L	protein_coding
ENSG00000149480.7	-0.184261	1.67093e-05	0.000262106	-0.145526	0.000710251	0.00543475	MTA2	protein_coding
ENSG00000254709.8	-0.184236	1.67553e-05	0.000262757	-0.189864	9.07359e-06	0.000141294	IGLL5	protein_coding
ENSG00000184995.7	-0.18423	1.67661e-05	0.000262783	-0.213273	5.80674e-07	1.33634e-05	IFNE	protein_coding
ENSG00000135406.14	-0.184194	1.68301e-05	0.000263642	-0.137056	0.00142456	0.00958709	PRPH	protein_coding
ENSG00000151917.18	-0.18415	1.69093e-05	0.00026474	-0.188384	1.06805e-05	0.000161864	BEND6	protein_coding
ENSG00000107954.10	-0.184105	1.69911e-05	0.000265876	-0.156885	0.000255672	0.00233773	NEURL1	protein_coding
ENSG00000141576.16	-0.183998	1.71875e-05	0.00026844	-0.132716	0.00201713	0.0127013	RNF157	protein_coding
ENSG00000177380.14	-0.183899	1.73719e-05	0.000270954	-0.135597	0.00161667	0.0106103	PPFIA3	protein_coding
ENSG00000161031.13	-0.183889	1.73904e-05	0.000271168	-0.132635	0.00203009	0.0127607	PGLYRP2	protein_coding
ENSG00000170689.10	-0.183799	1.75589e-05	0.000273502	-0.219664	2.59104e-07	6.62434e-06	HOXB9	protein_coding
ENSG00000226578.1	0.212591	6.3198e-07	1.60612e-05	0.23686	2.61181e-08	8.97671e-07	AL132657.1	lncRNA
ENSG00000170035.16	-0.18379	1.75751e-05	0.000273606	-0.156534	0.000268395	0.00243708	UBE2E3	protein_coding
ENSG00000112312.10	-0.183708	1.773e-05	0.00027572	-0.168642	8.53341e-05	0.00093108	GMNN	protein_coding
ENSG00000132872.12	-0.183625	1.78879e-05	0.000277911	0.100284	0.0198746	0.0772417	SYT4	protein_coding
ENSG00000139618.16	-0.183623	1.78924e-05	0.000277911	-0.217763	3.30212e-07	8.16915e-06	BRCA2	protein_coding
ENSG00000106701.13	-0.183568	1.79984e-05	0.000279292	-0.164756	0.00012181	0.0012602	FSD1L	protein_coding
ENSG00000188162.12	-0.183373	1.83769e-05	0.00028463	-0.196984	4.06812e-06	7.14574e-05	OTOG	protein_coding
ENSG00000069482.7	-0.183365	1.8392e-05	0.000284787	-0.211782	6.98443e-07	1.56711e-05	GAL	protein_coding
ENSG00000151117.9	-0.183273	1.8574e-05	0.000287297	-0.183892	1.79712e-05	0.000249741	TMEM86A	protein_coding
ENSG00000145979.18	-0.183268	1.85848e-05	0.00028731	-0.127374	0.00305279	0.0177139	TBC1D7	protein_coding
ENSG00000006128.12	-0.183199	1.87215e-05	0.000289269	-0.107404	0.0125969	0.0544389	TAC1	protein_coding
ENSG00000205208.5	-0.183109	1.89015e-05	0.000291738	-0.150569	0.000452215	0.00375433	C4orf46	protein_coding
ENSG00000172336.5	-0.183081	1.89583e-05	0.000292395	-0.173227	5.41486e-05	0.000637311	POP7	protein_coding
ENSG00000124657.1	-0.183046	1.90309e-05	0.000293421	-0.16705	9.75135e-05	0.0010423	OR2B6	protein_coding
ENSG00000105697.9	-0.183022	1.90779e-05	0.000294004	-0.209136	9.66344e-07	2.06735e-05	HAMP	protein_coding
ENSG00000181847.12	-0.183022	1.90789e-05	0.000294004	-0.210968	7.72158e-07	1.71152e-05	TIGIT	protein_coding
ENSG00000139915.21	-0.182977	1.91706e-05	0.000295049	-0.122236	0.00448382	0.0240078	MDGA2	protein_coding
ENSG00000046774.10	-0.182954	1.9217e-05	0.000295659	-0.193578	5.99283e-06	9.92634e-05	MAGEC2	protein_coding
ENSG00000136250.12	-0.182933	1.92609e-05	0.000296176	-0.204466	1.69635e-06	3.36748e-05	AOAH	protein_coding
ENSG00000278035.1	0.229058	7.56464e-08	2.56182e-06	0.236278	2.83119e-08	9.61058e-07	AL121895.2	lncRNA
ENSG00000008516.17	-0.182592	1.99742e-05	0.000305841	-0.191061	7.94495e-06	0.000126099	MMP25	protein_coding
ENSG00000163013.12	-0.182396	2.03945e-05	0.000311287	-0.152847	0.000369079	0.00316281	FBXO41	protein_coding
ENSG00000178372.8	-0.18235	2.04945e-05	0.000312565	-0.236483	2.75169e-08	9.38483e-07	CALML5	protein_coding
ENSG00000168830.8	-0.182158	2.09158e-05	0.000318067	-0.10782	0.0122563	0.05332	HTR1E	protein_coding
ENSG00000278973.1	0.202156	2.23022e-06	4.73786e-05	0.235997	2.94326e-08	9.92428e-07	AC073592.2	TEC
ENSG00000239467.6	0.218876	2.86581e-07	8.13144e-06	0.235994	2.94423e-08	9.92428e-07	AC007405.3	lncRNA
ENSG00000103381.12	-0.182145	2.09447e-05	0.000318422	-0.184591	1.66815e-05	0.000235493	CPPED1	protein_coding
ENSG00000213401.10	-0.182127	2.09847e-05	0.000318946	-0.148425	0.000546099	0.00438253	MAGEA12	protein_coding
ENSG00000148334.16	-0.182096	2.10548e-05	0.000319927	-0.183421	1.88932e-05	0.000260547	PTGES2	protein_coding
ENSG00000261587.2	-0.181904	2.14878e-05	0.000325736	-0.187443	1.18392e-05	0.000176415	TMEM249	protein_coding
ENSG00000165724.6	-0.181831	2.16551e-05	0.000327756	-0.163477	0.000137728	0.00139396	ZMYND19	protein_coding
ENSG00000092758.18	-0.181755	2.18289e-05	0.000329522	-0.180148	2.58634e-05	0.000341656	COL9A3	protein_coding
ENSG00000084774.14	-0.181738	2.18694e-05	0.000329789	-0.149033	0.000524609	0.00423775	CAD	protein_coding
ENSG00000073060.16	-0.181731	2.1884e-05	0.000329849	-0.201414	2.55602e-06	4.7896e-05	SCARB1	protein_coding
ENSG00000167355.8	-0.181649	2.20753e-05	0.000332373	-0.123856	0.00397784	0.0218685	OR51B5	protein_coding
ENSG00000152454.4	-0.18161	2.21663e-05	0.00033356	-0.169318	7.98501e-05	0.000882754	ZNF256	protein_coding
ENSG00000196421.8	-0.181593	2.22065e-05	0.000333914	-0.138015	0.00131746	0.00902712	C20orf204	protein_coding
ENSG00000235194.9	-0.181535	2.23442e-05	0.000335721	-0.125503	0.00351714	0.0198382	PPP1R3E	protein_coding
ENSG00000163577.8	-0.181463	2.25158e-05	0.00033786	-0.178822	2.97132e-05	0.000384766	EIF5A2	protein_coding
ENSG00000186897.5	-0.18119	2.31741e-05	0.000346567	-0.227853	8.88632e-08	2.61655e-06	C1QL4	protein_coding
ENSG00000164440.15	-0.181133	2.33148e-05	0.000348491	-0.198425	3.4462e-06	6.21058e-05	TXLNB	protein_coding
ENSG00000004864.14	-0.181102	2.33908e-05	0.000349356	-0.163058	0.000146194	0.00146832	SLC25A13	protein_coding
ENSG00000261757.1	0.174462	4.65614e-05	0.000625524	0.235244	3.26559e-08	1.08481e-06	AC005592.1	lncRNA
ENSG00000272732.1	0.210393	8.28675e-07	2.03006e-05	0.235224	3.27443e-08	1.0866e-06	AC004982.1	lncRNA
ENSG00000160791.13	-0.181006	2.36294e-05	0.000352464	-0.197908	3.82886e-06	6.7692e-05	CCR5	protein_coding
ENSG00000153253.19	-0.180896	2.39041e-05	0.000355825	-0.168414	8.53031e-05	0.00093103	SCN3A	protein_coding
ENSG00000175877.4	-0.18071	2.43784e-05	0.000361528	-0.141906	0.000954457	0.00690618	TMEM270	protein_coding
ENSG00000151503.13	-0.180709	2.43811e-05	0.000361528	-0.157439	0.000247051	0.00227548	NCAPD3	protein_coding
ENSG00000168229.4	-0.180676	2.44662e-05	0.000362603	-0.205156	1.56219e-06	3.1353e-05	PTGDR	protein_coding
ENSG00000182263.14	-0.180645	2.45457e-05	0.000363502	-0.191089	7.92076e-06	0.000125854	FIGN	protein_coding
ENSG00000177133.11	0.17634	3.8421e-05	0.000531115	0.234813	3.46503e-08	1.13938e-06	PRDM16-DT	lncRNA
ENSG00000130706.13	-0.180628	2.45888e-05	0.000364047	-0.200113	2.97206e-06	5.4618e-05	ADRM1	protein_coding
ENSG00000164983.7	-0.180573	2.47311e-05	0.000365776	-0.182054	2.18319e-05	0.000295706	TMEM65	protein_coding
ENSG00000133106.15	-0.180571	2.47373e-05	0.000365776	-0.206801	1.2824e-06	2.65498e-05	EPSTI1	protein_coding
ENSG00000188848.16	-0.180536	2.48293e-05	0.000366928	-0.171107	6.53113e-05	0.000744109	BEND4	protein_coding
ENSG00000197261.11	-0.180382	2.5235e-05	0.000371992	-0.183407	1.89212e-05	0.000260871	C6orf141	protein_coding
ENSG00000261594.4	-0.18034	2.53463e-05	0.000373188	-0.1928	6.54116e-06	0.000106784	TPBGL	protein_coding
ENSG00000106302.10	-0.180329	2.53736e-05	0.000373368	-0.17693	3.61544e-05	0.000452252	HYAL4	protein_coding
ENSG00000029534.21	-0.180281	2.55034e-05	0.000374991	-0.167071	9.73126e-05	0.00104068	ANK1	protein_coding
ENSG00000176402.6	-0.180161	2.5827e-05	0.000379074	-0.13781	0.00133967	0.00914655	GJC3	protein_coding
ENSG00000124357.13	-0.180099	2.59969e-05	0.000381179	-0.203292	2.05255e-06	3.96598e-05	NAGK	protein_coding
ENSG00000158050.5	-0.180058	2.61073e-05	0.000382507	-0.207067	1.24187e-06	2.58031e-05	DUSP2	protein_coding
ENSG00000255606.1	0.209459	9.28974e-07	2.24623e-05	0.234351	3.69206e-08	1.2051e-06	AP000439.1	lncRNA
ENSG00000138653.10	-0.180021	2.62094e-05	0.000383808	-0.114505	0.00779138	0.0373718	NDST4	protein_coding
ENSG00000180785.10	-0.179949	2.64068e-05	0.000386209	-0.192507	6.75972e-06	0.000110009	OR51E1	protein_coding
ENSG00000071894.17	-0.179925	2.64739e-05	0.000386897	-0.177174	3.62657e-05	0.000453316	CPSF1	protein_coding
ENSG00000123329.20	-0.179915	2.65024e-05	0.000387189	-0.193628	6.21234e-06	0.000102429	ARHGAP9	protein_coding
ENSG00000010327.10	-0.179891	2.6569e-05	0.000387894	-0.189622	9.31956e-06	0.000144296	STAB1	protein_coding
ENSG00000104356.11	-0.179873	2.66194e-05	0.000388433	-0.164049	0.000130386	0.00133344	POP1	protein_coding
ENSG00000172156.4	-0.179796	2.6834e-05	0.00039107	-0.201181	2.50076e-06	4.69735e-05	CCL11	protein_coding
ENSG00000215218.4	-0.179616	2.73464e-05	0.000397734	-0.122468	0.00440783	0.0236984	UBE2QL1	protein_coding
ENSG00000145088.9	-0.179586	2.74313e-05	0.000398768	-0.18309	1.89417e-05	0.000261092	EAF2	protein_coding
ENSG00000175697.11	-0.179571	2.74755e-05	0.000399311	-0.187948	1.12027e-05	0.000168627	GPR156	protein_coding
ENSG00000125878.6	-0.179494	2.76971e-05	0.000401622	-0.0949364	0.0275284	0.0991156	TCF15	protein_coding
ENSG00000072274.13	-0.179381	2.80274e-05	0.000405902	-0.14946	0.000505364	0.00410989	TFRC	protein_coding
ENSG00000236208.1	0.162992	0.00014426	0.0016121	0.233512	4.1415e-08	1.33595e-06	C10orf71-AS1	lncRNA
ENSG00000179240.13	-0.179363	2.80797e-05	0.000406557	-0.119095	0.00563332	0.028797	GVQW3	protein_coding
ENSG00000152455.16	-0.179293	2.82849e-05	0.000409118	-0.184785	1.57945e-05	0.000224407	SUV39H2	protein_coding
ENSG00000113356.13	-0.179242	2.84383e-05	0.000411028	-0.171909	6.02725e-05	0.000696596	POLR3G	protein_coding
ENSG00000174562.13	-0.179234	2.84624e-05	0.000411269	-0.0387999	0.368631	0.588018	KLK15	protein_coding
ENSG00000204946.10	-0.179177	2.86306e-05	0.00041298	-0.154574	0.000315802	0.00277842	ZNF783	protein_coding
ENSG00000187185.4	0.211637	7.11052e-07	1.7692e-05	0.233233	4.30183e-08	1.38072e-06	AC092118.1	lncRNA
ENSG00000110107.9	-0.179001	2.91631e-05	0.000419612	-0.155241	0.000301912	0.00267907	PRPF19	protein_coding
ENSG00000176532.4	-0.178805	2.97642e-05	0.000426412	-0.174408	4.68174e-05	0.000562364	PRR15	protein_coding
ENSG00000182156.10	-0.178804	2.97686e-05	0.000426412	-0.173971	4.89464e-05	0.000584533	ENPP7	protein_coding
ENSG00000228672.4	-0.178759	2.99079e-05	0.000428302	-0.186216	1.35302e-05	0.000197334	PROB1	protein_coding
ENSG00000236714.3	0.188745	1.02654e-05	0.000174849	0.233102	4.37973e-08	1.40183e-06	LINC01844	lncRNA
ENSG00000229994.1	0.203223	1.96617e-06	4.26638e-05	0.233079	4.3933e-08	1.40473e-06	RPL5P4	processed_pseudogene
ENSG00000082074.19	-0.178613	3.03661e-05	0.000433466	-0.209492	9.25201e-07	1.99783e-05	FYB1	protein_coding
ENSG00000283098.2	0.232089	5.02683e-08	1.78179e-06	0.232994	4.44493e-08	1.41955e-06	AL132857.1	lncRNA
ENSG00000177675.9	-0.178597	3.04155e-05	0.000434063	-0.193945	5.7497e-06	9.58411e-05	CD163L1	protein_coding
ENSG00000213185.7	-0.178405	3.1031e-05	0.000442192	-0.166326	0.00010464	0.00110639	FAM24B	protein_coding
ENSG00000188573.8	-0.178391	3.10753e-05	0.000442714	-0.195639	4.74457e-06	8.14134e-05	FBLL1	protein_coding
ENSG00000258819.2	0.223972	1.48302e-07	4.60877e-06	0.232874	4.5182e-08	1.43897e-06	LINC02289	lncRNA
ENSG00000198556.14	-0.178319	3.13097e-05	0.000445504	-0.175692	4.10667e-05	0.00050441	ZNF789	protein_coding
ENSG00000148926.10	-0.178171	3.17937e-05	0.000451428	-0.195827	4.85094e-06	8.29675e-05	ADM	protein_coding
ENSG00000180834.8	-0.177987	3.24095e-05	0.000459229	-0.168789	8.22103e-05	0.000903484	MAP6D1	protein_coding
ENSG00000236914.4	0.232329	4.86588e-08	1.73984e-06	0.232589	4.69646e-08	1.49081e-06	LINC01852	lncRNA
ENSG00000086300.16	-0.177895	3.2718e-05	0.000463031	-0.193377	6.38903e-06	0.000104833	SNX10	protein_coding
ENSG00000120334.15	-0.177869	3.28069e-05	0.000464176	-0.184798	1.57727e-05	0.000224208	CENPL	protein_coding
ENSG00000111783.13	-0.177811	3.30048e-05	0.000466405	0.0195921	0.64994	0.807927	RFX4	protein_coding
ENSG00000233766.7	0.127772	0.00296152	0.019454	0.232257	4.91381e-08	1.55383e-06	CAVIN2-AS1	lncRNA
ENSG00000169507.9	-0.177786	3.30928e-05	0.000467306	-0.0512175	0.235186	0.446088	SLC38A11	protein_coding
ENSG00000264278.1	0.217003	3.63629e-07	9.96029e-06	0.232159	4.97922e-08	1.56935e-06	ZNF236-DT	lncRNA
ENSG00000161203.13	-0.17765	3.35627e-05	0.000473593	-0.187639	1.20165e-05	0.000178687	AP2M1	protein_coding
ENSG00000120254.16	-0.177638	3.36016e-05	0.000473825	-0.193438	6.34574e-06	0.000104271	MTHFD1L	protein_coding
ENSG00000049249.9	-0.177631	3.36283e-05	0.000473825	-0.212279	6.98593e-07	1.56711e-05	TNFRSF9	protein_coding
ENSG00000250786.2	0.218099	3.16435e-07	8.82823e-06	0.231873	5.17669e-08	1.62522e-06	SNHG18	lncRNA
ENSG00000183770.7	-0.177553	3.3901e-05	0.000477317	-0.158148	0.000227512	0.00212707	FOXL2	protein_coding
ENSG00000129521.15	-0.177433	3.43234e-05	0.000482676	-0.198493	3.58097e-06	6.40548e-05	EGLN3	protein_coding
ENSG00000227034.1	0.223123	1.65689e-07	5.07537e-06	0.231823	5.21165e-08	1.63286e-06	AL445433.1	processed_pseudogene
ENSG00000156234.7	-0.177367	3.45596e-05	0.000485288	-0.204914	1.69563e-06	3.36748e-05	CXCL13	protein_coding
ENSG00000171729.14	-0.177356	3.45993e-05	0.000485728	-0.200461	2.72041e-06	5.05078e-05	TMEM51	protein_coding
ENSG00000111581.10	-0.177261	3.49381e-05	0.00048965	-0.201319	2.46056e-06	4.63692e-05	NUP107	protein_coding
ENSG00000227195.11	0.177322	3.47194e-05	0.000487177	0.231711	5.29189e-08	1.65346e-06	MIR663AHG	lncRNA
ENSG00000148308.18	-0.177143	3.53698e-05	0.00049498	-0.15334	0.00035836	0.00309437	GTF3C5	protein_coding
ENSG00000180096.12	-0.177041	3.5742e-05	0.000499704	-0.192488	6.77442e-06	0.000110186	SEPTIN1	protein_coding
ENSG00000101292.8	-0.177016	3.58371e-05	0.000500716	-0.0547967	0.20402	0.407115	PROKR2	protein_coding
ENSG00000251669.6	0.245227	8.0041e-09	3.57712e-07	0.231386	6.04374e-08	1.85821e-06	FAM86EP	transcribed_unprocessed_pseudogene
ENSG00000269964.3	-0.177015	3.58404e-05	0.000500716	-0.118242	0.00598822	0.0302401	MEI4	protein_coding
ENSG00000225329.3	0.19394	5.75295e-06	0.000106094	0.23137	5.54186e-08	1.72224e-06	LHFPL3-AS2	lncRNA
ENSG00000135747.11	-0.176982	3.59613e-05	0.000501919	-0.217376	3.46876e-07	8.52166e-06	ZNF670-ZNF695	protein_coding
ENSG00000184611.12	-0.176956	3.60575e-05	0.000503019	-0.0241558	0.575759	0.757546	KCNH7	protein_coding
ENSG00000279160.1	0.197887	3.6669e-06	7.2436e-05	0.23126	5.62508e-08	1.74529e-06	AC009336.2	TEC
ENSG00000186115.13	-0.176714	3.69693e-05	0.000514134	-0.113049	0.00861628	0.0404547	CYP4F2	protein_coding
ENSG00000135439.11	-0.17656	3.75594e-05	0.000521702	-0.188251	1.08378e-05	0.000163818	AGAP2	protein_coding
ENSG00000251179.1	0.234224	3.75671e-08	1.38782e-06	0.231139	5.71782e-08	1.7712e-06	TMEM92-AS1	lncRNA
ENSG00000139343.10	-0.176382	3.82557e-05	0.00052921	-0.171526	6.41876e-05	0.000733526	SNRPF	protein_coding
ENSG00000224621.1	0.218788	2.89806e-07	8.19877e-06	0.231023	5.80801e-08	1.79625e-06	AL451042.1	lncRNA
ENSG00000164082.15	-0.176242	3.88093e-05	0.000535664	-0.136056	0.00154477	0.0102395	GRM2	protein_coding
ENSG00000273487.1	0.215929	4.1647e-07	1.12161e-05	0.230945	5.86909e-08	1.81223e-06	AC104836.1	lncRNA
ENSG00000287860.1	0.207403	1.19251e-06	2.78885e-05	0.23083	5.96166e-08	1.83688e-06	AC079804.3	lncRNA
ENSG00000064655.19	-0.176179	3.90625e-05	0.000538307	-0.142309	0.000932463	0.00678273	EYA2	protein_coding
ENSG00000224081.9	0.211915	6.87133e-07	1.71682e-05	0.230759	6.01839e-08	1.85239e-06	SLC44A3-AS1	transcribed_processed_pseudogene
ENSG00000123240.17	-0.176133	3.92471e-05	0.000540465	-0.202094	2.36147e-06	4.47796e-05	OPTN	protein_coding
ENSG00000241635.8	-0.176115	3.93194e-05	0.00054133	-0.160357	0.000185136	0.00178552	UGT1A1	protein_coding
ENSG00000198879.12	-0.176076	3.94787e-05	0.000543006	-0.175439	4.21423e-05	0.000515976	SFMBT2	protein_coding
ENSG00000128335.14	-0.176052	3.95757e-05	0.00054421	-0.185158	1.56995e-05	0.000223278	APOL2	protein_coding
ENSG00000078399.19	-0.175919	4.01188e-05	0.00055063	-0.237982	2.23435e-08	7.819e-07	HOXA9	protein_coding
ENSG00000230487.8	0.218923	2.84855e-07	8.0944e-06	0.230403	6.89005e-08	2.09609e-06	PSMG3-AS1	lncRNA
ENSG00000247199.5	0.194824	5.20556e-06	9.74309e-05	0.230383	6.33174e-08	1.93645e-06	AC011346.1	lncRNA
ENSG00000224082.1	0.122155	0.00451068	0.0272924	0.230332	6.37506e-08	1.94866e-06	UBTFL8	unprocessed_pseudogene
ENSG00000070371.16	-0.175908	4.01657e-05	0.000551142	-0.170393	7.01295e-05	0.000790271	CLTCL1	protein_coding
ENSG00000172687.13	-0.175809	4.0577e-05	0.000555202	-0.163831	0.000133134	0.00135555	ZNF738	protein_coding
ENSG00000214376.6	-0.175743	4.08489e-05	0.000558527	-0.220099	2.45016e-07	6.32987e-06	VSTM5	protein_coding
ENSG00000111817.19	-0.17572	4.09455e-05	0.000559715	-0.178688	3.10255e-05	0.000398595	DSE	protein_coding
ENSG00000167995.17	-0.175605	4.14337e-05	0.000565584	-0.170387	7.01742e-05	0.000790621	BEST1	protein_coding
ENSG00000168405.17	0.224057	1.46663e-07	4.56031e-06	0.229953	6.70931e-08	2.04542e-06	CMAHP	transcribed_unitary_pseudogene
ENSG00000109851.7	-0.175581	4.1533e-05	0.000566672	-0.141716	0.000969788	0.00699782	DBX1	protein_coding
ENSG00000127399.15	-0.175557	4.16362e-05	0.000567946	-0.170799	6.89936e-05	0.000779143	LRRC61	protein_coding
ENSG00000173894.11	-0.175551	4.16635e-05	0.000568184	-0.111192	0.00981077	0.0448309	CBX2	protein_coding
ENSG00000283283.2	0.176181	3.90542e-05	0.000538307	0.229664	6.97485e-08	2.11854e-06	AC013268.4	unprocessed_pseudogene
ENSG00000286750.1	0.223694	1.53805e-07	4.75674e-06	0.229596	7.03835e-08	2.13334e-06	AC015802.7	lncRNA
ENSG00000167702.13	-0.175506	4.18568e-05	0.000570281	-0.16253	0.00015075	0.00150492	KIFC2	protein_coding
ENSG00000141499.17	-0.175416	4.22425e-05	0.000574994	-0.18123	2.30765e-05	0.000310163	WRAP53	protein_coding
ENSG00000124120.11	-0.175176	4.32927e-05	0.000587903	-0.162824	0.00014659	0.00147127	TTPAL	protein_coding
ENSG00000053524.12	-0.175148	4.34168e-05	0.000589034	-0.255808	1.68402e-09	8.08286e-08	MCF2L2	protein_coding
ENSG00000128408.9	-0.175126	4.3512e-05	0.000589633	-0.155862	0.000280837	0.00252268	RIBC2	protein_coding
ENSG00000183873.18	-0.17465	4.56807e-05	0.000615985	-0.0939708	0.029152	0.103465	SCN5A	protein_coding
ENSG00000232973.13	0.14207	0.000941381	0.00763109	0.229176	7.44668e-08	2.24181e-06	CYP1B1-AS1	lncRNA
ENSG00000109685.19	-0.174606	4.58868e-05	0.00061843	-0.167241	9.78236e-05	0.00104465	NSD2	protein_coding
ENSG00000183850.14	-0.1746	4.59121e-05	0.00061843	-0.165284	0.000115757	0.00120496	ZNF730	protein_coding
ENSG00000225031.1	0.211908	6.8771e-07	1.71752e-05	0.229136	8.15317e-08	2.42539e-06	EIF4BP7	processed_pseudogene
ENSG00000091656.19	-0.174579	4.60119e-05	0.000619584	-0.139236	0.00119173	0.00829855	ZFHX4	protein_coding
ENSG00000242861.1	0.241056	1.45116e-08	5.98938e-07	0.22898	8.32318e-08	2.46962e-06	AL591895.1	lncRNA
ENSG00000167332.9	-0.174569	4.60594e-05	0.000620078	-0.128532	0.00279406	0.0165248	OR51E2	protein_coding
ENSG00000137757.11	-0.174541	4.61895e-05	0.000621395	-0.194703	5.27757e-06	8.9103e-05	CASP5	protein_coding
ENSG00000120539.15	-0.174517	4.63031e-05	0.000622779	-0.176231	3.99427e-05	0.00049207	MASTL	protein_coding
ENSG00000243156.9	-0.174427	4.67302e-05	0.0006275	-0.196289	4.40548e-06	7.64124e-05	MICAL3	protein_coding
ENSG00000228221.6	0.23928	1.86349e-08	7.50347e-07	0.228863	7.76539e-08	2.32684e-06	LINC00578	lncRNA
ENSG00000163331.12	-0.174414	4.67915e-05	0.000627916	-0.0632758	0.14235	0.321386	DAPL1	protein_coding
ENSG00000174448.8	-0.174388	4.69147e-05	0.000629392	-0.228018	8.69292e-08	2.56746e-06	STARD6	protein_coding
ENSG00000241923.2	0.205135	1.5662e-06	3.52021e-05	0.228713	7.92291e-08	2.36789e-06	RPL14P3	processed_pseudogene
ENSG00000110148.10	-0.174314	4.72685e-05	0.000633549	-0.0455335	0.291327	0.510389	CCKBR	protein_coding
ENSG00000275580.1	0.204505	1.68848e-06	3.74979e-05	0.228501	8.15041e-08	2.42539e-06	AC022306.2	lncRNA
ENSG00000217027.1	0.232943	4.47545e-08	1.61007e-06	0.228495	8.15729e-08	2.42539e-06	TPT1P4	processed_pseudogene
ENSG00000226286.1	0.172332	5.77625e-05	0.000752881	0.228449	8.20681e-08	2.43885e-06	AL008733.1	lncRNA
ENSG00000168334.9	-0.174245	4.7601e-05	0.00063757	-0.245508	7.68647e-09	3.06297e-07	XIRP1	protein_coding
ENSG00000277559.1	0.226706	1.03489e-07	3.34391e-06	0.228306	8.36467e-08	2.48066e-06	AC018553.1	lncRNA
ENSG00000257446.4	-0.174245	4.76016e-05	0.00063757	-0.172026	5.95709e-05	0.000690283	ZNF878	protein_coding
ENSG00000271736.2	0.140215	0.00109906	0.00865888	0.228289	8.38433e-08	2.48394e-06	LINC02772	lncRNA
ENSG00000100473.18	-0.174164	4.79939e-05	0.000642221	-0.193713	5.90245e-06	9.79912e-05	COCH	protein_coding
ENSG00000168843.14	-0.174113	4.82453e-05	0.000644697	-0.0901918	0.0363193	0.121621	FSTL5	protein_coding
ENSG00000197123.9	-0.174096	4.83268e-05	0.000645636	-0.114865	0.00759868	0.0366087	ZNF679	protein_coding
ENSG00000014164.7	-0.174075	4.84299e-05	0.000646864	-0.18283	1.94733e-05	0.000267844	ZC3H3	protein_coding
ENSG00000161179.14	-0.174036	4.86244e-05	0.000648316	-0.175115	4.35606e-05	0.000530081	YDJC	protein_coding
ENSG00000186827.11	-0.173893	4.93371e-05	0.000657156	-0.17579	4.06552e-05	0.000499782	TNFRSF4	protein_coding
ENSG00000168671.10	-0.173888	4.93593e-05	0.000657301	-0.255322	1.81161e-09	8.5882e-08	UGT3A2	protein_coding
ENSG00000060491.16	-0.173799	4.98076e-05	0.000662507	-0.194825	5.43135e-06	9.12458e-05	OGFR	protein_coding
ENSG00000277968.1	0.202361	2.17692e-06	4.63658e-05	0.227672	9.10309e-08	2.67628e-06	AC091825.2	misc_RNA
ENSG00000114770.17	-0.173782	4.98934e-05	0.000663342	-0.153515	0.000347541	0.00301947	ABCC5	protein_coding
ENSG00000146386.8	-0.173607	5.0785e-05	0.000673955	-0.19837	3.63205e-06	6.47278e-05	ABRACL	protein_coding
ENSG00000255692.1	0.228394	8.26783e-08	2.7691e-06	0.227437	9.39156e-08	2.7485e-06	AC002563.1	lncRNA
ENSG00000257826.1	0.187109	1.22788e-05	0.000203615	0.227397	9.44145e-08	2.7603e-06	AL133304.2	lncRNA
ENSG00000189046.11	-0.17358	5.09272e-05	0.000675686	-0.152591	0.000383168	0.00326368	ALKBH2	protein_coding
ENSG00000122694.16	-0.173564	5.10075e-05	0.000676597	-0.185822	1.46212e-05	0.000210325	GLIPR2	protein_coding
ENSG00000184194.6	-0.173472	5.14846e-05	0.000681515	-0.135847	0.00157107	0.0103805	GPR173	protein_coding
ENSG00000042062.13	-0.17345	5.16023e-05	0.000682917	-0.199833	2.92697e-06	5.38579e-05	RIPOR3	protein_coding
ENSG00000126254.12	-0.173361	5.20664e-05	0.000688428	-0.1748	4.61982e-05	0.000556083	RBM42	protein_coding
ENSG00000269586.7	-0.173325	5.22599e-05	0.000690829	-0.104486	0.0152324	0.062995	CT45A10	protein_coding
ENSG00000188873.4	0.222392	1.82218e-07	5.53471e-06	0.227028	9.9158e-08	2.88583e-06	RPL10AP2	processed_pseudogene
ENSG00000027644.5	-0.173298	5.24031e-05	0.000692562	-0.206309	1.36059e-06	2.78873e-05	INSRR	protein_coding
ENSG00000105122.13	-0.173218	5.28258e-05	0.000697192	-0.184108	1.75635e-05	0.000244724	RASAL3	protein_coding
ENSG00000236349.1	0.220983	2.18666e-07	6.46163e-06	0.226958	1.0009e-07	2.90416e-06	SUCLG2P2	processed_pseudogene
ENSG00000235049.1	0.211036	7.65699e-07	1.88699e-05	0.226914	1.00669e-07	2.91511e-06	LINC00940	lncRNA
ENSG00000131591.18	-0.173157	5.3151e-05	0.000701163	-0.185323	1.49034e-05	0.000213885	C1orf159	protein_coding
ENSG00000135362.14	-0.17286	5.47713e-05	0.000720399	-0.197324	3.91239e-06	6.89999e-05	PRR5L	protein_coding
ENSG00000086015.22	-0.172733	5.54773e-05	0.000728192	-0.149512	0.000503093	0.00409692	MAST2	protein_coding
ENSG00000145882.11	-0.172637	5.60163e-05	0.000734319	-0.15072	0.000446234	0.00371499	PCYOX1L	protein_coding
ENSG00000234380.2	0.235558	3.12698e-08	1.17856e-06	0.226673	1.03936e-07	3.00519e-06	LINC01426	lncRNA
ENSG00000270885.2	-0.172531	5.66189e-05	0.000741154	-0.109338	0.0110804	0.0492795	RASL10B	protein_coding
ENSG00000235721.1	0.184354	1.65439e-05	0.000259794	0.226561	1.05491e-07	3.04253e-06	AC013268.3	processed_pseudogene
ENSG00000222000.7	0.219025	2.81168e-07	8.00539e-06	0.226523	1.06014e-07	3.05457e-06	AC092675.1	lncRNA
ENSG00000182674.6	-0.172522	5.66671e-05	0.000741617	0.00891824	0.836344	0.918944	KCNB2	protein_coding
ENSG00000214078.13	-0.172513	5.67215e-05	0.000742161	-0.179657	2.80599e-05	0.000366721	CPNE1	protein_coding
ENSG00000245937.8	0.19265	6.65234e-06	0.000119885	0.226366	1.08248e-07	3.10808e-06	LINC01184	lncRNA
ENSG00000170178.7	-0.172459	5.70334e-05	0.000745467	-0.18248	2.02129e-05	0.000276502	HOXD12	protein_coding
ENSG00000081051.8	-0.172458	5.70387e-05	0.000745467	-0.0724512	0.0928877	0.239977	AFP	protein_coding
ENSG00000157214.14	-0.17244	5.71393e-05	0.000746443	-0.199429	3.06803e-06	5.61642e-05	STEAP2	protein_coding
ENSG00000188130.14	-0.17235	5.76568e-05	0.000751843	-0.149911	0.000479287	0.00393943	MAPK12	protein_coding
ENSG00000265817.4	-0.172273	5.81089e-05	0.000756201	-0.182412	2.03597e-05	0.000278149	FSBP	protein_coding
ENSG00000138346.15	-0.172237	5.83164e-05	0.000758731	-0.164826	0.000120993	0.00125224	DNA2	protein_coding
ENSG00000204869.8	-0.172114	5.90424e-05	0.000766967	-0.0792559	0.0659658	0.188533	IGFL4	protein_coding
ENSG00000268505.1	0.143534	0.000832018	0.00687189	0.225977	1.13953e-07	3.25249e-06	AC135012.3	lncRNA
ENSG00000285634.2	0.149699	0.00048834	0.00444191	0.225957	1.14262e-07	3.25809e-06	AL583827.1	lncRNA
ENSG00000234498.3	0.230585	6.16136e-08	2.14444e-06	0.225883	1.25016e-07	3.51782e-06	RPL13AP20	processed_pseudogene
ENSG00000234444.10	-0.172051	5.9418e-05	0.000771325	-0.153266	0.000355441	0.00307377	ZNF736	protein_coding
ENSG00000168090.10	-0.171971	5.9897e-05	0.000776495	-0.150354	0.00046721	0.00385113	COPS6	protein_coding
ENSG00000213885.4	0.225456	1.22053e-07	3.8574e-06	0.225834	1.16132e-07	3.30325e-06	RPL13AP7	transcribed_processed_pseudogene
ENSG00000107551.21	-0.17193	6.01463e-05	0.000779029	-0.182983	1.97914e-05	0.000271641	RASSF4	protein_coding
ENSG00000159674.12	-0.17189	6.03891e-05	0.000781297	-0.162399	0.000155609	0.00154408	SPON2	protein_coding
ENSG00000075131.10	-0.171822	6.08032e-05	0.000785949	-0.13547	0.0016195	0.0106275	TIPIN	protein_coding
ENSG00000197705.10	-0.171789	6.10011e-05	0.000788331	-0.130205	0.00245558	0.0148535	KLHL14	protein_coding
ENSG00000138623.10	-0.171782	6.10451e-05	0.000788723	-0.183937	1.78855e-05	0.00024879	SEMA7A	protein_coding
ENSG00000174576.10	-0.171676	6.1696e-05	0.000796065	-0.0807609	0.0609739	0.177759	NPAS4	protein_coding
ENSG00000287292.1	0.148788	0.000529027	0.00475063	0.225593	1.19881e-07	3.3915e-06	AC002460.2	lncRNA
ENSG00000015285.11	-0.171674	6.17114e-05	0.000796085	-0.192093	7.37051e-06	0.000118315	WAS	protein_coding
ENSG00000213123.11	-0.171606	6.21337e-05	0.000800996	-0.178501	3.07233e-05	0.000395363	TCTEX1D2	protein_coding
ENSG00000185955.5	-0.171572	6.23461e-05	0.000803376	-0.144329	0.000777643	0.00586033	C7orf61	protein_coding
ENSG00000153012.12	-0.171522	6.26587e-05	0.000806864	-0.178228	3.25373e-05	0.000414915	LGI2	protein_coding
ENSG00000139292.13	-0.171144	6.50692e-05	0.00083511	-0.0438541	0.309506	0.529952	LGR5	protein_coding
ENSG00000010295.20	-0.171108	6.53096e-05	0.000837265	-0.177978	3.24397e-05	0.000413763	IFFO1	protein_coding
ENSG00000185989.11	-0.171015	6.59134e-05	0.000843695	-0.17422	4.89919e-05	0.000584834	RASA3	protein_coding
ENSG00000253563.2	0.222578	1.77875e-07	5.41133e-06	0.225315	1.24349e-07	3.50074e-06	NKX2-1-AS1	lncRNA
ENSG00000253930.1	0.248733	4.8132e-09	2.29117e-07	0.225308	1.34741e-07	3.74582e-06	TNFRSF10A-AS1	lncRNA
ENSG00000175699.15	-0.170996	6.6043e-05	0.000844979	-0.26158	6.98052e-10	3.71829e-08	CCDC197	protein_coding
ENSG00000234286.1	0.191625	7.46127e-06	0.000132936	0.22523	1.25742e-07	3.5348e-06	AC006026.3	lncRNA
ENSG00000143185.4	-0.170979	6.61541e-05	0.000846212	-0.203741	1.84896e-06	3.6227e-05	XCL2	protein_coding
ENSG00000259504.2	0.192042	7.12156e-06	0.000127466	0.225178	1.26611e-07	3.55576e-06	AC026992.1	lncRNA
ENSG00000227076.1	0.206973	1.25611e-06	2.91985e-05	0.225132	1.2737e-07	3.57361e-06	AL158166.1	lncRNA
ENSG00000278133.1	0.202411	2.16419e-06	4.61627e-05	0.225022	1.29234e-07	3.61637e-06	AC135050.6	lncRNA
ENSG00000161682.15	-0.170894	6.67201e-05	0.000851755	-0.130394	0.00241965	0.0146896	FAM171A2	protein_coding
ENSG00000240045.2	-0.170863	6.69237e-05	0.000853787	-0.059573	0.167253	0.357415	STRIT1	protein_coding
ENSG00000135094.11	-0.170769	6.75515e-05	0.000861226	-0.162666	0.000151724	0.00151334	SDS	protein_coding
ENSG00000181433.9	-0.170711	6.79468e-05	0.00086531	-0.0970093	0.024304	0.0902178	SAGE1	protein_coding
ENSG00000172301.11	-0.17068	6.81542e-05	0.000867569	-0.130756	0.00236905	0.0144462	COPRS	protein_coding
ENSG00000187902.11	-0.170634	6.84671e-05	0.00087136	-0.144323	0.00077804	0.00586218	SHISA7	protein_coding
ENSG00000213809.9	-0.170508	6.93349e-05	0.000881626	-0.184695	1.59474e-05	0.000226245	KLRK1	protein_coding
ENSG00000263715.7	-0.170495	6.94209e-05	0.000882331	-0.0690073	0.109535	0.269197	LINC02210-CRHR1	protein_coding
ENSG00000150867.14	-0.170472	6.9585e-05	0.000883445	-0.196471	4.5095e-06	7.78425e-05	PIP4K2A	protein_coding
ENSG00000267041.6	-0.170461	6.96588e-05	0.000884187	-0.169673	7.53304e-05	0.000839863	ZNF850	protein_coding
ENSG00000183654.9	-0.170409	7.00206e-05	0.00088722	-0.198113	3.57265e-06	6.39654e-05	MARCHF11	protein_coding
ENSG00000239670.1	0.184032	1.71249e-05	0.000267679	0.224419	1.39876e-07	3.87924e-06	AL355864.2	unprocessed_pseudogene
ENSG00000106852.15	-0.170403	7.00606e-05	0.000887531	-0.169692	7.51915e-05	0.000838477	LHX6	protein_coding
ENSG00000196363.9	-0.170384	7.0199e-05	0.000888311	-0.13085	0.00235185	0.014358	WDR5	protein_coding
ENSG00000235253.1	0.102643	0.0171366	0.0774125	0.223983	1.48096e-07	4.08368e-06	AC010240.2	processed_pseudogene
ENSG00000165914.15	-0.170353	7.04142e-05	0.000890254	-0.159321	0.000203991	0.00193696	TTC7B	protein_coding
ENSG00000241316.8	0.208187	1.08452e-06	2.56645e-05	0.223899	1.49738e-07	4.12699e-06	SUCLG2-AS1	lncRNA
ENSG00000253256.1	0.209212	9.57462e-07	2.30642e-05	0.223877	1.50173e-07	4.13357e-06	AC134043.2	lncRNA
ENSG00000106665.16	-0.170314	7.06832e-05	0.000893068	-0.155892	0.00028007	0.0025186	CLIP2	protein_coding
ENSG00000025039.15	-0.170275	7.09583e-05	0.000895955	-0.137837	0.00134891	0.00919566	RRAGD	protein_coding
ENSG00000184672.12	-0.170261	7.10628e-05	0.000897079	-0.137262	0.00140096	0.0094656	RALYL	protein_coding
ENSG00000283033.1	0.198007	3.61691e-06	7.16447e-05	0.223763	1.52414e-07	4.18475e-06	AC022596.2	lncRNA
ENSG00000198796.7	-0.170245	7.11695e-05	0.000898033	-0.226266	1.09686e-07	3.14625e-06	ALPK2	protein_coding
ENSG00000124493.14	-0.170228	7.12959e-05	0.000899038	-0.170405	7.00459e-05	0.000789637	GRM4	protein_coding
ENSG00000186583.12	-0.170225	7.13137e-05	0.000899066	-0.173218	5.28274e-05	0.000623785	SPATC1	protein_coding
ENSG00000160959.8	-0.17016	7.17738e-05	0.000904472	-0.160423	0.00018398	0.00177705	LRRC14	protein_coding
ENSG00000217644.5	0.219771	2.55561e-07	7.38555e-06	0.223535	1.57016e-07	4.29477e-06	AL355864.1	processed_pseudogene
ENSG00000122483.17	-0.170124	7.20348e-05	0.00090697	-0.200923	2.70619e-06	5.02761e-05	CCDC18	protein_coding
ENSG00000259974.3	0.158225	0.000225896	0.0023489	0.223508	1.57576e-07	4.30804e-06	LINC00261	lncRNA
ENSG00000134575.13	-0.169998	7.29425e-05	0.000917199	-0.186749	1.32311e-05	0.000193853	ACP2	protein_coding
ENSG00000140015.20	-0.169951	7.32794e-05	0.000920232	-0.138716	0.00124386	0.00859416	KCNH5	protein_coding
ENSG00000106244.13	-0.169941	7.33589e-05	0.000920829	-0.155085	0.000306223	0.0027061	PDAP1	protein_coding
ENSG00000123352.18	-0.169914	7.35505e-05	0.000922633	-0.166827	0.000101836	0.0010817	SPATS2	protein_coding
ENSG00000282304.1	0.135256	0.0016477	0.0120781	0.223263	1.62699e-07	4.42505e-06	AC140479.4	lncRNA
ENSG00000120068.7	-0.169905	7.36182e-05	0.000923281	-0.133968	0.00182637	0.0117096	HOXB8	protein_coding
ENSG00000025772.8	-0.169867	7.38974e-05	0.000926381	-0.175925	4.12098e-05	0.000505953	TOMM34	protein_coding
ENSG00000075618.18	-0.169799	7.43943e-05	0.000931801	-0.175401	4.34639e-05	0.000529016	FSCN1	protein_coding
ENSG00000214309.5	-0.169658	7.54467e-05	0.000942936	-0.139147	0.00120048	0.00834641	MBLAC1	protein_coding
ENSG00000204536.14	-0.169653	7.54773e-05	0.000943037	-0.129133	0.00268557	0.0160078	CCHCR1	protein_coding
ENSG00000169258.7	-0.169569	7.61101e-05	0.000949994	-0.138991	0.00122762	0.00849825	GPRIN1	protein_coding
ENSG00000189001.11	-0.169533	7.63868e-05	0.00095283	-0.217153	3.56812e-07	8.72255e-06	SBSN	protein_coding
ENSG00000213024.12	-0.16948	7.67873e-05	0.000956586	-0.174401	4.81038e-05	0.000576019	NUP62	protein_coding
ENSG00000206075.14	-0.169301	7.81545e-05	0.0009728	-0.176899	3.62709e-05	0.000453316	SERPINB5	protein_coding
ENSG00000204642.14	-0.169123	7.95424e-05	0.000987924	-0.194195	5.82971e-06	9.69788e-05	HLA-F	protein_coding
ENSG00000099365.11	-0.169042	8.01811e-05	0.000994359	-0.218677	2.93949e-07	7.37951e-06	STX1B	protein_coding
ENSG00000124196.6	-0.169031	8.02744e-05	0.000995303	-0.124958	0.00366399	0.0204572	GTSF1L	protein_coding
ENSG00000184937.16	-0.168935	8.10381e-05	0.00100262	-0.182347	2.05001e-05	0.000279833	WT1	protein_coding
ENSG00000151746.15	-0.168837	8.18262e-05	0.00101129	-0.145392	0.000710125	0.0054345	BICD1	protein_coding
ENSG00000130560.9	-0.168831	8.18713e-05	0.00101163	-0.162457	0.000154755	0.00153774	UBAC1	protein_coding
ENSG00000142025.16	-0.168809	8.20521e-05	0.00101364	-0.13056	0.00238856	0.0145376	DMRTC2	protein_coding
ENSG00000260459.2	0.209929	8.77092e-07	2.13418e-05	0.222649	1.76229e-07	4.74611e-06	FTLP14	processed_pseudogene
ENSG00000225431.1	0.211488	7.2432e-07	1.79729e-05	0.222627	1.76747e-07	4.75561e-06	LINC01671	lncRNA
ENSG00000149679.11	-0.16878	8.22846e-05	0.00101608	-0.14882	0.000527535	0.00425901	CABLES2	protein_coding
ENSG00000133247.14	-0.168755	8.2487e-05	0.00101815	-0.140554	0.0010792	0.007644	KMT5C	protein_coding
ENSG00000225398.3	0.268899	2.21537e-10	1.50492e-08	0.22259	1.77584e-07	4.77369e-06	PGM5P4	unprocessed_pseudogene
ENSG00000169136.12	-0.168723	8.27523e-05	0.00102076	-0.170952	6.63305e-05	0.00075438	ATF5	protein_coding
ENSG00000178235.8	-0.168641	8.34196e-05	0.0010279	-0.114619	0.00773011	0.0371273	SLITRK1	protein_coding
ENSG00000101216.11	-0.168603	8.37313e-05	0.00103108	-0.14376	0.000816206	0.00608896	GMEB2	protein_coding
ENSG00000152954.12	-0.168572	8.39869e-05	0.00103379	-0.0687702	0.110762	0.271158	NRSN1	protein_coding
ENSG00000187796.15	-0.168536	8.42834e-05	0.00103699	-0.166415	0.000103741	0.00109749	CARD9	protein_coding
ENSG00000137674.4	-0.168525	8.43757e-05	0.00103787	-0.229477	7.15187e-08	2.16321e-06	MMP20	protein_coding
ENSG00000160282.14	-0.16851	8.45029e-05	0.00103881	-0.175411	4.22626e-05	0.000517339	FTCD	protein_coding
ENSG00000085662.14	-0.168497	8.46109e-05	0.00103947	-0.20422	1.84031e-06	3.61065e-05	AKR1B1	protein_coding
ENSG00000175061.18	0.218569	2.98039e-07	8.40287e-06	0.222049	2.05258e-07	5.42854e-06	SNHG29	lncRNA
ENSG00000106344.8	-0.168477	8.4775e-05	0.00104104	-0.14215	0.000935108	0.00679684	RBM28	protein_coding
ENSG00000114450.11	-0.168399	8.54286e-05	0.00104692	-0.200701	2.77674e-06	5.14214e-05	GNB4	protein_coding
ENSG00000129484.14	-0.168399	8.5435e-05	0.00104692	-0.117202	0.00647444	0.032211	PARP2	protein_coding
ENSG00000272899.4	-0.168368	8.56907e-05	0.00104917	-0.203805	1.83498e-06	3.60263e-05	ATP6V1FNB	protein_coding
ENSG00000100918.13	-0.168329	8.60242e-05	0.00105213	-0.143567	0.000838817	0.00622465	REC8	protein_coding
ENSG00000071564.17	-0.168313	8.61596e-05	0.00105357	-0.14113	0.00102885	0.00735415	TCF3	protein_coding
ENSG00000234446.3	0.22095	2.19597e-07	6.48319e-06	0.221917	1.9379e-07	5.1494e-06	AC068489.1	lncRNA
ENSG00000182979.18	-0.168283	8.64135e-05	0.00105537	-0.151246	0.000431825	0.00361519	MTA1	protein_coding
ENSG00000137078.9	-0.16823	8.68598e-05	0.00105899	-0.205047	1.66909e-06	3.32099e-05	SIT1	protein_coding
ENSG00000196976.7	-0.168154	8.75133e-05	0.00106606	-0.165305	0.000117959	0.00122458	LAGE3	protein_coding
ENSG00000112246.10	-0.168094	8.80316e-05	0.00107214	-0.135298	0.00164205	0.0107401	SIM1	protein_coding
ENSG00000070718.12	-0.168071	8.82297e-05	0.0010741	-0.116642	0.00673519	0.033222	AP3M2	protein_coding
ENSG00000223802.8	-0.168056	8.83589e-05	0.00107545	-0.100917	0.0191056	0.0750257	CERS1	protein_coding
ENSG00000263327.6	0.201441	2.42556e-06	5.08179e-05	0.221554	2.03124e-07	5.37515e-06	TAPT1-AS1	lncRNA
ENSG00000160883.11	-0.167928	8.94762e-05	0.00108653	-0.190322	8.96333e-06	0.000139917	HK3	protein_coding
ENSG00000167614.14	-0.167845	9.02107e-05	0.00109338	-0.159244	0.000205461	0.00194792	TTYH1	protein_coding
ENSG00000229212.8	0.221342	2.08757e-07	6.20691e-06	0.221471	2.05329e-07	5.42854e-06	AC044860.1	transcribed_unprocessed_pseudogene
ENSG00000170099.6	-0.16784	9.02585e-05	0.00109373	-0.106305	0.0135381	0.0576265	SERPINA6	protein_coding
ENSG00000188501.11	-0.167708	9.14279e-05	0.00110651	-0.157881	0.000233213	0.00216739	LCTL	protein_coding
ENSG00000185527.12	-0.167701	9.14946e-05	0.0011067	-0.191075	7.93253e-06	0.000125971	PDE6G	protein_coding
ENSG00000257556.2	0.20813	1.09198e-06	2.58304e-05	0.221372	2.07973e-07	5.47587e-06	LINC02298	lncRNA
ENSG00000189186.10	-0.167654	9.19181e-05	0.00111058	-0.120855	0.00496017	0.0259943	DCAF8L2	protein_coding
ENSG00000124935.4	-0.16765	9.19512e-05	0.00111074	-0.0795528	0.0649551	0.186244	SCGB1D2	protein_coding
ENSG00000206800.1	0.163111	0.000142629	0.00159944	0.221171	2.13444e-07	5.60712e-06	RNY3P7	misc_RNA
ENSG00000286073.1	0.109361	0.0110633	0.0553174	0.221163	2.13655e-07	5.61012e-06	AL138900.2	unprocessed_pseudogene
ENSG00000100290.3	-0.167617	9.22457e-05	0.00111398	-0.180457	2.50354e-05	0.000332774	BIK	protein_coding
ENSG00000205456.11	-0.167601	9.23899e-05	0.00111485	-0.0811299	0.059799	0.175264	TP53TG3D	protein_coding
ENSG00000162490.7	-0.167582	9.25659e-05	0.00111653	-0.154849	0.000308016	0.00271945	DRAXIN	protein_coding
ENSG00000185686.18	-0.167564	9.27269e-05	0.00111785	-0.186262	1.34629e-05	0.000196449	PRAME	protein_coding
ENSG00000145220.14	-0.167515	9.3174e-05	0.00112184	-0.142115	0.000947725	0.00686866	LYAR	protein_coding
ENSG00000248608.2	0.178209	3.16684e-05	0.000449832	0.221029	2.17386e-07	5.69773e-06	AC133963.1	processed_pseudogene
ENSG00000182054.10	-0.167514	9.31808e-05	0.00112184	-0.137346	0.00140384	0.00948062	IDH2	protein_coding
ENSG00000198176.13	-0.167477	9.35191e-05	0.00112404	-0.120305	0.00518651	0.0269602	TFDP1	protein_coding
ENSG00000088356.6	-0.167465	9.3629e-05	0.00112513	-0.160719	0.000182249	0.00176417	PDRG1	protein_coding
ENSG00000273301.1	0.21206	6.74904e-07	1.69356e-05	0.220829	2.23046e-07	5.83283e-06	AC016717.2	lncRNA
ENSG00000229637.4	-0.167428	9.3973e-05	0.00112856	-0.170945	6.63774e-05	0.000754766	PRAC2	protein_coding
ENSG00000104312.8	-0.1674	9.42322e-05	0.00113096	-0.202548	2.23949e-06	4.26873e-05	RIPK2	protein_coding
ENSG00000117586.11	-0.167286	9.52893e-05	0.00114199	-0.198001	3.61942e-06	6.45427e-05	TNFSF4	protein_coding
ENSG00000250522.1	0.186314	1.33873e-05	0.00021836	0.220582	2.30269e-07	5.99727e-06	AC004066.1	lncRNA
ENSG00000283787.2	-0.167244	9.56798e-05	0.00114619	-0.152333	0.000386488	0.00328614	PRR33	protein_coding
ENSG00000182324.7	-0.167188	9.62067e-05	0.00115155	-0.15522	0.000297789	0.00265104	KCNJ14	protein_coding
ENSG00000224032.7	0.1992	3.15034e-06	6.36028e-05	0.220448	2.34285e-07	6.08266e-06	EPB41L4A-AS1	lncRNA
ENSG00000139438.6	-0.167161	9.64629e-05	0.00115414	-0.156429	0.000266625	0.00242509	FAM222A	protein_coding
ENSG00000127325.19	-0.167125	9.68024e-05	0.00115772	-0.230844	5.95037e-08	1.83439e-06	BEST3	protein_coding
ENSG00000257474.5	0.233752	4.00752e-08	1.4664e-06	0.220215	2.41405e-07	6.24786e-06	AC027288.1	lncRNA
ENSG00000255399.4	0.223578	1.56153e-07	4.81905e-06	0.220209	2.41594e-07	6.24995e-06	TBX5-AS1	lncRNA
ENSG00000079689.14	-0.167073	9.72919e-05	0.00116237	-0.00863625	0.841449	0.921727	SCGN	protein_coding
ENSG00000261002.5	0.152275	0.000388489	0.00369794	0.220092	2.45236e-07	6.32987e-06	AC036103.1	lncRNA
ENSG00000234661.2	0.181928	2.1432e-05	0.000325317	0.220089	2.45341e-07	6.32987e-06	CHL1-AS1	lncRNA
ENSG00000226979.9	-0.16704	9.76074e-05	0.00116569	-0.188903	1.00884e-05	0.000154104	LTA	protein_coding
ENSG00000145107.16	-0.16703	9.77038e-05	0.00116599	-0.223464	1.58482e-07	4.33076e-06	TM4SF19	protein_coding
ENSG00000263718.2	0.194718	5.26812e-06	9.84103e-05	0.220003	2.48064e-07	6.38301e-06	SEPTIN9-DT	lncRNA
ENSG00000124635.9	-0.167026	9.77362e-05	0.00116599	-0.159963	0.000192103	0.00184157	H2BC11	protein_coding
ENSG00000091513.16	-0.167023	9.77679e-05	0.00116613	-0.147953	0.000569089	0.00453113	TF	protein_coding
ENSG00000133119.13	-0.167007	9.79221e-05	0.00116748	-0.157796	0.000235052	0.00218096	RFC3	protein_coding
ENSG00000146826.17	-0.166911	9.88458e-05	0.00117698	-0.156414	0.000271364	0.0024594	MAP11	protein_coding
ENSG00000224960.5	-0.166898	9.89721e-05	0.00117806	-0.116404	0.0068221	0.0335847	PPP4R3C	protein_coding
ENSG00000216490.4	-0.166869	9.92522e-05	0.0011809	-0.174799	4.49922e-05	0.000544518	IFI30	protein_coding
ENSG00000257894.2	0.219941	2.50037e-07	7.24405e-06	0.219793	2.54835e-07	6.53394e-06	AC027288.3	lncRNA
ENSG00000161265.15	-0.166799	9.99284e-05	0.00118772	-0.147669	0.000583345	0.00462868	U2AF1L4	protein_coding
ENSG00000183624.14	-0.166793	9.99824e-05	0.00118812	-0.154771	0.000315051	0.00277265	HMCES	protein_coding
ENSG00000262492.1	0.2046	1.66945e-06	3.71897e-05	0.219729	2.56935e-07	6.57609e-06	AC104581.1	processed_pseudogene
ENSG00000233609.3	0.183979	1.72238e-05	0.000268934	0.219646	2.59694e-07	6.6339e-06	RPL10P19	transcribed_processed_pseudogene
ENSG00000160117.16	-0.166723	0.000100671	0.00119532	-0.223307	1.61758e-07	4.4057e-06	ANKLE1	protein_coding
ENSG00000249465.1	0.217106	3.58935e-07	9.83638e-06	0.219637	2.59998e-07	6.6339e-06	RBMXP4	processed_pseudogene
ENSG00000129152.4	-0.166633	0.000101555	0.00120408	-0.172255	5.82139e-05	0.000677278	MYOD1	protein_coding
ENSG00000183137.15	-0.166594	0.000101943	0.0012077	-0.18832	1.07555e-05	0.000162729	CEP57L1	protein_coding
ENSG00000007312.13	-0.16657	0.000102178	0.00120998	-0.183651	1.84368e-05	0.000255165	CD79B	protein_coding
ENSG00000204581.3	0.155761	0.000283427	0.00284516	0.219554	2.62764e-07	6.69858e-06	ACOXL-AS1	lncRNA
ENSG00000144837.9	-0.166547	0.000102414	0.00121241	-0.12212	0.00452225	0.0241691	PLA1A	protein_coding
ENSG00000163564.15	-0.166546	0.000102425	0.00121241	-0.19231	6.91058e-06	0.000112117	PYHIN1	protein_coding
ENSG00000177409.12	-0.166485	0.000103028	0.00121836	-0.197357	4.07766e-06	7.15865e-05	SAMD9L	protein_coding
ENSG00000174145.8	-0.166462	0.00010326	0.00122054	-0.167343	9.47545e-05	0.00101752	NWD2	protein_coding
ENSG00000175489.10	-0.166448	0.000103408	0.00122178	-0.181125	2.40717e-05	0.00032204	LRRC25	protein_coding
ENSG00000198821.11	-0.166427	0.000103616	0.00122374	-0.193675	5.92814e-06	9.83328e-05	CD247	protein_coding
ENSG00000099957.16	-0.16639	0.000103986	0.00122761	-0.0805671	0.0615987	0.178966	P2RX6	protein_coding
ENSG00000056558.11	-0.166328	0.000104614	0.00123383	-0.181279	2.36844e-05	0.0003173	TRAF1	protein_coding
ENSG00000162882.15	-0.166124	0.000106712	0.00125569	-0.157417	0.000243429	0.00224677	HAAO	protein_coding
ENSG00000130826.18	-0.166085	0.000107113	0.00125912	-0.131922	0.00216324	0.0134188	DKC1	protein_coding
ENSG00000196092.14	-0.166073	0.000107244	0.00126003	-0.138074	0.0013111	0.00898994	PAX5	protein_coding
ENSG00000229459.1	0.143344	0.000845522	0.0069695	0.218975	2.82977e-07	7.14758e-06	AC023669.1	lncRNA
ENSG00000135334.9	-0.166066	0.00010732	0.00126052	-0.137258	0.00141398	0.00953901	AKIRIN2	protein_coding
ENSG00000005844.19	-0.165969	0.00010833	0.00127044	-0.179452	2.78204e-05	0.000364093	ITGAL	protein_coding
ENSG00000257550.2	0.132747	0.00201214	0.0142661	0.218882	2.86362e-07	7.21415e-06	AC023509.2	lncRNA
ENSG00000115963.13	-0.165948	0.000108547	0.00127235	-0.205651	1.55371e-06	3.11935e-05	RND3	protein_coding
ENSG00000261469.1	0.194705	5.27627e-06	9.85308e-05	0.218664	2.94441e-07	7.38546e-06	AC020978.4	lncRNA
ENSG00000100401.20	-0.165698	0.000111212	0.00129832	-0.164778	0.000124076	0.00128011	RANGAP1	protein_coding
ENSG00000182070.6	-0.165615	0.000112108	0.0013066	-0.178776	2.98537e-05	0.000386151	OR52A1	protein_coding
ENSG00000158865.12	-0.165434	0.000114097	0.00132583	-0.0850735	0.0483712	0.149952	SLC5A11	protein_coding
ENSG00000180644.8	-0.165413	0.00011433	0.00132828	-0.194225	5.81015e-06	9.67429e-05	PRF1	protein_coding
ENSG00000135519.8	-0.165236	0.000116306	0.00134716	-0.149968	0.000476918	0.00392275	KCNH3	protein_coding
ENSG00000145908.12	-0.165227	0.000116406	0.00134805	-0.1617	0.000163116	0.0016067	ZNF300	protein_coding
ENSG00000134539.17	-0.16513	0.000117499	0.00135934	-0.221827	1.96085e-07	5.20081e-06	KLRD1	protein_coding
ENSG00000196289.7	-0.165127	0.000117535	0.00135949	-0.157014	0.000252655	0.00231528	BECN2	protein_coding
ENSG00000130035.9	-0.165074	0.000118132	0.00136449	-0.118537	0.00586341	0.0297344	GALNT8	protein_coding
ENSG00000236809.2	0.209892	8.81101e-07	2.14303e-05	0.218393	3.04794e-07	7.61867e-06	SNX25P1	unprocessed_pseudogene
ENSG00000125144.14	-0.165068	0.000118204	0.00136504	-0.20689	1.34063e-06	2.75595e-05	MT1G	protein_coding
ENSG00000184207.9	-0.165042	0.000118504	0.00136796	-0.166911	0.000101014	0.00107538	PGP	protein_coding
ENSG00000066117.15	-0.16497	0.000119328	0.00137555	-0.123809	0.00401345	0.0220223	SMARCD1	protein_coding
ENSG00000268364.2	0.169761	7.46758e-05	0.000934921	0.218273	3.09497e-07	7.71619e-06	SMC5-AS1	lncRNA
ENSG00000126882.13	-0.164902	0.000120114	0.00138268	-0.17071	6.79561e-05	0.000769534	FAM78A	protein_coding
ENSG00000136267.14	-0.164741	0.000121993	0.00140235	-0.0894506	0.0378883	0.125421	DGKB	protein_coding
ENSG00000151474.23	-0.164723	0.000122205	0.00140394	-0.150825	0.000442094	0.00368886	FRMD4A	protein_coding
ENSG00000187123.15	-0.164695	0.000122529	0.00140683	-0.167733	9.12093e-05	0.000984764	LYPD6	protein_coding
ENSG00000132819.17	-0.164691	0.000122579	0.00140712	-0.129799	0.00255136	0.015344	RBM38	protein_coding
ENSG00000246640.1	0.196035	4.53489e-06	8.64474e-05	0.218045	3.41387e-07	8.42035e-06	PICART1	lncRNA
ENSG00000121289.18	-0.164688	0.00012261	0.0014072	-0.112481	0.00895864	0.0417364	CEP89	protein_coding
ENSG00000254152.1	0.184117	1.69694e-05	0.000265608	0.217907	3.24251e-07	8.04926e-06	PPIAP84	processed_pseudogene
ENSG00000156222.12	-0.164643	0.000123147	0.00141196	-0.174598	4.59207e-05	0.000553436	SLC28A1	protein_coding
ENSG00000171855.7	-0.164549	0.000124267	0.00142198	-0.241445	1.37346e-08	5.11314e-07	IFNB1	protein_coding
ENSG00000170516.17	-0.164372	0.000126404	0.00144328	-0.201293	2.4682e-06	4.64676e-05	COX7B2	protein_coding
ENSG00000230074.3	0.231197	5.67271e-08	1.98996e-06	0.217588	3.37638e-07	8.335e-06	AL162231.2	lncRNA
ENSG00000149654.11	-0.164355	0.000126614	0.00144491	-0.052607	0.22271	0.430588	CDH22	protein_coding
ENSG00000231437.3	0.132775	0.00200773	0.0142436	0.217482	3.42239e-07	8.43055e-06	LINC01750	lncRNA
ENSG00000117594.10	-0.164217	0.000128295	0.00146112	-0.21438	5.05793e-07	1.18623e-05	HSD11B1	protein_coding
ENSG00000214784.4	0.20423	1.7446e-06	3.85366e-05	0.217439	3.44088e-07	8.47138e-06	RPS3AP21	processed_pseudogene
ENSG00000163599.17	-0.164161	0.000128993	0.0014682	-0.182334	2.05297e-05	0.000280171	CTLA4	protein_coding
ENSG00000270966.1	0.187535	1.17212e-05	0.000196033	0.217398	3.45909e-07	8.50282e-06	AC087763.1	processed_pseudogene
ENSG00000186648.15	-0.164153	0.000129093	0.00146905	-0.0930248	0.0308215	0.107845	CARMIL3	protein_coding
ENSG00000057294.15	-0.164077	0.00013004	0.00147837	-0.190403	8.54809e-06	0.000134223	PKP2	protein_coding
ENSG00000165643.11	-0.164046	0.000130424	0.00148186	-0.18259	1.99777e-05	0.000273803	SOHLH1	protein_coding
ENSG00000139988.10	-0.164016	0.000130804	0.0014856	-0.15577	0.000283212	0.00254149	RDH12	protein_coding
ENSG00000203867.8	-0.163999	0.000131008	0.00148732	-0.176323	3.84901e-05	0.000476923	RBM20	protein_coding
ENSG00000126264.10	-0.163984	0.000131202	0.00148864	-0.182177	2.08743e-05	0.00028427	HCST	protein_coding
ENSG00000198251.7	0.204316	1.72689e-06	3.82039e-05	0.217254	3.52275e-07	8.63358e-06	CYP2A7P2	unprocessed_pseudogene
ENSG00000277545.1	0.130651	0.00237183	0.0162458	0.217226	3.53521e-07	8.65309e-06	AL356752.1	lncRNA
ENSG00000127831.11	-0.163865	0.000132705	0.00150305	-0.172866	5.47391e-05	0.000643332	VIL1	protein_coding
ENSG00000105865.11	-0.163802	0.000133511	0.00151128	-0.159397	0.00020255	0.0019265	DUS4L	protein_coding
ENSG00000171649.12	-0.163718	0.00013459	0.00152022	-0.160267	0.000186702	0.00179781	ZIK1	protein_coding
ENSG00000103257.9	-0.163625	0.000135792	0.00153229	-0.194593	5.57481e-06	9.3303e-05	SLC7A5	protein_coding
ENSG00000167645.17	-0.163619	0.000135872	0.0015329	-0.175184	4.44361e-05	0.000538917	YIF1B	protein_coding
ENSG00000105996.7	-0.163516	0.000137224	0.00154695	-0.146848	0.000626394	0.00490621	HOXA2	protein_coding
ENSG00000133619.17	-0.163433	0.000138318	0.00155684	-0.125522	0.00353253	0.0198997	KRBA1	protein_coding
ENSG00000255007.1	0.190587	8.37476e-06	0.000146535	0.216782	3.73972e-07	9.08817e-06	LINC02489	lncRNA
ENSG00000105202.9	-0.163269	0.000140497	0.00157829	-0.115304	0.00736948	0.035713	FBL	protein_coding
ENSG00000185697.16	-0.163128	0.000142405	0.00159724	-0.154925	0.00030589	0.00270357	MYBL1	protein_coding
ENSG00000188393.9	-0.163077	0.000143094	0.00160341	-0.028959	0.502282	0.70312	CLEC2A	protein_coding
ENSG00000156564.9	-0.163067	0.000143238	0.0016044	-0.0910354	0.0346013	0.117352	LRFN2	protein_coding
ENSG00000105997.22	-0.163061	0.000143322	0.00160472	-0.190365	8.92179e-06	0.000139344	HOXA3	protein_coding
ENSG00000197785.14	-0.163032	0.000143707	0.00160805	-0.159557	0.000199549	0.0019026	ATAD3A	protein_coding
ENSG00000108798.9	-0.163031	0.000143731	0.00160805	-0.178689	3.1024e-05	0.000398595	ABI3	protein_coding
ENSG00000274641.2	-0.162919	0.000145265	0.00162176	-0.19425	5.55504e-06	9.30259e-05	H2BC17	protein_coding
ENSG00000215305.10	-0.162916	0.000145306	0.0016219	-0.139697	0.00115837	0.00810736	VPS16	protein_coding
ENSG00000061938.20	-0.162879	0.000145821	0.00162702	-0.175712	4.09824e-05	0.000503482	TNK2	protein_coding
ENSG00000108578.15	-0.162838	0.000146392	0.00163245	-0.139973	0.00112128	0.00789366	BLMH	protein_coding
ENSG00000122188.13	-0.162728	0.000147944	0.00164626	-0.172983	5.5491e-05	0.000650712	LAX1	protein_coding
ENSG00000260310.1	0.178551	3.05631e-05	0.000435954	0.21643	3.90979e-07	9.44977e-06	AC027277.2	lncRNA
ENSG00000118707.11	-0.162703	0.000148293	0.0016495	-0.163864	0.000132726	0.00135235	TGIF2	protein_coding
ENSG00000166986.15	-0.162637	0.000149222	0.00165889	-0.195249	4.95992e-06	8.4481e-05	MARS1	protein_coding
ENSG00000111640.15	-0.162634	0.000149273	0.00165913	-0.163751	0.000136873	0.00138653	GAPDH	protein_coding
ENSG00000263432.2	0.219123	2.77669e-07	7.91749e-06	0.216182	4.03394e-07	9.71325e-06	RN7SL689P	misc_RNA
ENSG00000136167.15	-0.162622	0.000149437	0.00166032	-0.179632	2.81314e-05	0.000367413	LCP1	protein_coding
ENSG00000119705.10	-0.16243	0.000152199	0.00168904	-0.118378	0.00593039	0.0300085	SLIRP	protein_coding
ENSG00000131126.19	-0.16231	0.000153942	0.00170577	-0.126813	0.00318587	0.0183222	TEX101	protein_coding
ENSG00000162739.14	-0.162231	0.000155093	0.0017172	-0.195577	4.77852e-06	8.18715e-05	SLAMF6	protein_coding
ENSG00000174547.13	-0.162212	0.000155375	0.00172	-0.150611	0.000450526	0.00374299	MRPL11	protein_coding
ENSG00000132423.12	-0.162185	0.000155783	0.00172418	-0.120502	0.00511326	0.0266731	COQ3	protein_coding
ENSG00000184786.6	-0.16214	0.000156447	0.00172988	-0.158051	0.00022958	0.00214189	TCTE3	protein_coding
ENSG00000226469.1	0.159837	0.000194387	0.00207278	0.215685	4.29443e-07	1.02422e-05	ADAM1B	unitary_pseudogene
ENSG00000135454.14	-0.162067	0.000157538	0.00173961	-0.165291	0.000115681	0.00120461	B4GALNT1	protein_coding
ENSG00000225873.4	0.144289	0.000780295	0.00651084	0.215673	4.30081e-07	1.0249e-05	C3orf86	transcribed_unitary_pseudogene
ENSG00000182183.15	-0.16202	0.000158234	0.00174629	-0.170422	6.99327e-05	0.000788669	SHISAL2A	protein_coding
ENSG00000249042.6	0.177301	3.47972e-05	0.000488031	0.215618	4.33058e-07	1.03114e-05	AC008771.1	lncRNA
ENSG00000199687.1	0.203156	1.98185e-06	4.29234e-05	0.215519	4.38502e-07	1.04324e-05	RNU1-38P	snRNA
ENSG00000077935.17	-0.161981	0.000158817	0.00175172	-0.164453	0.000125423	0.00129092	SMC1B	protein_coding
ENSG00000163959.10	-0.161908	0.000159933	0.00176201	-0.159055	0.000209113	0.00197682	SLC51A	protein_coding
ENSG00000181408.4	-0.161881	0.00016034	0.00176615	-0.206406	1.34476e-06	2.76327e-05	UTS2R	protein_coding
ENSG00000198836.11	-0.161865	0.000160579	0.00176845	-0.15257	0.000383913	0.00326784	OPA1	protein_coding
ENSG00000165238.16	-0.161852	0.000160782	0.00177035	-0.125544	0.00350618	0.0197879	WNK2	protein_coding
ENSG00000182103.5	-0.161815	0.000161336	0.00177611	-0.122087	0.00453316	0.0242091	FAM181B	protein_coding
ENSG00000133477.17	-0.161707	0.000162995	0.00179233	-0.140054	0.00111378	0.00784373	FAM83F	protein_coding
ENSG00000156219.17	-0.161691	0.000163255	0.00179416	-0.198259	3.51291e-06	6.30522e-05	ART3	protein_coding
ENSG00000205683.11	-0.16165	0.000163885	0.00180005	-0.163504	0.00013737	0.00139083	DPF3	protein_coding
ENSG00000273706.5	-0.161595	0.000164744	0.00180811	-0.158114	0.00022824	0.00213284	LHX1	protein_coding
ENSG00000100336.17	-0.161539	0.000165613	0.00181562	-0.156067	0.000280078	0.0025186	APOL4	protein_coding
ENSG00000160172.10	0.191085	7.92373e-06	0.000139916	0.215015	4.67118e-07	1.1045e-05	FAM86C2P	transcribed_unprocessed_pseudogene
ENSG00000185155.12	-0.161534	0.000165698	0.00181592	-0.182784	1.95682e-05	0.000269021	MIXL1	protein_coding
ENSG00000274002.1	0.182352	2.04897e-05	0.000312565	0.214932	4.72048e-07	1.11433e-05	AL135999.3	lncRNA
ENSG00000139193.4	-0.161532	0.000165726	0.00181592	-0.175281	4.39973e-05	0.000534831	CD27	protein_coding
ENSG00000153879.9	-0.161531	0.000165738	0.00181592	-0.181785	2.24582e-05	0.000303123	CEBPG	protein_coding
ENSG00000183347.15	-0.161404	0.000167744	0.00183441	-0.15714	0.000249736	0.0022957	GBP6	protein_coding
ENSG00000188566.14	-0.161397	0.000167851	0.00183523	-0.168318	8.61121e-05	0.000938151	NDOR1	protein_coding
ENSG00000135447.17	-0.161336	0.000168821	0.00184444	-0.103194	0.0165471	0.0671477	PPP1R1A	protein_coding
ENSG00000262246.6	-0.161245	0.000170273	0.0018575	-0.13521	0.00165372	0.0108006	CORO7	protein_coding
ENSG00000179766.19	0.176581	3.7478e-05	0.000520948	0.214489	4.98961e-07	1.17259e-05	ATP8B5P	transcribed_unprocessed_pseudogene
ENSG00000233968.7	0.213762	5.46386e-07	1.42048e-05	0.214476	4.99743e-07	1.17395e-05	AL157895.1	lncRNA
ENSG00000130812.10	-0.161217	0.000170732	0.00186145	-0.169241	7.86216e-05	0.000872008	ANGPTL6	protein_coding
ENSG00000179455.10	-0.161214	0.000170773	0.00186155	-0.152852	0.000368913	0.00316232	MKRN3	protein_coding
ENSG00000114124.2	-0.161117	0.000172344	0.00187548	-0.184882	1.56306e-05	0.000222407	GRK7	protein_coding
ENSG00000105464.3	-0.161047	0.000173483	0.00188646	-0.204647	1.66019e-06	3.30638e-05	GRIN2D	protein_coding
ENSG00000244538.1	0.189192	9.77269e-06	0.000167444	0.214331	5.08935e-07	1.19166e-05	AC098583.1	processed_pseudogene
ENSG00000158859.10	-0.161014	0.000174034	0.00189103	-0.17137	6.51897e-05	0.000742869	ADAMTS4	protein_coding
ENSG00000225764.2	0.213101	5.93177e-07	1.5211e-05	0.214264	5.13161e-07	1.19961e-05	P3H2-AS1	lncRNA
ENSG00000262294.1	0.212484	6.4041e-07	1.62469e-05	0.214237	5.14946e-07	1.20281e-05	AC129507.2	lncRNA
ENSG00000233621.2	0.221899	1.94245e-07	5.84161e-06	0.214212	5.16542e-07	1.20605e-05	LINC01137	lncRNA
ENSG00000287091.1	0.202049	2.25846e-06	4.78203e-05	0.214193	5.51994e-07	1.27695e-05	AC009961.3	lncRNA
ENSG00000270179.1	0.209665	9.05932e-07	2.19788e-05	0.214145	5.20895e-07	1.21523e-05	AP002840.2	lncRNA
ENSG00000240891.8	-0.160981	0.000174577	0.00189586	-0.183366	1.83898e-05	0.000254701	PLCXD2	protein_coding
ENSG00000198851.10	-0.160965	0.00017484	0.00189835	-0.18303	1.96938e-05	0.000270554	CD3E	protein_coding
ENSG00000174607.11	-0.160937	0.000175298	0.00190261	-0.158786	0.00021819	0.00205254	UGT8	protein_coding
ENSG00000152467.10	-0.160906	0.00017582	0.00190756	-0.207862	1.12805e-06	2.37957e-05	ZSCAN1	protein_coding
ENSG00000228127.3	0.167359	9.46116e-05	0.00113481	0.214018	5.29221e-07	1.23167e-05	LINC01649	lncRNA
ENSG00000166813.16	-0.160896	0.000175976	0.00190854	-0.168477	8.67223e-05	0.000943375	KIF7	protein_coding
ENSG00000214643.6	-0.160891	0.000176061	0.00190909	-0.100175	0.0200099	0.0775946	DEFB133	protein_coding
ENSG00000205106.4	0.153357	0.000352513	0.00342817	0.213943	5.34174e-07	1.2412e-05	LINC02716	lncRNA
ENSG00000261884.2	-0.160821	0.000177229	0.0019196	-0.171891	6.03834e-05	0.000697738	AC040162.1	protein_coding
ENSG00000145920.15	-0.160785	0.000177831	0.00192468	-0.0682057	0.113729	0.276067	CPLX2	protein_coding
ENSG00000153976.3	-0.16075	0.00017841	0.00193022	-0.164585	0.000123836	0.00127823	HS3ST3A1	protein_coding
ENSG00000163623.9	-0.16052	0.000182315	0.00196474	-0.132442	0.00206115	0.0129058	NKX6-1	protein_coding
ENSG00000272081.1	0.252197	2.88965e-09	1.47135e-07	0.213681	5.51875e-07	1.27695e-05	AC008972.2	lncRNA
ENSG00000178015.5	-0.160441	0.00018368	0.00197724	-0.161675	0.000163502	0.00160996	GPR150	protein_coding
ENSG00000137090.12	-0.160433	0.000183816	0.00197778	-0.0879514	0.0412379	0.133426	DMRT1	protein_coding
ENSG00000118503.15	-0.160406	0.00018428	0.00198184	-0.20186	2.42663e-06	4.58344e-05	TNFAIP3	protein_coding
ENSG00000119547.6	-0.160378	0.000184772	0.00198566	-0.0919663	0.0327862	0.112772	ONECUT2	protein_coding
ENSG00000118939.18	-0.160366	0.000184979	0.00198751	-0.167753	9.10242e-05	0.000983685	UCHL3	protein_coding
ENSG00000144935.15	-0.160313	0.000185898	0.00199552	-0.143632	0.000825101	0.0061412	TRPC1	protein_coding
ENSG00000006659.13	-0.16029	0.00018631	0.00199921	-0.17062	6.85665e-05	0.000774926	LGALS14	protein_coding
ENSG00000249717.1	0.063813	0.138987	0.357344	0.213324	5.76996e-07	1.32893e-05	PARM1-AS1	lncRNA
ENSG00000261296.1	0.13636	0.00150728	0.0112313	0.213296	5.78994e-07	1.333e-05	AC126323.6	lncRNA
ENSG00000278259.4	-0.160286	0.000186367	0.00199945	-0.136057	0.00154467	0.0102395	MYO19	protein_coding
ENSG00000240859.3	0.185698	1.43113e-05	0.000230985	0.21305	5.96997e-07	1.37117e-05	AC093627.4	lncRNA
ENSG00000250266.2	0.218609	2.96522e-07	8.36418e-06	0.212999	6.00794e-07	1.3777e-05	LINC01612	lncRNA
ENSG00000160999.10	-0.160249	0.000187025	0.00200576	-0.158023	0.000230178	0.00214668	SH2B2	protein_coding
ENSG00000258274.1	0.0385544	0.371671	0.646931	0.212967	6.03132e-07	1.38251e-05	AC012085.2	lncRNA
ENSG00000100206.10	-0.160245	0.000187091	0.0020061	-0.165234	0.000116321	0.00120966	DMC1	protein_coding
ENSG00000169495.5	-0.160229	0.000187363	0.00200789	-0.152538	0.000379445	0.00323914	HTRA4	protein_coding
ENSG00000136235.17	-0.160164	0.000188513	0.00201836	-0.155714	0.000289227	0.00258598	GPNMB	protein_coding
ENSG00000112238.12	-0.160069	0.000190205	0.00203382	-0.206703	1.29766e-06	2.67888e-05	PRDM13	protein_coding
ENSG00000182742.6	-0.160005	0.000191358	0.0020435	-0.152405	0.000383996	0.00326784	HOXB4	protein_coding
ENSG00000260062.3	0.061605	0.153211	0.381003	0.21279	6.16551e-07	1.41047e-05	GOLGA2P11	transcribed_unprocessed_pseudogene
ENSG00000223668.1	0.227395	9.44402e-08	3.09306e-06	0.21275	6.1965e-07	1.41644e-05	EEF1A1P24	processed_pseudogene
ENSG00000147799.11	-0.159992	0.000191574	0.00204543	-0.150003	0.00048185	0.0039543	ARHGAP39	protein_coding
ENSG00000058866.15	-0.159953	0.000192291	0.00205232	-0.129871	0.00251996	0.0151681	DGKG	protein_coding
ENSG00000117407.17	-0.159802	0.000195019	0.00207798	-0.156348	0.000268589	0.00243769	ARTN	protein_coding
ENSG00000143473.13	-0.159798	0.000195099	0.00207845	0.061122	0.156464	0.34207	KCNH1	protein_coding
ENSG00000180353.11	-0.15978	0.000195425	0.00208039	-0.175736	4.20111e-05	0.000514477	HCLS1	protein_coding
ENSG00000260461.1	0.140303	0.00109101	0.00860603	0.212539	6.36018e-07	1.44926e-05	AL133355.1	lncRNA
ENSG00000119522.16	-0.159768	0.000195654	0.00208244	-0.148404	0.000554185	0.00443633	DENND1A	protein_coding
ENSG00000172215.6	-0.159669	0.000197463	0.00209899	-0.175939	4.11477e-05	0.000505298	CXCR6	protein_coding
ENSG00000136811.16	-0.159648	0.000197864	0.00210247	-0.136551	0.00148419	0.00990621	ODF2	protein_coding
ENSG00000198723.11	-0.159619	0.000198387	0.00210571	-0.0821412	0.0566743	0.168308	TEX45	protein_coding
ENSG00000226221.1	0.212073	6.7384e-07	1.69166e-05	0.212414	6.45973e-07	1.46958e-05	RPL26P19	processed_pseudogene
ENSG00000135253.15	-0.159584	0.000199048	0.00211195	-0.213819	5.42529e-07	1.25808e-05	KCP	protein_coding
ENSG00000117394.24	-0.159504	0.000200538	0.00212542	-0.185921	1.44663e-05	0.000208617	SLC2A1	protein_coding
ENSG00000049768.16	-0.159476	0.000201056	0.00212895	-0.184407	1.64503e-05	0.000232579	FOXP3	protein_coding
ENSG00000286811.1	0.206297	1.36263e-06	3.14341e-05	0.21235	6.51081e-07	1.478e-05	AL353138.1	lncRNA
ENSG00000259523.1	0.203725	1.85264e-06	4.06279e-05	0.212349	6.5119e-07	1.478e-05	AC022613.2	lncRNA
ENSG00000124785.9	-0.159421	0.000202102	0.00213846	-0.100369	0.01977	0.076944	NRN1	protein_coding
ENSG00000114554.11	-0.159377	0.000202927	0.00214562	-0.150015	0.000481344	0.00395184	PLXNA1	protein_coding
ENSG00000188620.11	-0.159356	0.000203327	0.00214906	-0.0564077	0.191015	0.389813	HMX3	protein_coding
ENSG00000242060.1	0.20875	1.01278e-06	2.42349e-05	0.212244	6.59747e-07	1.49273e-05	RPS3AP49	processed_pseudogene
ENSG00000013725.14	-0.15935	0.000203439	0.00214985	-0.176647	3.82773e-05	0.000474387	CD6	protein_coding
ENSG00000281809.1	0.171956	5.99871e-05	0.00077749	0.21217	6.65771e-07	1.50518e-05	LINC01394	lncRNA
ENSG00000225315.2	0.183476	1.81766e-05	0.000281831	0.212166	6.66077e-07	1.50528e-05	AL591178.1	lncRNA
ENSG00000105245.9	-0.159282	0.00020473	0.00216183	-0.142279	0.000924984	0.00673852	NUMBL	protein_coding
ENSG00000139625.13	-0.159281	0.00020476	0.00216183	-0.138649	0.00125073	0.00863648	MAP3K12	protein_coding
ENSG00000155495.9	-0.159275	0.000204875	0.00216237	-0.131138	0.00228327	0.0140149	MAGEC1	protein_coding
ENSG00000137337.15	-0.159239	0.000205558	0.00216867	-0.116124	0.00695761	0.034089	MDC1	protein_coding
ENSG00000186529.16	-0.159236	0.000205613	0.00216885	-0.112749	0.00879553	0.0411275	CYP4F3	protein_coding
ENSG00000241360.2	-0.159136	0.000207552	0.00218691	-0.105929	0.0138739	0.0587094	PDXP	protein_coding
ENSG00000165935.9	-0.159084	0.00020856	0.00219553	-0.185443	1.47125e-05	0.000211427	SMCO2	protein_coding
ENSG00000178031.17	-0.159076	0.000208715	0.00219636	-0.0742518	0.0850271	0.225323	ADAMTSL1	protein_coding
ENSG00000100714.17	-0.15907	0.00020883	0.00219717	-0.128908	0.00273245	0.0162202	MTHFD1	protein_coding
ENSG00000276085.1	-0.159052	0.00020918	0.00220045	-0.178777	2.98523e-05	0.000386151	CCL3L3	protein_coding
ENSG00000267414.1	0.194273	5.54076e-06	0.000102673	0.211589	7.15307e-07	1.60025e-05	SETBP1-DT	lncRNA
ENSG00000147378.11	-0.159039	0.000209431	0.00220268	-0.167109	9.69454e-05	0.00103719	FATE1	protein_coding
ENSG00000164256.11	-0.159006	0.000210068	0.00220818	-0.218337	3.06987e-07	7.66022e-06	PRDM9	protein_coding
ENSG00000128965.13	-0.158929	0.000211584	0.00222088	-0.178315	3.22464e-05	0.00041166	CHAC1	protein_coding
ENSG00000172000.7	-0.158896	0.000212235	0.0022265	-0.142251	0.000927194	0.00675036	ZNF556	protein_coding
ENSG00000189430.13	-0.15886	0.000212951	0.00223361	-0.202916	2.03881e-06	3.94514e-05	NCR1	protein_coding
ENSG00000259878.1	0.0993013	0.0211237	0.0907979	0.211367	7.35158e-07	1.64085e-05	AC126323.3	lncRNA
ENSG00000267607.1	0.184623	1.60714e-05	0.000253473	0.211331	7.3847e-07	1.6476e-05	AC011511.5	lncRNA
ENSG00000165953.10	-0.158836	0.000213438	0.0022379	-0.186873	1.25985e-05	0.000185573	SERPINA12	protein_coding
ENSG00000161509.14	-0.158819	0.000213763	0.00224009	-0.0892006	0.0384304	0.126735	GRIN2C	protein_coding
ENSG00000224546.2	0.203214	1.96822e-06	4.26764e-05	0.21113	7.56918e-07	1.68291e-05	EIF4BP3	processed_pseudogene
ENSG00000134460.18	-0.158702	0.000216107	0.00226137	-0.170109	7.38681e-05	0.000826112	IL2RA	protein_coding
ENSG00000236861.6	0.204211	1.74864e-06	3.86026e-05	0.211083	7.61295e-07	1.69134e-05	BET1-AS1	lncRNA
ENSG00000185986.12	0.212429	6.44802e-07	1.63439e-05	0.211059	8.1084e-07	1.78561e-05	SDHAP3	transcribed_unprocessed_pseudogene
ENSG00000179083.6	-0.158632	0.000217518	0.00227489	-0.10725	0.0127255	0.0548428	FAM133A	protein_coding
ENSG00000187764.11	-0.158582	0.000218537	0.00228431	-0.173676	5.04316e-05	0.000600158	SEMA4D	protein_coding
ENSG00000172009.15	-0.158515	0.000219903	0.00229527	-0.133636	0.00187537	0.0119798	THOP1	protein_coding
ENSG00000261553.5	0.133236	0.00193578	0.0138078	0.21087	7.81508e-07	1.72959e-05	AL137782.1	lncRNA
ENSG00000250237.1	0.199856	2.91914e-06	5.95395e-05	0.210865	7.82022e-07	1.73007e-05	AC010273.3	lncRNA
ENSG00000101255.11	-0.158372	0.000222847	0.00232096	-0.162497	0.000154172	0.00153325	TRIB3	protein_coding
ENSG00000244026.6	0.183626	1.78864e-05	0.000277911	0.210801	8.36745e-07	1.83636e-05	FAM86DP	transcribed_unprocessed_pseudogene
ENSG00000197595.4	0.14753	0.000590394	0.0051832	0.210774	7.90845e-07	1.74691e-05	ATP11AUN	lncRNA
ENSG00000064102.15	-0.158355	0.000223189	0.0023241	-0.143892	0.000807121	0.00603301	INTS13	protein_coding
ENSG00000182199.11	-0.158304	0.000224258	0.00233388	-0.173489	5.27377e-05	0.000623108	SHMT2	protein_coding
ENSG00000105619.13	-0.158205	0.00022632	0.00235289	-0.194336	5.50153e-06	9.22369e-05	TFPT	protein_coding
ENSG00000264659.2	0.181704	2.19486e-05	0.000330638	0.210624	8.05488e-07	1.77586e-05	AC064805.2	lncRNA
ENSG00000017260.20	-0.158168	0.000227102	0.00235932	-0.172837	5.49014e-05	0.000644846	ATP2C1	protein_coding
ENSG00000249916.1	0.212391	6.47792e-07	1.63981e-05	0.210589	8.09016e-07	1.78227e-05	AC119150.1	lncRNA
ENSG00000178445.10	-0.158107	0.000228391	0.00237143	-0.28761	1.00288e-11	9.09063e-10	GLDC	protein_coding
ENSG00000167780.12	-0.158094	0.000228662	0.00237296	-0.13531	0.00164053	0.0107362	SOAT2	protein_coding
[truncated: 58,871 more rows]
