# Supplementary material for: ADGRE5-centered Tsurv model in T cells recognizes responders to neoadjuvant cancer immunotherapy
Source: Front Immunol. 2024 Jan 26;15:1304183. doi: 10.3389/fimmu.2024.1304183 (PMC10853338; doi:10.3389/fimmu.2024.1304183)
Supplement: Supplementary file 1 [file DataSheet_1.zip › Tables/all_tables.xlsx]

## Sheet: Sheet1
Table	description
Table S1	PIC datasets, as well as other prediction signature
Table S2	CYTOF and flow cytometry Antibodies
Table S3	literature-reported signature in Figure 1O
Table S4	CHIP-seq datasets
Table S5	TCGA correlation of ADGRE5, IL32, CD55
Table S6	Genes primers for qRT-PCR
