# Supplementary material for: ADGRE5-centered Tsurv model in T cells recognizes responders to neoadjuvant cancer immunotherapy
Source: Front Immunol. 2024 Jan 26;15:1304183. doi: 10.3389/fimmu.2024.1304183 (PMC10853338; doi:10.3389/fimmu.2024.1304183)
Supplement: Supplementary file 1 [file DataSheet_1.zip › Tables/Table_S6.xlsx]

## Sheet: Sheet1
	Forward Primer	Reverse Primer	species
CXCR3	TACCTTGAGGTTAGTGAACGTCA	CGCTCTCGTTTTCCCCATAATC	Mus musculus
CLNK	AGGATTCGGTGATCTGAGATTCC	TGGATAGGTCTGGCTGGTAAA	Mus musculus
SEMA6A	ACAGCCTGCCCCCTAAAGT	AGCTCCTCTTATATTCGAGCCC	Mus musculus
FOXJ1	CCCTGACGACGTGGACTATG	GCCGACAGAGTGATCTTGGT	Mus musculus
IL2RA	AACCATAGTACCCAGTTGTCGG	TCCTAAGCAACGCATATAGACCA	Mus musculus
IL12RB2	AGAGAATGCTCATTGGCACTTC	AACTGGGATAATGTGAACAGCC	Mus musculus
TBX21	AGCAAGGACGGCGAATGTT	GGGTGGACATATAAGCGGTTC	Mus musculus
CD40LG	CCTTGCTGAACTGTGAGGAGA	CTTCGCTTACAACGTGTGCT	Mus musculus
ADGRE5	ATTCCACCGTCTGCAAAAACA	GGGCAGCAGTGTCCAAGTAG	Mus musculus
STAT5B	CGATGCCCTTCACCAGATG	AGCTGGGTGGCCTTAATGTTC	Mus musculus
GZMK	TGGCTGGCGTTTATATGTCTTC	GCTGCGGTACTGGATGGAC	Mus musculus
FTH1	CAAGTGCGCCAGAACTACCA	GCCACATCATCTCGGTCAAAA	Mus musculus
IL32	TGGCGGCTTATTATGAGGAGC	CTCGGCACCGTAATCCATCTC	Homo sapiens
CD96	TGGGAAGAGCTATTCAATGTTGG	AGAGGCCATATTGGGGATGATAA	Mus musculus
STAT5A	CGCCAGATGCAAGTGTTGTAT	TCCTGGGGATTATCCAAGTCAAT	Mus musculus
CD40	TGTCATCTGTGAAAAGGTGGTC	ACTGGAGCAGCGGTGTTATG	Mus musculus
IL21	GGACCCTTGTCTGTCTGGTAG	TGTGGAGCTGATAGAAGTTCAGG	Mus musculus
LSP1	AGCTGCTGAGGCTCACAAC	CAGGCTGATGAGTGTCTGCTG	Mus musculus
SAMSN1	CCAAGTCCCTATGACACCGAC	CCTGGATAGTCTGGTGGTTCT	Mus musculus
