# Supplementary material for: ADGRE5-centered Tsurv model in T cells recognizes responders to neoadjuvant cancer immunotherapy
Source: Front Immunol. 2024 Jan 26;15:1304183. doi: 10.3389/fimmu.2024.1304183 (PMC10853338; doi:10.3389/fimmu.2024.1304183)
Supplement: Supplementary file 1 [file DataSheet_1.zip › Tables/Table_S1.xlsx]

## Sheet: PIC_bulk_RNA_seq
PMID	tumor	pre_treatment	post_treatment	response	survival	data_usage		1=Yes
27491898	RCC	1	0	1	0	validation		2=No
26997480	Melanoma	1	0	1	0	validation
28193624	Melanoma	0	1	0	PFS	validation
29033130	Melanoma	1	1	1	OS	validation
28487385	HNSCC	1	0	1	PFS	validation
28487385	NSCLC	1	0	1	PFS	validation
28487385	SKCM	1	0	1	PFS	validation
28487385	NSCLC	1	0	1	PFS	validation
28807052	Melanoma	1	1	1	OS	train/validation
GSE111636	Bladder_cancer	1	1	1	0	validation
30127394	Melanoma	1	1	1	0	validation
30742122	GBM	1	1	1	OS	validation
GSE122220	Melanoma	1	1	1	0	validation
30804515	Melanoma	1	1	1	PFS	validation
33176887	Breast_cancer	1	0	1	0	validation
31959763	NSCLC	1	0	0	PFS/OS	validation
34414122	HCC	1	0	1	PFI/OS	validation
33504550	ESCA	1	1	1	PFI/OS	validation
33588426	Melanoma	1	1	1	OS	validation
33951424	Melanoma	1	0	1	0	validation
34294892	UC	1	0	1	PFS	validation
34604072	ESCA	1	0	0	PFS	validation
27301722	Melanoma	1	1	1	0	validation
30309915	Bladder_cancer	1	0	1	0	validation
30309915	Breast_cancer	1	0	1	0	validation
30309915	Breast_cancer	1	0	1	0	validation
30309915	HNSCC	1	0	1	0	validation
30309915	Melanoma	1	0	1	0	validation
30753825	Melanoma	1	0	1	PFS/OS	validation
31792460	Melanoma	1	0	1	PFS/OS	train/validation
29443960	UC	1	0	1	OS	validation
26359337	Melanoma	1	0	1	PFS/OS	validation
31959763	NSCLC	1	0	1	PFS/OS	validation
31537801	NSCLC	0	1	1	PFS	validation
32879421	NSCLC	1	0	1	0	validation

## Sheet: single_cell
PMID	cancer	method	tumor	PBMC	others
35121991	NSCLC	10X	1	1	0
34290408	NSCLC	10X	1	1	0
30388456	melanoma	Smart-seq2	1	0	0
33723257	melanoma	10X	0	1	0
34653365	TNBC	10X	1	1	0
35241835	NSCLC	PIC-seq	1	0	0
31359002	SKCM	10X	1	0	0
33861994	ccRCCs	10X	1	1	1

## Sheet: ICIs_prediction_signatures
Signature	ICB type	Tumor Type	Reference
IFN-gamma.Sig	anti-PD-1	Multiple Cancer Types	28650338
T cell-inflamed (gene expression profiles) .Sig	anti-PD-1	Multiple Cancer Types	28650338
IMPRES (immuno-predictive score).Sig	anti-PD-1/anti-CTLA-4	Melanoma	26997480
Inflammatory.Sig	anti-PD1/PD-L1	Lung Cancer	31683225
Blood.Sig	anti-CTLA-4	Melanoma	28807052
